# Supplementary material for: Shining Fresh Light on Complex Photoredox Mechanisms through Isolation of Intermediate Radical Anions
Source: ACS Catal. 2023 Jun 30;13(14):9392–403. doi: 10.1021/acscatal.3c02515 (PMC10367049; doi:10.1021/acscatal.3c02515)
Supplement: Supplementary file 2 — cs3c02515_si_002.cif [file cs3c02515_si_002.cif]

data_ds670_crypt
_audit_creation_date               2022-11-30
_audit_creation_method
;
Olex2 1.5
(compiled 2022.04.07 svn.rca3783a0 for OlexSys, GUI svn.r6498)
;
_shelx_SHELXL_version_number       '2016/6'
_audit_contact_author_address      ?
_audit_contact_author_email        ?
_audit_contact_author_name         ''
_audit_contact_author_phone        ?
_publ_contact_author_id_orcid      ?
_publ_section_references
;
Dolomanov, O.V., Bourhis, L.J., Gildea, R.J, Howard, J.A.K. & Puschmann, H.
 (2009), J. Appl. Cryst. 42, 339-341.

Sheldrick, G.M. (2015). Acta Cryst. A71, 3-8.

Sheldrick, G.M. (2015). Acta Cryst. C71, 3-8.
;
_chemical_name_common              ?
_chemical_name_systematic          ?
_chemical_formula_moiety           'C18 H36 K N2 O6, 2(C8 H4 N)'
_chemical_formula_sum              'C34 H44 K N4 O6'
_chemical_formula_weight           643.83
_chemical_melting_point            ?
_chemical_oxdiff_formula           'C136 H176 K4 N16 O24 '
loop_
  _atom_type_symbol
  _atom_type_description
  _atom_type_scat_dispersion_real
  _atom_type_scat_dispersion_imag
  _atom_type_scat_source
 'C' 'C' 0.0181 0.0091 'International Tables Vol C Tables 4.2.6.8 and 6.1.1.4'
 'H' 'H' 0.0000 0.0000 'International Tables Vol C Tables 4.2.6.8 and 6.1.1.4'
 'N' 'N' 0.0311 0.0180 'International Tables Vol C Tables 4.2.6.8 and 6.1.1.4'
 'O' 'O' 0.0492 0.0322 'International Tables Vol C Tables 4.2.6.8 and 6.1.1.4'
 'K' 'K' 0.3868 1.0657 'International Tables Vol C Tables 4.2.6.8 and 6.1.1.4'

_shelx_space_group_comment
;
The symmetry employed for this shelxl refinement is uniquely defined
by the following loop, which should always be used as a source of
symmetry information in preference to the above space-group names.
They are only intended as comments.
;
_space_group_crystal_system        'monoclinic'
_space_group_IT_number             14
_space_group_name_H-M_alt          'P 1 21/c 1'
_space_group_name_Hall             '-P 2ybc'
loop_
  _space_group_symop_operation_xyz
 'x, y, z'
 '-x, y+1/2, -z+1/2'
 '-x, -y, -z'
 'x, -y-1/2, z-1/2'

_cell_length_a                     15.9812(2)
_cell_length_b                     17.3429(2)
_cell_length_c                     12.4838(2)
_cell_angle_alpha                  90
_cell_angle_beta                   105.1530(10)
_cell_angle_gamma                  90
_cell_volume                       3339.71(8)
_cell_formula_units_Z              4
_cell_measurement_reflns_used      18432
_cell_measurement_temperature      123.00(10)
_cell_measurement_theta_max        73.7340
_cell_measurement_theta_min        3.7820
_shelx_estimated_absorpt_T_max     0.868
_shelx_estimated_absorpt_T_min     0.355
_exptl_absorpt_coefficient_mu      1.797
_exptl_absorpt_correction_T_max    1.00000
_exptl_absorpt_correction_T_min    0.48154
_exptl_absorpt_correction_type     multi-scan
_exptl_absorpt_process_details
;
CrysAlisPro 1.171.41.81a (Rigaku Oxford Diffraction, 2020)
Empirical absorption correction using spherical harmonics,
implemented in SCALE3 ABSPACK scaling algorithm.
;
_exptl_absorpt_special_details     ?
_exptl_crystal_colour              purple
_exptl_crystal_colour_primary      purple
_exptl_crystal_density_diffrn      1.280
_exptl_crystal_density_meas        ?
_exptl_crystal_density_method      ?
_exptl_crystal_description         plate
_exptl_crystal_F_000               1372
loop_
  _exptl_crystal_face_index_h
  _exptl_crystal_face_index_k
  _exptl_crystal_face_index_l
  _exptl_crystal_face_perp_dist
 0 -11 0 0.0654
 -3 2 -7 0.1593
 -10 0 0 0.2598
 -5 -4 7 0.2956
 6 0 5 0.1251
 7 -9 -1 0.1958
 7 -9 0 0.1805
 10 3 0 0.1979
 -4 10 1 0.1123
 -5 4 -5 0.0917
 3 11 0 0.0664
 4 8 4 0.0734
 0 11 0 0.0155
 -5 -5 -5 0.1078
 -2 -10 -2 0.0874
 -5 6 6 0.2512
 -7 -1 7 0.3241
 -2 3 -7 0.1835
 10 -3 0 0.2128
 1 -11 0 0.0835
 6 -3 5 0.1286
 5 -2 6 0.1250

_exptl_crystal_size_max            0.728
_exptl_crystal_size_mid            0.232
_exptl_crystal_size_min            0.081
loop_
  _exptl_oxdiff_crystal_face_indexfrac_h
  _exptl_oxdiff_crystal_face_indexfrac_k
  _exptl_oxdiff_crystal_face_indexfrac_l
  _exptl_oxdiff_crystal_face_x
  _exptl_oxdiff_crystal_face_y
  _exptl_oxdiff_crystal_face_z
 -0.0184 -10.9800 0.0206 -0.8280 -0.4486 -0.2558
 -2.9835 1.9804 -7.0033 -0.0742 -0.0595 1.0257
 -9.9835 0.0037 -0.0011 0.2903 -0.8175 0.4913
 -5.0066 -3.9738 7.0062 0.1558 -0.6760 -0.6792
 5.9843 0.0100 5.0001 0.0485 0.4161 -0.8889
 6.9746 -8.9887 -0.9823 -0.9252 0.2201 -0.4343
 6.9734 -8.9862 0.0176 -0.8807 0.2052 -0.5532
 9.9886 2.9908 -0.0045 -0.0645 0.9399 -0.4215
 -3.9779 9.9858 0.9807 0.9134 0.0660 0.3102
 -4.9792 3.9824 -5.0075 0.2235 -0.1712 0.9328
 3.0134 10.9789 -0.0203 0.7409 0.6939 0.1084
 4.0021 7.9937 3.9850 0.6643 0.5938 -0.4859
 0.0184 10.9800 -0.0206 0.8280 0.4486 0.2558
 -4.9943 -5.0012 -4.9907 -0.4539 -0.5383 0.7236
 -2.0111 -9.9860 -1.9813 -0.7838 -0.5416 0.1034
 -4.9888 6.0056 5.9876 0.8640 -0.2533 -0.3279
 -6.9983 -0.9785 7.0003 0.4397 -0.7172 -0.5112
 -1.9835 2.9782 -7.0051 -0.0279 0.0630 0.9999
 9.9785 -2.9983 0.0067 -0.5161 0.6952 -0.5610
 0.9800 -10.9804 0.0207 -0.8571 -0.3669 -0.3049
 5.9793 -2.9846 5.0058 -0.1773 0.2938 -0.9587
 4.9814 -1.9836 6.0037 -0.0284 0.2379 -1.0052

_exptl_transmission_factor_max     ?
_exptl_transmission_factor_min     ?
_diffrn_reflns_av_R_equivalents    0.0270
_diffrn_reflns_av_unetI/netI       0.0194
_diffrn_reflns_Laue_measured_fraction_full  0.999
_diffrn_reflns_Laue_measured_fraction_max  0.979
_diffrn_reflns_limit_h_max         19
_diffrn_reflns_limit_h_min         -18
_diffrn_reflns_limit_k_max         21
_diffrn_reflns_limit_k_min         -20
_diffrn_reflns_limit_l_max         14
_diffrn_reflns_limit_l_min         -15
_diffrn_reflns_number              25374
_diffrn_reflns_point_group_measured_fraction_full  0.999
_diffrn_reflns_point_group_measured_fraction_max  0.979
_diffrn_reflns_theta_full          67.684
_diffrn_reflns_theta_max           73.618
_diffrn_reflns_theta_min           3.835
_diffrn_ambient_environment        N~2~
_diffrn_ambient_temperature        123.00(10)
_diffrn_detector                   'CCD plate'
_diffrn_detector_area_resol_mean   5.1773
_diffrn_detector_type              Atlas
_diffrn_measured_fraction_theta_full  0.999
_diffrn_measured_fraction_theta_max  0.979
_diffrn_measurement_details
;
List of Runs (angles in degrees, time in seconds):

  # Type    Start    End  Width  t~exp~   \w     \q     \k     \f   Frames
--------------------------------------------------------------------------
  1  \w    -98.00  -6.00   1.00    5.78    --  -42.01 125.00-180.00   92
  2  \w    -26.00  38.00   1.00    5.78    --  -42.01  19.00 150.00   64
  3  \w    -38.00  26.00   1.00    5.78    --   42.01 -19.00 -30.00   64
  4  \w     77.00 158.00   1.00   23.13    --  106.03  61.00  60.00   81
  5  \w     34.00  71.00   1.00   23.13    --  106.03 -61.00 120.00   37
  6  \w     30.00 106.00   1.00   23.13    --  106.03 -77.00-180.00   76
  7  \w     34.00  71.00   1.00   23.13    --  106.03 -61.00-120.00   37
  8  \w     82.00 158.00   1.00   23.13    --  106.03  77.00 -90.00   76
  9  \w     33.00 112.00   1.00   23.13    --  106.03-125.00-150.00   79
 10  \w     82.00 158.00   1.00   23.13    --  106.03  77.00-180.00   76
 11  \w     33.00 112.00   1.00   23.13    --  106.03-125.00  30.00   79
 12  \w   -115.00 -14.00   1.00    5.78    --  -42.01 -57.00-120.00  101
 13  \w   -115.00 -14.00   1.00    5.78    --  -42.01 -57.00   0.00  101
 14  \w   -115.00 -14.00   1.00    5.78    --  -42.01 -57.00 120.00  101
 15  \w     78.00 158.00   1.00   23.13    --  106.03  30.00 150.00   80
 16  \w     80.00 158.00   1.00   23.13    --  106.03  45.00   0.00   78
 17  \w     77.00 132.00   1.00   23.13    --  106.03  61.00-120.00   55
 18  \w     34.00  71.00   1.00   23.13    --  106.03 -61.00  30.00   37
;
_diffrn_measurement_device         'four-circle diffractometer'
_diffrn_measurement_device_type   
 'SuperNova, Single source at offset/far, Atlas'
_diffrn_measurement_method         '\w scans'
_diffrn_orient_matrix_type        
 'CrysAlisPro convention (1999,Acta A55,543-557)'
_diffrn_orient_matrix_UB_11        -0.0290534000
_diffrn_orient_matrix_UB_12        0.0755447000
_diffrn_orient_matrix_UB_13        0.0443277000
_diffrn_orient_matrix_UB_21        0.0819036000
_diffrn_orient_matrix_UB_22        0.0406943000
_diffrn_orient_matrix_UB_23        -0.0148821000
_diffrn_orient_matrix_UB_31        -0.0491882000
_diffrn_orient_matrix_UB_32        0.0231520000
_diffrn_orient_matrix_UB_33        -0.1189618000
_diffrn_radiation_monochromator    mirror
_diffrn_radiation_probe            x-ray
_diffrn_radiation_type             'Cu K\a'
_diffrn_radiation_wavelength       1.54184
_diffrn_source                     'micro-focus sealed X-ray tube'
_diffrn_source_type                'SuperNova (Cu) X-ray Source'
_reflns_Friedel_coverage           0.000
_reflns_Friedel_fraction_full      .
_reflns_Friedel_fraction_max       .
_reflns_number_gt                  6319
_reflns_number_total               6614
_reflns_odcompleteness_completeness  99.87
_reflns_odcompleteness_iscentric   1
_reflns_odcompleteness_theta       67.46
_reflns_special_details
;
 Reflections were merged by SHELXL according to the crystal
 class for the calculation of statistics and refinement.
 
 _reflns_Friedel_fraction is defined as the number of unique
 Friedel pairs measured divided by the number that would be
 possible theoretically, ignoring centric projections and
 systematic absences.
;
_reflns_threshold_expression       'I > 2\s(I)'
_computing_cell_refinement         'CrysAlisPro 1.171.41.81a (Rigaku OD, 2020)'
_computing_data_collection         'CrysAlisPro 1.171.41.81a (Rigaku OD, 2020)'
_computing_data_reduction          'CrysAlisPro 1.171.41.81a (Rigaku OD, 2020)'
_computing_molecular_graphics      'Olex2 1.5 (Dolomanov et al., 2009)'
_computing_publication_material    'Olex2 1.5 (Dolomanov et al., 2009)'
_computing_structure_refinement    'SHELXL 2016/6 (Sheldrick, 2015)'
_computing_structure_solution      'SHELXT 2014/5 (Sheldrick, 2014)'
_refine_diff_density_max           0.226
_refine_diff_density_min           -0.209
_refine_diff_density_rms           0.037
_refine_ls_extinction_coef         .
_refine_ls_extinction_method       none
_refine_ls_goodness_of_fit_ref     1.030
_refine_ls_hydrogen_treatment      constr
_refine_ls_matrix_type             full
_refine_ls_number_parameters       406
_refine_ls_number_reflns           6614
_refine_ls_number_restraints       0
_refine_ls_R_factor_all            0.0298
_refine_ls_R_factor_gt             0.0286
_refine_ls_restrained_S_all        1.030
_refine_ls_shift/su_max            0.002
_refine_ls_shift/su_mean           0.000
_refine_ls_structure_factor_coef   Fsqd
_refine_ls_weighting_details      
 'w=1/[\s^2^(Fo^2^)+(0.0433P)^2^+0.6668P] where P=(Fo^2^+2Fc^2^)/3'
_refine_ls_weighting_scheme        calc
_refine_ls_wR_factor_gt            0.0761
_refine_ls_wR_factor_ref           0.0772
_refine_special_details            ?
_olex2_refinement_description
;
1. Fixed Uiso
 At 1.2 times of:
  All C(H) groups, All C(H,H) groups
;
_atom_sites_solution_hydrogens     geom
_atom_sites_solution_primary       dual
_atom_sites_solution_secondary     ?
loop_
  _atom_site_label
  _atom_site_type_symbol
  _atom_site_fract_x
  _atom_site_fract_y
  _atom_site_fract_z
  _atom_site_U_iso_or_equiv
  _atom_site_adp_type
  _atom_site_occupancy
  _atom_site_site_symmetry_order
  _atom_site_calc_flag
  _atom_site_refinement_flags_posn
  _atom_site_refinement_flags_adp
  _atom_site_refinement_flags_occupancy
  _atom_site_disorder_assembly
  _atom_site_disorder_group
 K1 K 0.71331(2) 0.51032(2) 0.68830(2) 0.02146(7) Uani 1 1 d . . . . .
 O2 O 0.72258(4) 0.54043(4) 0.46793(6) 0.02607(16) Uani 1 1 d . . . . .
 O1 O 0.78119(5) 0.39748(4) 0.57250(6) 0.02729(16) Uani 1 1 d . . . . .
 O3 O 0.82433(5) 0.48457(4) 0.89825(6) 0.02809(16) Uani 1 1 d . . . . .
 O4 O 0.82624(5) 0.63007(4) 0.79945(6) 0.02874(16) Uani 1 1 d . . . . .
 O6 O 0.55419(5) 0.58017(4) 0.66025(7) 0.02979(17) Uani 1 1 d . . . . .
 O5 O 0.56319(5) 0.41925(4) 0.69856(6) 0.02870(17) Uani 1 1 d . . . . .
 N3 N 0.73843(6) 0.34904(5) 0.77460(8) 0.0290(2) Uani 1 1 d . . . . .
 N4 N 0.69008(6) 0.67122(5) 0.60350(8) 0.02761(19) Uani 1 1 d . . . . .
 N1 N 1.03074(7) 0.38752(6) 0.78589(8) 0.0386(2) Uani 1 1 d . . . . .
 C3 C 1.00046(6) 0.41686(6) 0.50103(8) 0.0215(2) Uani 1 1 d . . . . .
 C16 C 0.41582(7) 1.03583(6) 0.47690(8) 0.0245(2) Uani 1 1 d . . . . .
 C2 C 1.01117(6) 0.46020(6) 0.60131(8) 0.0225(2) Uani 1 1 d . . . . .
 C8 C 0.98873(6) 0.45715(6) 0.39834(8) 0.0215(2) Uani 1 1 d . . . . .
 N2 N 0.51867(7) 0.79168(6) 0.37564(10) 0.0429(3) Uani 1 1 d . . . . .
 C11 C 0.42365(7) 0.95907(6) 0.43921(8) 0.0240(2) Uani 1 1 d . . . . .
 C12 C 0.34811(7) 0.92027(7) 0.37979(9) 0.0287(2) Uani 1 1 d . . . . .
 H12 H 0.352618 0.868994 0.355113 0.034 Uiso 1 1 calc R U . . .
 C1 C 1.02184(7) 0.42008(6) 0.70289(9) 0.0273(2) Uani 1 1 d . . . . .
 C10 C 0.50801(7) 0.92463(6) 0.46229(8) 0.0252(2) Uani 1 1 d . . . . .
 C4 C 1.00151(6) 0.33526(6) 0.49931(9) 0.0275(2) Uani 1 1 d . . . . .
 H4 H 1.009025 0.307779 0.566994 0.033 Uiso 1 1 calc R U . . .
 C13 C 0.26798(7) 0.95522(7) 0.35684(9) 0.0321(2) Uani 1 1 d . . . . .
 H13 H 0.217968 0.928032 0.316772 0.038 Uiso 1 1 calc R U . . .
 C20 C 0.78571(7) 0.49294(7) 0.43801(9) 0.0283(2) Uani 1 1 d . . . . .
 H20A H 0.844326 0.507398 0.482922 0.034 Uiso 1 1 calc R U . . .
 H20B H 0.783471 0.501171 0.358836 0.034 Uiso 1 1 calc R U . . .
 C7 C 0.97789(7) 0.41362(7) 0.30001(9) 0.0283(2) Uani 1 1 d . . . . .
 H7 H 0.969129 0.439701 0.231036 0.034 Uiso 1 1 calc R U . . .
 C19 C 0.76918(7) 0.40987(7) 0.45691(9) 0.0282(2) Uani 1 1 d . . . . .
 H19A H 0.709214 0.395996 0.416169 0.034 Uiso 1 1 calc R U . . .
 H19B H 0.809686 0.377037 0.429209 0.034 Uiso 1 1 calc R U . . .
 C5 C 0.99194(7) 0.29472(6) 0.40212(10) 0.0323(2) Uani 1 1 d . . . . .
 H5 H 0.993629 0.239966 0.403265 0.039 Uiso 1 1 calc R U . . .
 C34 C 0.61528(7) 0.70278(6) 0.63707(10) 0.0316(2) Uani 1 1 d . . . . .
 H34A H 0.600984 0.754010 0.602091 0.038 Uiso 1 1 calc R U . . .
 H34B H 0.632115 0.710433 0.718483 0.038 Uiso 1 1 calc R U . . .
 C9 C 0.51523(7) 0.85106(7) 0.41612(9) 0.0306(2) Uani 1 1 d . . . . .
 C14 C 0.26021(7) 1.03059(8) 0.39243(10) 0.0337(2) Uani 1 1 d . . . . .
 H14 H 0.205059 1.054950 0.375547 0.040 Uiso 1 1 calc R U . . .
 C15 C 0.33258(7) 1.06962(7) 0.45207(9) 0.0304(2) Uani 1 1 d . . . . .
 H15 H 0.326296 1.120501 0.477070 0.036 Uiso 1 1 calc R U . . .
 C31 C 0.49811(7) 0.46684(7) 0.72328(10) 0.0314(2) Uani 1 1 d . . . . .
 H31A H 0.518181 0.485746 0.800596 0.038 Uiso 1 1 calc R U . . .
 H31B H 0.444699 0.436265 0.716716 0.038 Uiso 1 1 calc R U . . .
 C33 C 0.53519(7) 0.65315(7) 0.60680(10) 0.0322(2) Uani 1 1 d . . . . .
 H33A H 0.487596 0.678525 0.630721 0.039 Uiso 1 1 calc R U . . .
 H33B H 0.516328 0.646002 0.525344 0.039 Uiso 1 1 calc R U . . .
 C6 C 0.97974(7) 0.33424(7) 0.30187(10) 0.0335(2) Uani 1 1 d . . . . .
 H6 H 0.972677 0.306286 0.234647 0.040 Uiso 1 1 calc R U . . .
 C22 C 0.67344(7) 0.66990(7) 0.48216(9) 0.0319(2) Uani 1 1 d . . . . .
 H22A H 0.678023 0.723086 0.455480 0.038 Uiso 1 1 calc R U . . .
 H22B H 0.613352 0.651940 0.449611 0.038 Uiso 1 1 calc R U . . .
 C18 C 0.77558(8) 0.31821(6) 0.59754(10) 0.0329(2) Uani 1 1 d . . . . .
 H18A H 0.816521 0.288102 0.566749 0.039 Uiso 1 1 calc R U . . .
 H18B H 0.716200 0.299068 0.563573 0.039 Uiso 1 1 calc R U . . .
 C30 C 0.58253(8) 0.35673(7) 0.77521(10) 0.0347(3) Uani 1 1 d . . . . .
 H30A H 0.530291 0.324382 0.767853 0.042 Uiso 1 1 calc R U . . .
 H30B H 0.600483 0.376852 0.852032 0.042 Uiso 1 1 calc R U . . .
 C29 C 0.65445(8) 0.30907(6) 0.75180(11) 0.0354(3) Uani 1 1 d . . . . .
 H29A H 0.661377 0.261631 0.797394 0.042 Uiso 1 1 calc R U . . .
 H29B H 0.637508 0.293289 0.672853 0.042 Uiso 1 1 calc R U . . .
 C24 C 0.85263(8) 0.40825(7) 0.92950(9) 0.0356(3) Uani 1 1 d . . . . .
 H24A H 0.877207 0.405577 1.010892 0.043 Uiso 1 1 calc R U . . .
 H24B H 0.898511 0.393396 0.893394 0.043 Uiso 1 1 calc R U . . .
 C32 C 0.47866(7) 0.53385(7) 0.64565(10) 0.0344(3) Uani 1 1 d . . . . .
 H32A H 0.459970 0.515206 0.568095 0.041 Uiso 1 1 calc R U . . .
 H32B H 0.430982 0.564841 0.660768 0.041 Uiso 1 1 calc R U . . .
 C25 C 0.89306(7) 0.53803(7) 0.93600(9) 0.0326(2) Uani 1 1 d . . . . .
 H25A H 0.938489 0.529038 0.896606 0.039 Uiso 1 1 calc R U . . .
 H25B H 0.919293 0.530514 1.016401 0.039 Uiso 1 1 calc R U . . .
 C17 C 0.79737(8) 0.30815(6) 0.72167(10) 0.0337(2) Uani 1 1 d . . . . .
 H17A H 0.796057 0.252486 0.738745 0.040 Uiso 1 1 calc R U . . .
 H17B H 0.857171 0.326833 0.754150 0.040 Uiso 1 1 calc R U . . .
 C21 C 0.73496(8) 0.61859(7) 0.44129(10) 0.0339(2) Uani 1 1 d . . . . .
 H21A H 0.724367 0.624212 0.359922 0.041 Uiso 1 1 calc R U . . .
 H21B H 0.795514 0.634207 0.476365 0.041 Uiso 1 1 calc R U . . .
 C26 C 0.85970(8) 0.61851(7) 0.91528(9) 0.0342(3) Uani 1 1 d . . . . .
 H26A H 0.813478 0.627337 0.953448 0.041 Uiso 1 1 calc R U . . .
 H26B H 0.907154 0.655609 0.945090 0.041 Uiso 1 1 calc R U . . .
 C23 C 0.77714(9) 0.35350(7) 0.89487(10) 0.0376(3) Uani 1 1 d . . . . .
 H23A H 0.796794 0.301320 0.922523 0.045 Uiso 1 1 calc R U . . .
 H23B H 0.731749 0.369575 0.931103 0.045 Uiso 1 1 calc R U . . .
 C28 C 0.76786(8) 0.71746(7) 0.65177(11) 0.0384(3) Uani 1 1 d . . . . .
 H28A H 0.753920 0.772523 0.635248 0.046 Uiso 1 1 calc R U . . .
 H28B H 0.813677 0.702946 0.615350 0.046 Uiso 1 1 calc R U . . .
 C27 C 0.80290(8) 0.70809(7) 0.77515(11) 0.0398(3) Uani 1 1 d . . . . .
 H27A H 0.854260 0.741581 0.802171 0.048 Uiso 1 1 calc R U . . .
 H27B H 0.758355 0.723594 0.813114 0.048 Uiso 1 1 calc R U . . .

loop_
  _atom_site_aniso_label
  _atom_site_aniso_U_11
  _atom_site_aniso_U_22
  _atom_site_aniso_U_33
  _atom_site_aniso_U_23
  _atom_site_aniso_U_13
  _atom_site_aniso_U_12
 K1 0.01960(11) 0.02206(11) 0.02200(11) -0.00133(7) 0.00414(8) 0.00092(7)
 O2 0.0197(3) 0.0316(4) 0.0282(4) 0.0019(3) 0.0087(3) 0.0040(3)
 O1 0.0324(4) 0.0265(4) 0.0236(4) -0.0047(3) 0.0083(3) 0.0020(3)
 O3 0.0252(4) 0.0310(4) 0.0251(4) -0.0002(3) 0.0012(3) 0.0029(3)
 O4 0.0282(4) 0.0270(4) 0.0280(4) -0.0029(3) 0.0020(3) -0.0013(3)
 O6 0.0179(3) 0.0301(4) 0.0399(4) 0.0003(3) 0.0049(3) 0.0024(3)
 O5 0.0302(4) 0.0289(4) 0.0311(4) -0.0063(3) 0.0153(3) -0.0034(3)
 N3 0.0356(5) 0.0241(4) 0.0289(5) 0.0003(3) 0.0114(4) 0.0006(4)
 N4 0.0251(4) 0.0256(4) 0.0308(5) 0.0030(4) 0.0050(4) 0.0017(3)
 N1 0.0447(6) 0.0377(5) 0.0303(5) 0.0085(4) 0.0043(4) -0.0071(4)
 C3 0.0133(4) 0.0233(4) 0.0272(5) 0.0014(4) 0.0040(4) 0.0001(3)
 C16 0.0242(5) 0.0293(5) 0.0210(5) 0.0068(4) 0.0076(4) 0.0026(4)
 C2 0.0174(4) 0.0252(5) 0.0243(5) 0.0033(4) 0.0042(4) -0.0010(4)
 C8 0.0138(4) 0.0250(5) 0.0256(5) -0.0005(4) 0.0048(4) -0.0010(3)
 N2 0.0394(6) 0.0346(5) 0.0474(6) -0.0048(5) -0.0012(5) 0.0082(4)
 C11 0.0242(5) 0.0288(5) 0.0198(5) 0.0066(4) 0.0073(4) 0.0010(4)
 C12 0.0287(5) 0.0340(5) 0.0235(5) 0.0026(4) 0.0072(4) -0.0027(4)
 C1 0.0241(5) 0.0279(5) 0.0283(5) 0.0009(4) 0.0040(4) -0.0041(4)
 C10 0.0264(5) 0.0264(5) 0.0234(5) 0.0052(4) 0.0073(4) 0.0025(4)
 C4 0.0203(5) 0.0235(5) 0.0362(6) 0.0033(4) 0.0028(4) 0.0003(4)
 C13 0.0237(5) 0.0482(7) 0.0235(5) 0.0037(5) 0.0048(4) -0.0045(5)
 C20 0.0224(5) 0.0413(6) 0.0228(5) -0.0005(4) 0.0087(4) 0.0064(4)
 C7 0.0243(5) 0.0342(6) 0.0268(5) -0.0033(4) 0.0076(4) -0.0035(4)
 C19 0.0230(5) 0.0390(6) 0.0214(5) -0.0077(4) 0.0034(4) 0.0050(4)
 C5 0.0251(5) 0.0224(5) 0.0467(7) -0.0049(4) 0.0048(5) -0.0001(4)
 C34 0.0357(6) 0.0257(5) 0.0339(6) 0.0016(4) 0.0101(5) 0.0070(4)
 C9 0.0256(5) 0.0321(6) 0.0310(6) 0.0050(4) 0.0018(4) 0.0043(4)
 C14 0.0219(5) 0.0496(7) 0.0295(6) 0.0062(5) 0.0063(4) 0.0068(5)
 C15 0.0268(5) 0.0353(6) 0.0296(5) 0.0050(4) 0.0083(4) 0.0064(4)
 C31 0.0224(5) 0.0386(6) 0.0365(6) -0.0105(5) 0.0134(4) -0.0055(4)
 C33 0.0256(5) 0.0367(6) 0.0342(6) 0.0030(5) 0.0074(4) 0.0112(4)
 C6 0.0284(5) 0.0351(6) 0.0370(6) -0.0130(5) 0.0088(5) -0.0033(4)
 C22 0.0321(6) 0.0322(5) 0.0318(6) 0.0091(4) 0.0094(5) 0.0068(4)
 C18 0.0384(6) 0.0252(5) 0.0375(6) -0.0078(4) 0.0140(5) 0.0025(4)
 C30 0.0417(6) 0.0299(5) 0.0379(6) -0.0024(5) 0.0201(5) -0.0075(5)
 C29 0.0436(7) 0.0226(5) 0.0438(7) -0.0016(5) 0.0181(5) -0.0048(5)
 C24 0.0408(6) 0.0367(6) 0.0253(5) 0.0056(4) 0.0016(5) 0.0097(5)
 C32 0.0176(5) 0.0437(6) 0.0410(6) -0.0061(5) 0.0063(4) -0.0007(4)
 C25 0.0229(5) 0.0439(6) 0.0263(5) -0.0012(5) -0.0018(4) -0.0014(5)
 C17 0.0396(6) 0.0236(5) 0.0395(6) 0.0016(4) 0.0134(5) 0.0069(4)
 C21 0.0317(6) 0.0362(6) 0.0371(6) 0.0090(5) 0.0150(5) 0.0038(5)
 C26 0.0321(6) 0.0387(6) 0.0272(5) -0.0072(5) -0.0003(4) -0.0069(5)
 C23 0.0525(7) 0.0319(6) 0.0288(6) 0.0074(4) 0.0115(5) 0.0023(5)
 C28 0.0345(6) 0.0255(5) 0.0502(7) 0.0076(5) 0.0024(5) -0.0049(5)
 C27 0.0388(6) 0.0246(5) 0.0482(7) -0.0059(5) -0.0024(5) -0.0042(5)

_geom_special_details
;
 All esds (except the esd in the dihedral angle between two l.s. planes)
 are estimated using the full covariance matrix.  The cell esds are taken
 into account individually in the estimation of esds in distances, angles
 and torsion angles; correlations between esds in cell parameters are only
 used when they are defined by crystal symmetry.  An approximate (isotropic)
 treatment of cell esds is used for estimating esds involving l.s. planes.
;
loop_
  _geom_bond_atom_site_label_1
  _geom_bond_atom_site_label_2
  _geom_bond_distance
  _geom_bond_site_symmetry_2
  _geom_bond_publ_flag
 K1 O2 2.8418(8) . ?
 K1 O1 2.8137(7) . ?
 K1 O3 2.7904(8) . ?
 K1 O4 2.8612(8) . ?
 K1 O6 2.7551(7) . ?
 K1 O5 2.9029(8) . ?
 K1 N3 2.9866(9) . ?
 K1 N4 2.9731(9) . ?
 O2 C20 1.4257(12) . ?
 O2 C21 1.4219(14) . ?
 O1 C19 1.4214(13) . ?
 O1 C18 1.4178(13) . ?
 O3 C24 1.4199(14) . ?
 O3 C25 1.4204(14) . ?
 O4 C26 1.4187(14) . ?
 O4 C27 1.4153(14) . ?
 O6 C33 1.4260(14) . ?
 O6 C32 1.4215(13) . ?
 O5 C31 1.4234(13) . ?
 O5 C30 1.4256(14) . ?
 N3 C29 1.4707(15) . ?
 N3 C17 1.4670(14) . ?
 N3 C23 1.4689(15) . ?
 N4 C34 1.4718(14) . ?
 N4 C22 1.4680(14) . ?
 N4 C28 1.4696(15) . ?
 N1 C1 1.1557(15) . ?
 C3 C2 1.4316(14) . ?
 C3 C8 1.4286(14) . ?
 C3 C4 1.4156(14) . ?
 C16 C11 1.4283(15) . ?
 C16 C10 1.4301(15) 3_676 ?
 C16 C15 1.4120(15) . ?
 C2 C8 1.4334(14) 3_766 ?
 C2 C1 1.4170(14) . ?
 C8 C7 1.4127(15) . ?
 N2 C9 1.1548(16) . ?
 C11 C12 1.4115(15) . ?
 C11 C10 1.4333(14) . ?
 C12 H12 0.9500 . ?
 C12 C13 1.3775(16) . ?
 C10 C9 1.4171(16) . ?
 C4 H4 0.9500 . ?
 C4 C5 1.3757(16) . ?
 C13 H13 0.9500 . ?
 C13 C14 1.3965(19) . ?
 C20 H20A 0.9900 . ?
 C20 H20B 0.9900 . ?
 C20 C19 1.4945(16) . ?
 C7 H7 0.9500 . ?
 C7 C6 1.3771(17) . ?
 C19 H19A 0.9900 . ?
 C19 H19B 0.9900 . ?
 C5 H5 0.9500 . ?
 C5 C6 1.3951(18) . ?
 C34 H34A 0.9900 . ?
 C34 H34B 0.9900 . ?
 C34 C33 1.5063(17) . ?
 C14 H14 0.9500 . ?
 C14 C15 1.3784(17) . ?
 C15 H15 0.9500 . ?
 C31 H31A 0.9900 . ?
 C31 H31B 0.9900 . ?
 C31 C32 1.4929(18) . ?
 C33 H33A 0.9900 . ?
 C33 H33B 0.9900 . ?
 C6 H6 0.9500 . ?
 C22 H22A 0.9900 . ?
 C22 H22B 0.9900 . ?
 C22 C21 1.5103(16) . ?
 C18 H18A 0.9900 . ?
 C18 H18B 0.9900 . ?
 C18 C17 1.5070(17) . ?
 C30 H30A 0.9900 . ?
 C30 H30B 0.9900 . ?
 C30 C29 1.5049(17) . ?
 C29 H29A 0.9900 . ?
 C29 H29B 0.9900 . ?
 C24 H24A 0.9900 . ?
 C24 H24B 0.9900 . ?
 C24 C23 1.5070(18) . ?
 C32 H32A 0.9900 . ?
 C32 H32B 0.9900 . ?
 C25 H25A 0.9900 . ?
 C25 H25B 0.9900 . ?
 C25 C26 1.4924(17) . ?
 C17 H17A 0.9900 . ?
 C17 H17B 0.9900 . ?
 C21 H21A 0.9900 . ?
 C21 H21B 0.9900 . ?
 C26 H26A 0.9900 . ?
 C26 H26B 0.9900 . ?
 C23 H23A 0.9900 . ?
 C23 H23B 0.9900 . ?
 C28 H28A 0.9900 . ?
 C28 H28B 0.9900 . ?
 C28 C27 1.5038(18) . ?
 C27 H27A 0.9900 . ?
 C27 H27B 0.9900 . ?

loop_
  _geom_angle_atom_site_label_1
  _geom_angle_atom_site_label_2
  _geom_angle_atom_site_label_3
  _geom_angle
  _geom_angle_site_symmetry_1
  _geom_angle_site_symmetry_3
  _geom_angle_publ_flag
 O2 K1 O4 98.64(2) . . ?
 O2 K1 O5 113.30(2) . . ?
 O2 K1 N3 119.02(2) . . ?
 O2 K1 N4 61.06(2) . . ?
 O1 K1 O2 60.38(2) . . ?
 O1 K1 O4 118.36(2) . . ?
 O1 K1 O5 94.49(2) . . ?
 O1 K1 N3 60.02(2) . . ?
 O1 K1 N4 119.93(2) . . ?
 O3 K1 O2 139.24(2) . . ?
 O3 K1 O1 97.78(2) . . ?
 O3 K1 O4 59.67(2) . . ?
 O3 K1 O5 101.62(2) . . ?
 O3 K1 N3 61.23(2) . . ?
 O3 K1 N4 118.31(2) . . ?
 O4 K1 O5 142.88(2) . . ?
 O4 K1 N3 119.77(2) . . ?
 O4 K1 N4 59.71(2) . . ?
 O6 K1 O2 94.37(2) . . ?
 O6 K1 O1 135.03(2) . . ?
 O6 K1 O3 121.93(2) . . ?
 O6 K1 O4 100.76(2) . . ?
 O6 K1 O5 59.93(2) . . ?
 O6 K1 N3 119.35(3) . . ?
 O6 K1 N4 61.11(2) . . ?
 O5 K1 N3 60.61(2) . . ?
 O5 K1 N4 119.91(2) . . ?
 N4 K1 N3 179.44(3) . . ?
 C20 O2 K1 111.53(6) . . ?
 C21 O2 K1 116.57(6) . . ?
 C21 O2 C20 109.77(8) . . ?
 C19 O1 K1 116.65(6) . . ?
 C18 O1 K1 120.40(6) . . ?
 C18 O1 C19 111.77(8) . . ?
 C24 O3 K1 119.07(6) . . ?
 C24 O3 C25 110.74(9) . . ?
 C25 O3 K1 116.99(6) . . ?
 C26 O4 K1 114.43(6) . . ?
 C27 O4 K1 119.50(6) . . ?
 C27 O4 C26 111.20(9) . . ?
 C33 O6 K1 121.76(6) . . ?
 C32 O6 K1 119.50(6) . . ?
 C32 O6 C33 111.82(8) . . ?
 C31 O5 K1 110.68(6) . . ?
 C31 O5 C30 109.76(8) . . ?
 C30 O5 K1 114.00(6) . . ?
 C29 N3 K1 109.99(7) . . ?
 C17 N3 K1 109.38(6) . . ?
 C17 N3 C29 110.24(9) . . ?
 C17 N3 C23 109.72(9) . . ?
 C23 N3 K1 107.48(6) . . ?
 C23 N3 C29 109.99(9) . . ?
 C34 N4 K1 106.42(6) . . ?
 C22 N4 K1 108.95(6) . . ?
 C22 N4 C34 110.97(9) . . ?
 C22 N4 C28 109.71(9) . . ?
 C28 N4 K1 110.65(6) . . ?
 C28 N4 C34 110.07(9) . . ?
 C8 C3 C2 119.05(9) . . ?
 C4 C3 C2 122.62(9) . . ?
 C4 C3 C8 118.33(9) . . ?
 C11 C16 C10 119.09(9) . 3_676 ?
 C15 C16 C11 118.24(10) . . ?
 C15 C16 C10 122.67(10) . 3_676 ?
 C3 C2 C8 121.83(9) . 3_766 ?
 C1 C2 C3 118.93(9) . . ?
 C1 C2 C8 119.24(9) . 3_766 ?
 C3 C8 C2 119.12(9) . 3_766 ?
 C7 C8 C3 118.42(9) . . ?
 C7 C8 C2 122.46(9) . 3_766 ?
 C16 C11 C10 118.75(9) . . ?
 C12 C11 C16 118.74(9) . . ?
 C12 C11 C10 122.50(10) . . ?
 C11 C12 H12 119.3 . . ?
 C13 C12 C11 121.36(11) . . ?
 C13 C12 H12 119.3 . . ?
 N1 C1 C2 179.79(14) . . ?
 C16 C10 C11 122.16(10) 3_676 . ?
 C9 C10 C16 119.94(10) . 3_676 ?
 C9 C10 C11 117.76(10) . . ?
 C3 C4 H4 119.2 . . ?
 C5 C4 C3 121.69(10) . . ?
 C5 C4 H4 119.2 . . ?
 C12 C13 H13 120.0 . . ?
 C12 C13 C14 120.06(10) . . ?
 C14 C13 H13 120.0 . . ?
 O2 C20 H20A 109.6 . . ?
 O2 C20 H20B 109.6 . . ?
 O2 C20 C19 110.43(9) . . ?
 H20A C20 H20B 108.1 . . ?
 C19 C20 H20A 109.6 . . ?
 C19 C20 H20B 109.6 . . ?
 C8 C7 H7 119.3 . . ?
 C6 C7 C8 121.49(11) . . ?
 C6 C7 H7 119.3 . . ?
 O1 C19 C20 108.88(8) . . ?
 O1 C19 H19A 109.9 . . ?
 O1 C19 H19B 109.9 . . ?
 C20 C19 H19A 109.9 . . ?
 C20 C19 H19B 109.9 . . ?
 H19A C19 H19B 108.3 . . ?
 C4 C5 H5 120.1 . . ?
 C4 C5 C6 119.82(10) . . ?
 C6 C5 H5 120.1 . . ?
 N4 C34 H34A 108.6 . . ?
 N4 C34 H34B 108.6 . . ?
 N4 C34 C33 114.60(9) . . ?
 H34A C34 H34B 107.6 . . ?
 C33 C34 H34A 108.6 . . ?
 C33 C34 H34B 108.6 . . ?
 N2 C9 C10 177.69(12) . . ?
 C13 C14 H14 120.0 . . ?
 C15 C14 C13 119.97(10) . . ?
 C15 C14 H14 120.0 . . ?
 C16 C15 H15 119.2 . . ?
 C14 C15 C16 121.61(11) . . ?
 C14 C15 H15 119.2 . . ?
 O5 C31 H31A 109.5 . . ?
 O5 C31 H31B 109.5 . . ?
 O5 C31 C32 110.53(9) . . ?
 H31A C31 H31B 108.1 . . ?
 C32 C31 H31A 109.5 . . ?
 C32 C31 H31B 109.5 . . ?
 O6 C33 C34 109.07(9) . . ?
 O6 C33 H33A 109.9 . . ?
 O6 C33 H33B 109.9 . . ?
 C34 C33 H33A 109.9 . . ?
 C34 C33 H33B 109.9 . . ?
 H33A C33 H33B 108.3 . . ?
 C7 C6 C5 120.24(10) . . ?
 C7 C6 H6 119.9 . . ?
 C5 C6 H6 119.9 . . ?
 N4 C22 H22A 108.9 . . ?
 N4 C22 H22B 108.9 . . ?
 N4 C22 C21 113.54(9) . . ?
 H22A C22 H22B 107.7 . . ?
 C21 C22 H22A 108.9 . . ?
 C21 C22 H22B 108.9 . . ?
 O1 C18 H18A 109.8 . . ?
 O1 C18 H18B 109.8 . . ?
 O1 C18 C17 109.15(9) . . ?
 H18A C18 H18B 108.3 . . ?
 C17 C18 H18A 109.8 . . ?
 C17 C18 H18B 109.8 . . ?
 O5 C30 H30A 109.8 . . ?
 O5 C30 H30B 109.8 . . ?
 O5 C30 C29 109.27(9) . . ?
 H30A C30 H30B 108.3 . . ?
 C29 C30 H30A 109.8 . . ?
 C29 C30 H30B 109.8 . . ?
 N3 C29 C30 114.09(9) . . ?
 N3 C29 H29A 108.7 . . ?
 N3 C29 H29B 108.7 . . ?
 C30 C29 H29A 108.7 . . ?
 C30 C29 H29B 108.7 . . ?
 H29A C29 H29B 107.6 . . ?
 O3 C24 H24A 109.8 . . ?
 O3 C24 H24B 109.8 . . ?
 O3 C24 C23 109.57(9) . . ?
 H24A C24 H24B 108.2 . . ?
 C23 C24 H24A 109.8 . . ?
 C23 C24 H24B 109.8 . . ?
 O6 C32 C31 109.32(9) . . ?
 O6 C32 H32A 109.8 . . ?
 O6 C32 H32B 109.8 . . ?
 C31 C32 H32A 109.8 . . ?
 C31 C32 H32B 109.8 . . ?
 H32A C32 H32B 108.3 . . ?
 O3 C25 H25A 109.7 . . ?
 O3 C25 H25B 109.7 . . ?
 O3 C25 C26 110.05(9) . . ?
 H25A C25 H25B 108.2 . . ?
 C26 C25 H25A 109.7 . . ?
 C26 C25 H25B 109.7 . . ?
 N3 C17 C18 113.84(9) . . ?
 N3 C17 H17A 108.8 . . ?
 N3 C17 H17B 108.8 . . ?
 C18 C17 H17A 108.8 . . ?
 C18 C17 H17B 108.8 . . ?
 H17A C17 H17B 107.7 . . ?
 O2 C21 C22 109.88(9) . . ?
 O2 C21 H21A 109.7 . . ?
 O2 C21 H21B 109.7 . . ?
 C22 C21 H21A 109.7 . . ?
 C22 C21 H21B 109.7 . . ?
 H21A C21 H21B 108.2 . . ?
 O4 C26 C25 109.34(9) . . ?
 O4 C26 H26A 109.8 . . ?
 O4 C26 H26B 109.8 . . ?
 C25 C26 H26A 109.8 . . ?
 C25 C26 H26B 109.8 . . ?
 H26A C26 H26B 108.3 . . ?
 N3 C23 C24 114.72(10) . . ?
 N3 C23 H23A 108.6 . . ?
 N3 C23 H23B 108.6 . . ?
 C24 C23 H23A 108.6 . . ?
 C24 C23 H23B 108.6 . . ?
 H23A C23 H23B 107.6 . . ?
 N4 C28 H28A 108.7 . . ?
 N4 C28 H28B 108.7 . . ?
 N4 C28 C27 114.18(10) . . ?
 H28A C28 H28B 107.6 . . ?
 C27 C28 H28A 108.7 . . ?
 C27 C28 H28B 108.7 . . ?
 O4 C27 C28 109.24(10) . . ?
 O4 C27 H27A 109.8 . . ?
 O4 C27 H27B 109.8 . . ?
 C28 C27 H27A 109.8 . . ?
 C28 C27 H27B 109.8 . . ?
 H27A C27 H27B 108.3 . . ?

loop_
  _geom_torsion_atom_site_label_1
  _geom_torsion_atom_site_label_2
  _geom_torsion_atom_site_label_3
  _geom_torsion_atom_site_label_4
  _geom_torsion
  _geom_torsion_site_symmetry_1
  _geom_torsion_site_symmetry_2
  _geom_torsion_site_symmetry_3
  _geom_torsion_site_symmetry_4
  _geom_torsion_publ_flag
 K1 O2 C20 C19 53.85(9) . . . . ?
 K1 O2 C21 C22 -46.95(11) . . . . ?
 K1 O1 C19 C20 42.19(10) . . . . ?
 K1 O1 C18 C17 -42.86(11) . . . . ?
 K1 O3 C24 C23 -43.63(11) . . . . ?
 K1 O3 C25 C26 46.26(11) . . . . ?
 K1 O4 C26 C25 47.51(11) . . . . ?
 K1 O4 C27 C28 -43.16(13) . . . . ?
 K1 O6 C33 C34 -36.24(11) . . . . ?
 K1 O6 C32 C31 41.36(11) . . . . ?
 K1 O5 C31 C32 51.81(10) . . . . ?
 K1 O5 C30 C29 -52.42(10) . . . . ?
 K1 N3 C29 C30 -43.60(11) . . . . ?
 K1 N3 C17 C18 -47.17(11) . . . . ?
 K1 N3 C23 C24 -47.07(11) . . . . ?
 K1 N4 C34 C33 -51.25(10) . . . . ?
 K1 N4 C22 C21 -46.76(11) . . . . ?
 K1 N4 C28 C27 -46.38(12) . . . . ?
 O2 C20 C19 O1 -65.02(11) . . . . ?
 O1 C18 C17 N3 61.15(13) . . . . ?
 O3 C24 C23 N3 62.85(13) . . . . ?
 O3 C25 C26 O4 -62.29(12) . . . . ?
 O5 C31 C32 O6 -62.74(12) . . . . ?
 O5 C30 C29 N3 67.01(13) . . . . ?
 N4 C34 C33 O6 60.56(12) . . . . ?
 N4 C22 C21 O2 65.06(13) . . . . ?
 N4 C28 C27 O4 60.70(14) . . . . ?
 C3 C8 C7 C6 -0.97(15) . . . . ?
 C3 C4 C5 C6 -0.82(16) . . . . ?
 C16 C11 C12 C13 0.69(15) . . . . ?
 C16 C11 C10 C16 0.93(16) . . . 3_676 ?
 C16 C11 C10 C9 -174.77(9) . . . . ?
 C2 C3 C8 C2 0.59(14) . . . 3_766 ?
 C2 C3 C8 C7 -179.75(9) . . . . ?
 C2 C3 C4 C5 -179.36(9) . . . . ?
 C2 C8 C7 C6 178.68(10) 3_766 . . . ?
 C8 C3 C2 C8 -0.61(14) . . . 3_766 ?
 C8 C3 C2 C1 179.32(9) . . . . ?
 C8 C3 C4 C5 0.26(14) . . . . ?
 C8 C7 C6 C5 0.43(17) . . . . ?
 C11 C16 C15 C14 -0.46(16) . . . . ?
 C11 C12 C13 C14 0.05(16) . . . . ?
 C12 C11 C10 C16 -179.65(9) . . . 3_676 ?
 C12 C11 C10 C9 4.66(15) . . . . ?
 C12 C13 C14 C15 -1.01(17) . . . . ?
 C10 C16 C11 C12 179.65(9) 3_676 . . . ?
 C10 C16 C11 C10 -0.90(15) 3_676 . . . ?
 C10 C16 C15 C14 179.39(10) 3_676 . . . ?
 C10 C11 C12 C13 -178.73(10) . . . . ?
 C4 C3 C2 C8 179.01(9) . . . 3_766 ?
 C4 C3 C2 C1 -1.07(14) . . . . ?
 C4 C3 C8 C2 -179.04(8) . . . 3_766 ?
 C4 C3 C8 C7 0.62(13) . . . . ?
 C4 C5 C6 C7 0.48(17) . . . . ?
 C13 C14 C15 C16 1.22(17) . . . . ?
 C20 O2 C21 C22 -174.96(9) . . . . ?
 C19 O1 C18 C17 174.56(9) . . . . ?
 C34 N4 C22 C21 -163.62(9) . . . . ?
 C34 N4 C28 C27 70.97(12) . . . . ?
 C15 C16 C11 C12 -0.49(14) . . . . ?
 C15 C16 C11 C10 178.96(9) . . . . ?
 C31 O5 C30 C29 -177.23(9) . . . . ?
 C33 O6 C32 C31 -167.23(9) . . . . ?
 C22 N4 C34 C33 67.15(12) . . . . ?
 C22 N4 C28 C27 -166.63(10) . . . . ?
 C18 O1 C19 C20 -173.71(9) . . . . ?
 C30 O5 C31 C32 178.51(9) . . . . ?
 C29 N3 C17 C18 73.89(12) . . . . ?
 C29 N3 C23 C24 -166.79(10) . . . . ?
 C24 O3 C25 C26 -172.84(9) . . . . ?
 C32 O6 C33 C34 173.09(9) . . . . ?
 C25 O3 C24 C23 176.39(9) . . . . ?
 C17 N3 C29 C30 -164.29(10) . . . . ?
 C17 N3 C23 C24 71.78(12) . . . . ?
 C21 O2 C20 C19 -175.40(9) . . . . ?
 C26 O4 C27 C28 -179.98(10) . . . . ?
 C23 N3 C29 C30 74.59(12) . . . . ?
 C23 N3 C17 C18 -164.83(10) . . . . ?
 C28 N4 C34 C33 -171.20(9) . . . . ?
 C28 N4 C22 C21 74.52(12) . . . . ?
 C27 O4 C26 C25 -173.35(10) . . . . ?

_shelx_res_file
;
TITL ds670_crypt_a.res in P2(1)/c
    ds670_crypt.res
    created by SHELXL-2016/6 at 13:36:32 on 03-Nov-2020
REM Old TITL DS670_crypt in P2(1)/c
REM SHELXT solution in P2(1)/c
REM R1 0.106, Rweak 0.005, Alpha 0.037, Orientation as input
REM Formula found by SHELXT: C34 N4 O6 K
CELL 1.54184 15.9812 17.3429 12.4838 90 105.153 90
ZERR 4 0.0002 0.0002 0.0002 0 0.001 0
LATT 1
SYMM -X,0.5+Y,0.5-Z
SFAC C H N O K
UNIT 136 176 16 24 4

L.S. 4 0 0
PLAN  5
SIZE 0.081 0.232 0.728
TEMP -150.15(10)
CONF
BOND $H
list 4
MORE -1
fmap 2 53
acta
REM <olex2.extras>
REM <HklSrc "%.\\DS670_crypt.hkl">
REM </olex2.extras>

WGHT    0.043300    0.666800
FVAR       0.29062
K1    5    0.713307    0.510321    0.688300    11.00000    0.01960    0.02206 =
         0.02200   -0.00133    0.00414    0.00092
O2    4    0.722584    0.540430    0.467935    11.00000    0.01973    0.03161 =
         0.02823    0.00194    0.00868    0.00403
O1    4    0.781187    0.397476    0.572498    11.00000    0.03236    0.02651 =
         0.02357   -0.00470    0.00833    0.00196
O3    4    0.824330    0.484566    0.898254    11.00000    0.02516    0.03099 =
         0.02510   -0.00025    0.00122    0.00287
O4    4    0.826244    0.630066    0.799453    11.00000    0.02819    0.02700 =
         0.02801   -0.00290    0.00196   -0.00128
O6    4    0.554195    0.580169    0.660249    11.00000    0.01786    0.03013 =
         0.03987    0.00027    0.00487    0.00236
O5    4    0.563194    0.419252    0.698561    11.00000    0.03020    0.02895 =
         0.03105   -0.00631    0.01529   -0.00344
N3    3    0.738426    0.349035    0.774597    11.00000    0.03561    0.02411 =
         0.02891    0.00029    0.01142    0.00058
N4    3    0.690084    0.671219    0.603501    11.00000    0.02512    0.02561 =
         0.03079    0.00297    0.00497    0.00170
N1    3    1.030745    0.387521    0.785889    11.00000    0.04471    0.03773 =
         0.03032    0.00848    0.00432   -0.00709
C3    1    1.000459    0.416861    0.501030    11.00000    0.01331    0.02329 =
         0.02723    0.00141    0.00396    0.00010
C16   1    0.415820    1.035825    0.476905    11.00000    0.02423    0.02928 =
         0.02098    0.00677    0.00764    0.00262
C2    1    1.011168    0.460196    0.601311    11.00000    0.01737    0.02515 =
         0.02428    0.00333    0.00417   -0.00105
C8    1    0.988726    0.457149    0.398343    11.00000    0.01383    0.02496 =
         0.02564   -0.00051    0.00481   -0.00099
N2    3    0.518668    0.791680    0.375637    11.00000    0.03944    0.03462 =
         0.04744   -0.00484   -0.00123    0.00824
C11   1    0.423651    0.959068    0.439211    11.00000    0.02420    0.02877 =
         0.01979    0.00662    0.00731    0.00099
C12   1    0.348108    0.920270    0.379790    11.00000    0.02865    0.03401 =
         0.02351    0.00256    0.00716   -0.00273
AFIX  43
H12   2    0.352618    0.868994    0.355113    11.00000   -1.20000
AFIX   0

C1    1    1.021843    0.420085    0.702890    11.00000    0.02411    0.02785 =
         0.02834    0.00087    0.00404   -0.00406
C10   1    0.508012    0.924627    0.462294    11.00000    0.02635    0.02641 =
         0.02342    0.00515    0.00730    0.00250
C4    1    1.001513    0.335256    0.499306    11.00000    0.02029    0.02349 =
         0.03623    0.00327    0.00281    0.00028
AFIX  43
H4    2    1.009025    0.307779    0.566994    11.00000   -1.20000
AFIX   0

C13   1    0.267985    0.955223    0.356845    11.00000    0.02372    0.04816 =
         0.02354    0.00372    0.00476   -0.00448
AFIX  43
H13   2    0.217968    0.928032    0.316772    11.00000   -1.20000
AFIX   0

C20   1    0.785712    0.492940    0.438011    11.00000    0.02238    0.04132 =
         0.02279   -0.00045    0.00866    0.00638
AFIX  23
H20A  2    0.844326    0.507398    0.482922    11.00000   -1.20000
H20B  2    0.783471    0.501171    0.358836    11.00000   -1.20000
AFIX   0

C7    1    0.977889    0.413621    0.300006    11.00000    0.02432    0.03423 =
         0.02678   -0.00328    0.00764   -0.00348
AFIX  43
H7    2    0.969129    0.439701    0.231036    11.00000   -1.20000
AFIX   0

C19   1    0.769176    0.409872    0.456914    11.00000    0.02297    0.03898 =
         0.02136   -0.00771    0.00342    0.00499
AFIX  23
H19A  2    0.709214    0.395996    0.416169    11.00000   -1.20000
H19B  2    0.809686    0.377037    0.429209    11.00000   -1.20000
AFIX   0

C5    1    0.991938    0.294721    0.402118    11.00000    0.02514    0.02236 =
         0.04667   -0.00491    0.00477   -0.00008
AFIX  43
H5    2    0.993629    0.239966    0.403265    11.00000   -1.20000
AFIX   0

C34   1    0.615280    0.702779    0.637066    11.00000    0.03574    0.02567 =
         0.03386    0.00163    0.01015    0.00699
AFIX  23
H34A  2    0.600984    0.754010    0.602091    11.00000   -1.20000
H34B  2    0.632115    0.710433    0.718483    11.00000   -1.20000
AFIX   0

C9    1    0.515232    0.851061    0.416122    11.00000    0.02561    0.03205 =
         0.03103    0.00496    0.00181    0.00426
C14   1    0.260205    1.030591    0.392432    11.00000    0.02192    0.04959 =
         0.02951    0.00620    0.00634    0.00683
AFIX  43
H14   2    0.205059    1.054950    0.375547    11.00000   -1.20000
AFIX   0
C15   1    0.332576    1.069622    0.452068    11.00000    0.02681    0.03533 =
         0.02960    0.00499    0.00832    0.00643
AFIX  43
H15   2    0.326296    1.120501    0.477070    11.00000   -1.20000
AFIX   0

C31   1    0.498114    0.466845    0.723279    11.00000    0.02245    0.03858 =
         0.03647   -0.01046    0.01339   -0.00545
AFIX  23
H31A  2    0.518181    0.485746    0.800596    11.00000   -1.20000
H31B  2    0.444699    0.436265    0.716716    11.00000   -1.20000
AFIX   0
C33   1    0.535192    0.653152    0.606803    11.00000    0.02556    0.03672 =
         0.03419    0.00300    0.00739    0.01121
AFIX  23
H33A  2    0.487596    0.678525    0.630721    11.00000   -1.20000
H33B  2    0.516328    0.646002    0.525344    11.00000   -1.20000
AFIX   0

C6    1    0.979736    0.334240    0.301869    11.00000    0.02843    0.03508 =
         0.03702   -0.01301    0.00884   -0.00332
AFIX  43
H6    2    0.972677    0.306286    0.234647    11.00000   -1.20000
AFIX   0

C22   1    0.673435    0.669895    0.482165    11.00000    0.03213    0.03223 =
         0.03183    0.00908    0.00937    0.00685
AFIX  23
H22A  2    0.678023    0.723086    0.455480    11.00000   -1.20000
H22B  2    0.613352    0.651940    0.449611    11.00000   -1.20000
AFIX   0
C18   1    0.775576    0.318213    0.597536    11.00000    0.03835    0.02515 =
         0.03749   -0.00782    0.01397    0.00247
AFIX  23
H18A  2    0.816521    0.288102    0.566749    11.00000   -1.20000
H18B  2    0.716200    0.299068    0.563573    11.00000   -1.20000
AFIX   0
C30   1    0.582535    0.356727    0.775207    11.00000    0.04171    0.02988 =
         0.03789   -0.00238    0.02007   -0.00751
AFIX  23
H30A  2    0.530291    0.324382    0.767853    11.00000   -1.20000
H30B  2    0.600483    0.376852    0.852032    11.00000   -1.20000
AFIX   0
C29   1    0.654447    0.309069    0.751803    11.00000    0.04358    0.02264 =
         0.04377   -0.00155    0.01815   -0.00477
AFIX  23
H29A  2    0.661377    0.261631    0.797394    11.00000   -1.20000
H29B  2    0.637508    0.293289    0.672853    11.00000   -1.20000
AFIX   0
C24   1    0.852627    0.408250    0.929505    11.00000    0.04077    0.03674 =
         0.02527    0.00557    0.00158    0.00974
AFIX  23
H24A  2    0.877207    0.405577    1.010892    11.00000   -1.20000
H24B  2    0.898511    0.393396    0.893394    11.00000   -1.20000
AFIX   0
C32   1    0.478659    0.533854    0.645655    11.00000    0.01755    0.04374 =
         0.04103   -0.00606    0.00631   -0.00065
AFIX  23
H32A  2    0.459970    0.515206    0.568095    11.00000   -1.20000
H32B  2    0.430982    0.564841    0.660768    11.00000   -1.20000
AFIX   0
C25   1    0.893056    0.538028    0.936005    11.00000    0.02293    0.04395 =
         0.02635   -0.00115   -0.00179   -0.00142
AFIX  23
H25A  2    0.938489    0.529038    0.896606    11.00000   -1.20000
H25B  2    0.919293    0.530514    1.016401    11.00000   -1.20000
AFIX   0
C17   1    0.797372    0.308149    0.721673    11.00000    0.03965    0.02364 =
         0.03946    0.00163    0.01341    0.00689
AFIX  23
H17A  2    0.796057    0.252486    0.738745    11.00000   -1.20000
H17B  2    0.857171    0.326833    0.754150    11.00000   -1.20000
AFIX   0
C21   1    0.734957    0.618595    0.441291    11.00000    0.03165    0.03615 =
         0.03712    0.00899    0.01495    0.00385
AFIX  23
H21A  2    0.724367    0.624212    0.359922    11.00000   -1.20000
H21B  2    0.795514    0.634207    0.476365    11.00000   -1.20000
AFIX   0
C26   1    0.859699    0.618508    0.915281    11.00000    0.03206    0.03871 =
         0.02723   -0.00723   -0.00028   -0.00694
AFIX  23
H26A  2    0.813478    0.627337    0.953448    11.00000   -1.20000
H26B  2    0.907154    0.655609    0.945090    11.00000   -1.20000
AFIX   0
C23   1    0.777142    0.353501    0.894871    11.00000    0.05248    0.03191 =
         0.02884    0.00745    0.01149    0.00226
AFIX  23
H23A  2    0.796794    0.301320    0.922523    11.00000   -1.20000
H23B  2    0.731749    0.369575    0.931103    11.00000   -1.20000
AFIX   0
C28   1    0.767862    0.717459    0.651765    11.00000    0.03448    0.02554 =
         0.05022    0.00759    0.00238   -0.00492
AFIX  23
H28A  2    0.753920    0.772523    0.635248    11.00000   -1.20000
H28B  2    0.813677    0.702946    0.615350    11.00000   -1.20000
AFIX   0
C27   1    0.802899    0.708092    0.775146    11.00000    0.03878    0.02462 =
         0.04823   -0.00586   -0.00243   -0.00424
AFIX  23
H27A  2    0.854260    0.741581    0.802171    11.00000   -1.20000
H27B  2    0.758355    0.723594    0.813114    11.00000   -1.20000
AFIX   0
HKLF 4


REM  ds670_crypt_a.res in P2(1)/c
REM R1 =  0.0286 for    6319 Fo > 4sig(Fo)  and  0.0298 for all    6614 data
REM    406 parameters refined using      0 restraints

END

WGHT      0.0433      0.6668

REM Highest difference peak  0.226,  deepest hole -0.209,  1-sigma level  0.037
Q1    1   0.9907  0.4973  0.4032  11.00000  0.05    0.23
Q2    1   0.4688  0.9434  0.4473  11.00000  0.05    0.21
Q3    1   0.9839  0.4372  0.3488  11.00000  0.05    0.20
Q4    1   0.4187  0.9990  0.4526  11.00000  0.05    0.20
Q5    1   0.9908  0.4384  0.4498  11.00000  0.05    0.19
;
_shelx_res_checksum                19346
_shelx_hkl_file
;
  -2   0   0  202.58    3.08
  -2   0   0  208.50    3.52
   3   0   0   18.55    0.92
  -3   0   0   18.98    0.79
   3   0   0   17.06    0.72
  -4   0   0 9999.00  110.94
   4   0   0 9500.28  110.27
   5   0   0  805.95   11.31
  -5   0   0  852.55   12.72
   5   0   0  779.97   12.10
  -5   0   0  839.34   11.93
   6   0   0  955.29   13.70
  -6   0   0 1005.06   14.50
   6   0   0  972.20   14.20
   7   0   0  857.81   12.74
  -7   0   0  876.23   13.79
   7   0   0  856.22   13.39
   8   0   0  227.77    4.96
  -8   0   0  215.48    5.69
   8   0   0  218.68    5.43
   9   0   0  121.28    3.61
   9   0   0  127.57    4.15
  10   0   0  355.10    7.05
  10   0   0  337.98    7.96
  11   0   0  121.28    4.52
 -11   0   0  128.40    2.40
 -11   0   0  130.95    2.89
 -11   0   0  121.58    2.50
  12   0   0   40.96    2.64
 -12   0   0   40.82    1.64
 -12   0   0   39.48    1.35
  13   0   0   30.17    2.27
 -13   0   0   28.54    1.21
 -13   0   0   29.30    1.46
 -14   0   0  268.98    4.99
 -14   0   0  292.74    5.83
 -15   0   0    1.24    0.33
  15   0   0    1.30    0.41
  16   0   0   45.24    1.92
 -16   0   0   53.33    2.22
  17   0   0    2.81    0.44
 -17   0   0    3.28    0.58
  18   0   0   83.21    2.12
  -1   1   0   13.36    0.34
   1   1   0   13.61    0.43
   1  -1   0   13.00    0.65
  -1  -1   0   14.62    0.51
   1   1   0   13.67    0.45
  -2   1   0   72.80    1.36
   2   1   0   68.50    1.41
   2  -1   0   68.42    1.86
   2   1   0   69.69    1.46
  -2  -1   0   72.10    1.60
  -3   1   0  135.09    2.48
   3   1   0  131.84    2.51
  -3   1   0  142.97    2.83
   3  -1   0  132.34    3.16
  -3  -1   0  146.00    2.81
   3   1   0  131.69    2.58
  -4   1   0   49.46    1.49
  -4   1   0   52.25    1.74
  -4  -1   0   49.78    2.15
   4   1   0   45.76    1.43
   4   1   0   48.59    1.54
   4  -1   0   44.81    1.89
  -4  -1   0   49.16    1.70
   5   1   0   40.73    1.49
  -5  -1   0   43.91    2.21
  -5   1   0   46.66    1.81
  -5   1   0   44.12    1.62
  -5  -1   0   44.00    1.78
   5   1   0   41.95    1.59
   5  -1   0   40.75    1.93
  -6  -1   0  469.15    9.28
   6  -1   0  463.38    7.55
   6   1   0  445.32    7.47
  -6   1   0  486.74    8.25
   6  -1   0  466.00    8.70
  -6  -1   0  472.44    8.35
  -6   1   0  474.55    7.94
   6   1   0  449.21    7.80
  -7  -1   0  224.73    6.14
   7   1   0  214.53    4.55
   7  -1   0  206.30    4.58
  -7   1   0  223.26    5.11
  -7   1   0  217.61    5.04
  -7  -1   0  223.90    5.48
   7  -1   0  214.35    5.52
   7   1   0  214.79    4.98
  -8  -1   0    4.62    0.86
  -8   1   0    4.09    0.76
   8  -1   0    4.69    0.64
   8   1   0    4.97    0.63
  -8  -1   0    5.43    0.95
   8  -1   0    3.94    0.69
   8   1   0    5.06    0.77
   9   1   0    0.07    0.26
  -9  -1   0    0.03    0.21
   9  -1   0    0.06    0.27
   9   1   0    0.37    0.31
   9  -1   0    0.17    0.33
  10  -1   0  210.64    5.06
  10   1   0  202.27    4.98
  10  -1   0  199.31    5.79
  10   1   0  194.46    5.66
  11   1   0   38.61    2.44
  11  -1   0   39.51    2.52
 -11  -1   0   44.10    1.20
 -11   1   0   40.85    1.19
 -11   1   0   45.67    1.61
 -11   1   0   42.07    1.32
 -11  -1   0   39.02    1.23
  12   1   0   50.75    2.90
  12  -1   0   50.25    2.92
 -12  -1   0   49.39    1.80
 -12   1   0   51.79    1.93
 -12  -1   0   51.83    1.46
 -12   1   0   49.06    1.55
 -12  -1   0   47.26    1.49
  13   1   0   41.49    2.68
  13  -1   0   41.30    2.68
 -13  -1   0   42.32    1.73
 -13   1   0   45.27    1.91
 -13  -1   0   40.86    1.48
 -13   1   0   39.14    1.48
 -14  -1   0    3.92    0.60
 -14   1   0    3.58    0.63
 -14  -1   0    3.19    0.48
  15  -1   0   59.92    2.24
 -15   1   0   68.05    2.62
 -15  -1   0   65.44    2.46
 -15  -1   0   59.59    1.92
  16  -1   0    0.13    0.23
 -16   1   0    0.46    0.33
  16   1   0   -0.30    0.32
 -16  -1   0    0.37    0.36
 -17   1   0    1.32    0.34
  17  -1   0    1.18    0.31
 -17  -1   0    1.47    0.42
  17   1   0    1.28    0.36
 -18  -1   0    3.80    0.48
  18   1   0    4.04    0.46
  18  -1   0    4.33    0.42
  19   1   0    0.25    0.12
   0   2   0 3442.15   40.84
   0   2   0 3383.83   41.10
   1  -2   0   26.19    1.24
   1   2   0   25.84    0.81
  -1   2   0   28.91    0.58
   1   2   0   27.04    1.04
  -1   2   0   24.53    0.83
  -2   2   0   15.68    0.49
   2   2   0   14.51    0.62
  -2   2   0   15.82    0.71
  -2  -2   0   15.05    0.75
   2   2   0   14.97    0.65
   2  -2   0   15.04    1.04
   3   2   0    1.89    0.30
  -3   2   0    1.91    0.24
  -3  -2   0    1.91    0.33
   3  -2   0    1.90    0.55
  -3   2   0    2.35    0.31
   3   2   0    1.75    0.27
   4   2   0  554.42    8.27
  -4  -2   0  573.00    8.74
   4  -2   0  549.92    9.54
  -4   2   0  563.54    7.90
   4   2   0  555.62    8.06
  -4   2   0  571.34    8.29
   5   2   0  384.79    6.54
  -5  -2   0  396.24    7.09
   5  -2   0  388.12    7.75
  -5   2   0  387.66    6.28
  -5   2   0  393.20    6.51
   5   2   0  384.20    6.24
  -6  -2   0  123.85    4.51
   6   2   0  123.03    3.05
  -6   2   0  119.08    3.14
  -6  -2   0  125.21    3.76
   6   2   0  125.49    3.34
   6  -2   0  122.09    4.07
   7  -2   0 1256.30   17.62
  -7   2   0 1346.32   17.61
  -7  -2   0 1303.88   20.75
   7   2   0 1208.69   17.41
   7   2   0 1261.81   18.08
  -7   2   0 1217.02   17.82
   7  -2   0 1294.30   19.82
  -7  -2   0 1237.65   18.95
   8   2   0   10.09    0.89
   8  -2   0    9.19    0.91
  -8  -2   0    9.66    1.33
  -8   2   0    7.69    0.92
   8   2   0    8.43    0.96
   8  -2   0   10.07    1.24
   9  -2   0  163.93    4.38
   9   2   0  158.68    4.19
   9   2   0  161.34    4.75
   9  -2   0  156.75    4.86
  10   2   0   25.32    1.60
  10  -2   0   27.12    1.65
  10   2   0   23.51    1.82
  10  -2   0   26.70    1.98
  11  -2   0  143.26    5.00
  11   2   0  136.16    4.84
 -11   2   0  142.23    2.89
 -11  -2   0  143.47    2.76
 -11   2   0  159.29    3.45
 -11  -2   0  152.94    2.66
 -12   2   0    1.70    0.38
 -12  -2   0    2.02    0.29
  12   2   0    2.06    0.63
  12  -2   0    2.10    0.64
 -12   2   0    1.31    0.27
 -12  -2   0    2.27    0.32
  13   2   0  134.35    4.93
  13  -2   0  130.91    4.92
 -13  -2   0  137.67    3.34
 -13  -2   0  130.85    2.93
 -14  -2   0  168.54    3.96
 -14   2   0  175.16    4.47
  14  -2   0  150.72    3.74
 -14  -2   0  151.23    3.35
 -15   2   0   21.40    1.50
 -15  -2   0   20.44    1.30
  15  -2   0   17.48    1.11
 -15  -2   0   18.58    1.03
  16   2   0   45.83    2.05
 -16  -2   0   55.43    2.17
  16  -2   0   47.11    1.77
 -16   2   0   52.22    2.23
 -17  -2   0    5.93    0.68
  17  -2   0    5.23    0.52
  17   2   0    5.90    0.64
  18   2   0   42.37    1.50
 -18  -2   0   44.75    1.60
  18  -2   0   42.04    1.24
  19   2   0    9.77    0.52
   0   3   0    0.17    0.24
   0  -3   0    0.06    0.29
   0   3   0    0.36    0.34
   1   3   0   96.33    2.17
  -1  -3   0   90.14    2.71
   1   3   0   98.06    2.61
  -1   3   0   95.12    2.40
   2  -3   0   16.36    1.31
   2   3   0   15.51    0.79
  -2   3   0   15.99    0.50
   2   3   0   15.33    0.97
   2   3   0   15.24    0.75
  -3   3   0   30.41    0.87
   3   3   0   30.39    1.12
   3   3   0   30.70    1.19
   3  -3   0   29.86    1.80
  -3  -3   0   27.62    1.31
  -4   3   0  644.80    8.76
   4   3   0  633.90    9.21
   4  -3   0  629.39   11.28
  -4  -3   0  617.63    9.88
   4   3   0  649.66    9.51
  -5   3   0   12.96    0.77
  -5   3   0   13.97    0.85
   5   3   0   14.26    0.91
   5   3   0   14.20    0.97
   5  -3   0   12.50    1.30
  -5  -3   0   12.92    1.08
   6   3   0  242.00    4.84
  -6   3   0  239.71    4.68
   6  -3   0  242.67    6.42
   6   3   0  237.75    5.11
  -7  -3   0  147.19    5.64
   7   3   0  136.11    3.56
  -7   3   0  144.08    3.64
   7  -3   0  142.94    4.97
   7   3   0  139.35    3.92
   8   3   0  137.40    3.64
  -8  -3   0  141.42    5.63
   8  -3   0  135.65    3.80
   8   3   0  129.69    3.99
   8  -3   0  131.76    5.01
  -8   3   0  132.99    3.85
   9  -3   0    1.65    0.64
   9   3   0    1.31    0.37
  -9  -3   0    1.80    0.70
   9  -3   0    1.13    0.43
   9   3   0    2.04    0.56
  10  -3   0   65.37    2.71
  10   3   0   64.17    2.62
  10  -3   0   62.52    3.15
  10   3   0   62.28    2.99
  11   3   0   10.86    1.25
  11  -3   0   10.89    1.28
  11   3   0   11.53    0.52
 -11   3   0   13.62    0.96
 -11  -3   0   12.62    0.59
 -11   3   0   10.55    0.68
 -11  -3   0   11.21    0.63
  12  -3   0   96.60    4.20
  12   3   0   92.33    4.07
 -12  -3   0   94.50    2.03
 -12  -3   0   91.91    2.15
  12   3   0   89.71    1.83
  13  -3   0    7.32    0.71
 -13   3   0    8.27    0.91
  13   3   0    7.20    1.08
  13  -3   0    6.71    1.07
 -13  -3   0    7.55    0.62
  13   3   0    6.98    0.42
 -14   3   0   11.29    1.11
 -14  -3   0   10.06    0.85
  14  -3   0    9.73    0.80
 -14  -3   0   10.71    0.78
 -15  -3   0    4.49    0.61
  15  -3   0    4.12    0.52
 -15   3   0    4.47    0.79
 -15  -3   0    4.17    0.51
 -16   3   0   18.26    1.31
 -16  -3   0   21.24    1.31
  16  -3   0   17.90    0.99
  16   3   0   17.88    1.26
 -16  -3   0   20.81    1.03
  17   3   0    5.67    0.64
  17  -3   0    5.33    0.47
  18   3   0    1.58    0.32
  18  -3   0    1.44    0.18
 -18  -3   0    1.94    0.33
  19   3   0    0.16    0.10
   0   4   0  190.66    4.37
   0   4   0  201.71    4.68
  -1  -4   0  130.54    3.78
   1   4   0  129.86    3.06
   1  -4   0  106.91    3.77
   1   4   0  114.62    3.39
  -1   4   0  130.26    3.48
  -2  -4   0  296.89    6.20
   2   4   0  328.05    5.47
  -2   4   0  322.16    4.28
   2   4   0  305.08    6.23
  -2   4   0  325.32    5.65
  -3   4   0   23.29    0.71
   3   4   0   24.55    1.12
   3  -4   0   22.56    1.84
   3   4   0   25.02    1.19
  -4   4   0   16.94    0.69
   4   4   0   17.23    1.00
   4   4   0   17.35    1.05
   4  -4   0   17.71    1.67
  -5   4   0  298.74    4.77
   5   4   0  285.36    5.38
   5  -4   0  292.97    7.50
   5   4   0  293.29    5.72
   6   4   0   62.69    2.18
  -6   4   0   61.63    1.91
   6  -4   0   61.10    3.28
   6   4   0   63.24    2.39
   7   4   0   13.43    1.04
  -7  -4   0   15.65    1.90
  -7   4   0   15.68    1.00
   7  -4   0   13.33    1.61
   7   4   0   13.61    1.15
  -8   4   0    2.85    0.50
   8  -4   0    3.83    0.87
   8   4   0    3.39    0.58
  -8  -4   0    3.04    0.94
   8   4   0    3.25    0.66
  -9  -4   0  302.34    9.46
   9  -4   0  296.95    6.58
   9   4   0  298.98    6.34
   9   4   0  276.95    6.80
   9  -4   0  291.25    8.40
  10   4   0  265.59    7.00
 -10  -4   0  284.49    4.36
  10  -4   0  296.05    6.58
  10   4   0  277.11    6.43
 -10  -4   0  297.59    9.33
 -11  -4   0   83.81    1.68
  11   4   0   80.17    1.75
  11  -4   0   81.15    3.76
  11   4   0   78.90    3.58
 -11   4   0   79.22    1.82
 -11  -4   0   78.02    1.87
 -12   4   0   45.33    2.05
  12  -4   0   38.99    1.46
 -12  -4   0   41.08    1.16
  12   4   0   40.41    1.20
  12   4   0   42.14    2.70
  12  -4   0   40.98    2.72
 -12   4   0   39.03    1.19
 -12  -4   0   38.93    1.31
  13  -4   0   23.43    2.01
  13   4   0   24.67    2.01
  13   4   0   23.15    0.89
 -13  -4   0   23.03    1.04
  13  -4   0   21.63    1.13
 -13   4   0   22.86    1.54
  14   4   0   52.34    1.38
  14  -4   0   51.96    1.83
 -14   4   0   55.59    2.48
 -14  -4   0   58.93    2.13
 -14  -4   0   54.60    1.75
 -15  -4   0    0.70    0.31
 -15   4   0    0.72    0.36
  15  -4   0    0.98    0.26
 -15  -4   0    0.99    0.30
  16   4   0   12.55    1.00
 -16  -4   0   12.44    0.95
  16  -4   0   10.82    0.70
 -16  -4   0   12.82    0.80
  17  -4   0   35.00    1.08
  17   4   0   37.65    1.60
  18   4   0   13.04    0.76
 -18  -4   0   13.08    0.76
   0   5   0   -0.20    0.36
   0  -5   0   -0.34    0.59
   0   5   0    0.03    0.36
   1  -5   0  166.72    5.23
   1   5   0  159.65    4.00
  -1  -5   0  170.66    4.83
   1   5   0  154.03    4.40
  -1   5   0  163.07    4.55
   2   5   0   14.89    1.02
   2  -5   0   11.40    1.49
  -2  -5   0   12.45    1.18
  -2   5   0   14.15    0.51
   2   5   0   10.83    1.17
  -2   5   0   16.10    1.32
  -3   5   0  184.57    2.74
  -3   5   0  199.58    4.43
  -3  -5   0  167.10    4.64
   3   5   0  191.61    4.22
   3  -5   0  158.26    5.66
  -4   5   0   99.59    1.83
  -4   5   0  105.59    3.05
   4  -5   0   95.22    4.30
   4   5   0  100.53    2.98
  -4  -5   0   90.91    3.15
  -5   5   0  295.82    4.51
   5   5   0  294.41    5.68
  -5  -5   0  285.96    6.18
   5  -5   0  293.85    8.20
   5   5   0  296.80    6.00
   6  -5   0    4.83    1.10
  -6   5   0    4.79    0.44
  -6  -5   0    6.36    0.74
   6   5   0    5.35    0.66
   6   5   0    4.28    0.68
   7   5   0  522.21    9.04
   7   5   0  516.17    9.48
   7  -5   0  525.04   12.09
   8   5   0   20.23    1.39
  -8  -5   0   22.58    2.57
   8   5   0   21.10    1.60
   8  -5   0   19.02    2.04
   9  -5   0    2.76    0.88
   9   5   0    2.15    0.57
  -9  -5   0    1.85    0.87
   9   5   0    2.11    0.47
 -10   5   0   18.18    1.16
  10   5   0   15.49    0.68
  10   5   0   14.68    1.47
 -10  -5   0   14.68    0.66
  10  -5   0   15.66    1.34
 -10  -5   0   14.92    2.12
 -11   5   0   10.53    0.98
  11   5   0    8.23    0.54
  11   5   0    8.26    1.17
 -11   5   0    9.61    0.61
 -11  -5   0   10.05    0.61
 -12   5   0   36.98    1.93
  12   5   0   35.82    1.19
  12   5   0   34.54    2.43
  12  -5   0   38.78    2.67
 -12   5   0   36.14    1.26
 -12  -5   0   34.66    1.25
  13  -5   0   23.60    1.09
 -13   5   0   23.12    1.60
 -13   5   0   24.58    0.97
 -13  -5   0   23.31    1.06
  13   5   0   22.48    0.94
  14  -5   0    0.62    0.16
 -14   5   0    0.36    0.10
 -14  -5   0    0.61    0.28
  14   5   0    0.51    0.15
  15   5   0   14.46    0.65
 -15  -5   0   15.31    1.07
 -15  -5   0   15.39    0.89
 -16  -5   0    2.37    0.42
  16   5   0    2.68    0.46
 -16  -5   0    2.62    0.40
  17   5   0   19.72    1.09
 -17  -5   0   22.88    1.17
 -18  -5   0    3.94    0.38
  18   5   0    3.30    0.36
   0   6   0  396.47    8.43
   0   6   0  404.77    8.57
   1   6   0   48.69    2.54
   1  -6   0   55.76    3.24
  -1  -6   0   55.59    2.86
   1   6   0   50.72    2.40
  -1   6   0   52.60    2.69
  -2   6   0  948.71   11.84
  -2   6   0  992.34   15.90
   2   6   0  975.25   14.63
  -2  -6   0 1002.69   15.92
  -3   6   0    9.34    0.35
  -3  -6   0    9.84    1.11
   3  -6   0    7.02    1.36
   3   6   0    9.04    0.98
   3   6   0   10.69    1.24
  -3   6   0   12.50    1.30
  -4  -6   0  133.97    4.29
   4   6   0  143.07    4.01
  -5   6   0  320.89    6.83
   5  -6   0  296.51    8.98
   5   6   0  307.40    6.56
  -5  -6   0  295.61    6.70
   6  -6   0    9.27    1.63
  -6  -6   0   10.57    1.04
   6   6   0    9.20    1.04
  -7   6   0   10.74    1.11
   7   6   0    7.41    1.01
   7  -6   0    8.98    1.57
  -8  -6   0   26.07    2.92
  -8   6   0   26.80    1.86
   8   6   0   23.15    1.77
   8  -6   0   24.18    2.56
  -9  -6   0  347.98   11.65
   9  -6   0  343.94   10.45
   9   6   0  337.76    7.99
 -10   6   0  284.04    5.87
  10   6   0  280.89    4.48
  10   6   0  278.14    7.27
 -10  -6   0  280.49    4.41
 -10  -6   0  290.94   10.48
 -11   6   0   22.96    1.48
  11   6   0   23.81    0.98
  11   6   0   24.68    2.04
 -11   6   0   24.40    1.08
 -11  -6   0   24.75    0.98
 -12   6   0   20.01    1.47
  12   6   0   20.86    0.93
 -12   6   0   20.34    0.98
 -12  -6   0   20.65    0.96
  12  -6   0   21.02    1.98
  12   6   0   20.67    1.89
 -13   6   0   -0.07    0.15
 -13  -6   0    0.32    0.23
 -14   6   0    0.53    0.15
 -14  -6   0    0.68    0.29
  14   6   0    0.62    0.19
  15   6   0    6.41    0.45
 -15  -6   0    7.50    0.64
  15   6   0    6.23    0.73
 -15  -6   0    6.81    0.70
  16   6   0   20.06    0.69
 -16  -6   0   23.26    1.23
  16   6   0   18.50    1.12
 -16  -6   0   22.54    1.01
  17   6   0   52.61    1.72
 -17  -6   0   61.30    1.88
  18   6   0    0.30    0.12
   0   7   0    0.41    0.48
   0   7   0   -0.10    0.40
   0  -7   0    0.42    0.56
   1   7   0  117.85    4.46
   1  -7   0  128.37    5.37
  -1  -7   0  130.31    4.92
   1   7   0  120.65    4.28
  -1   7   0  121.50    4.53
  -2   7   0  186.17    2.86
   2  -7   0  194.66    7.29
   2   7   0  180.81    5.77
   2   7   0  189.21    5.31
  -2   7   0  184.31    5.87
   3   7   0   27.06    1.84
   3  -7   0   25.75    2.70
  -3  -7   0   28.74    2.12
   3   7   0   28.86    2.18
  -3   7   0   30.33    2.26
   4   7   0  256.29    6.19
  -4  -7   0  257.92    6.62
   5   7   0    0.46    0.37
  -5  -7   0    0.63    0.30
   5  -7   0    0.83    0.79
  -5   7   0    0.70    0.48
   6  -7   0  190.10    7.73
   6   7   0  201.51    5.53
   7  -7   0   80.46    4.91
   7   7   0   81.12    3.39
  -7   7   0   90.17    3.74
   8   7   0    1.34    0.54
  -8   7   0    3.35    0.87
   8  -7   0    1.34    0.78
   9   7   0  113.83    4.37
   9  -7   0  111.97    6.03
   9   7   0  121.13    2.37
  -9  -7   0  116.03    2.26
  -9  -7   0  109.74    6.68
 -10  -7   0    0.69    0.88
 -10   7   0   -0.27    0.38
  10   7   0    0.29    0.15
  10   7   0   -0.13    0.32
 -10  -7   0    0.14    0.14
  11   7   0   20.42    0.92
 -11   7   0   20.51    1.02
 -11  -7   0   20.21    0.90
  11   7   0   21.98    1.98
  12   7   0   12.51    0.72
 -12   7   0   12.79    0.79
 -12  -7   0   13.00    0.74
  12  -7   0   13.07    1.55
  12   7   0   13.70    1.55
 -13   7   0   24.08    1.07
 -13  -7   0   25.46    1.10
  13   7   0   24.21    1.03
 -14   7   0    1.26    0.23
 -14  -7   0    1.28    0.32
  14   7   0    1.54    0.26
  15   7   0    1.45    0.22
 -15  -7   0    1.04    0.29
 -15  -7   0    1.23    0.35
  15   7   0    1.27    0.35
  16   7   0    3.21    0.28
 -16  -7   0    3.32    0.38
 -16  -7   0    3.70    0.49
  16   7   0    3.07    0.44
  17   7   0   15.61    0.81
 -17  -7   0   16.74    0.89
   0   8   0  201.64    6.43
   0  -8   0  218.21    7.42
   0   8   0  216.18    6.62
  -1  -8   0   99.56    4.59
   1  -8   0  107.32    5.23
   1   8   0   90.50    4.19
   1   8   0   94.32    4.09
  -1   8   0   95.32    4.23
   2  -8   0 1052.78   20.02
  -2  -8   0 1011.79   17.67
   2   8   0  928.81   17.29
   2   8   0  915.93   16.35
  -2   8   0  982.49   17.62
  -3   8   0  351.26    9.29
   3   8   0  336.31    8.08
   3  -8   0  345.79   10.85
  -3  -8   0  366.46    8.82
   3   8   0  335.44    8.92
  -4   8   0   16.23    1.89
  -4  -8   0   16.03    1.61
   4   8   0   14.73    1.48
   4  -8   0   14.86    2.27
  -5   8   0   91.85    4.41
  -5  -8   0   92.53    3.86
   5   8   0   83.38    3.61
  -6   8   0  117.64    4.94
   6   8   0   99.25    3.97
   7  -8   0   30.79    3.28
   7   8   0   31.33    2.23
   8   8   0   32.09    2.28
   8  -8   0   32.19    3.34
   8   8   0   34.02    1.04
  -8   8   0   35.05    2.80
  -8  -8   0   32.30    0.97
   9   8   0  529.76   11.33
   9   8   0  550.34    7.69
  -9  -8   0  539.59    7.57
 -10  -8   0    0.31    0.56
  10  -8   0    2.00    0.93
  10   8   0    1.23    0.53
 -10  -8   0    0.81    0.18
  10   8   0    1.98    0.28
  11   8   0    0.15    0.30
 -11   8   0    0.89    0.26
 -11  -8   0    0.60    0.17
  11   8   0    0.61    0.20
 -12   8   0   60.39    1.86
 -12  -8   0   59.65    1.72
  12   8   0   58.63    1.73
 -13   8   0    1.20    0.27
 -13  -8   0    1.02    0.24
 -14   8   0    1.14    0.24
 -14  -8   0    1.01    0.29
  14   8   0    0.76    0.19
  15   8   0   20.59    1.10
 -15  -8   0   23.33    1.23
 -15   8   0   22.82    0.83
 -15  -8   0   22.00    0.98
  15   8   0   19.92    0.83
 -16  -8   0   52.44    1.44
  16   8   0   49.05    1.56
 -16  -8   0   54.34    1.74
 -17  -8   0   27.94    1.03
   0   9   0    0.53    0.61
   0  -9   0   -0.69    0.82
   0   9   0    0.05    0.47
   1  -9   0  382.98   11.34
  -1  -9   0  385.78   10.37
   1   9   0  371.58    9.71
   1   9   0  361.80    9.38
  -1   9   0  388.64    9.88
  -2  -9   0   50.09    3.33
   2  -9   0   51.62    3.99
   2   9   0   48.40    3.20
   2   9   0   46.52    2.98
  -2   9   0   51.25    3.31
   3  -9   0   73.93    4.95
  -3  -9   0   66.46    3.70
   3   9   0   64.07    3.79
   3   9   0   66.73    3.57
  -3   9   0   68.99    3.97
  -4   9   0   71.31    4.20
   4   9   0   68.09    3.56
  -4  -9   0   71.03    3.70
   4  -9   0   67.32    4.99
   5   9   0    0.13    0.34
  -5   9   0    0.88    0.55
  -5  -9   0    0.39    0.35
   5  -9   0    0.66    0.92
  -6   9   0   27.84    2.67
   6  -9   0   23.22    3.00
   6   9   0   25.40    2.15
   7   9   0    7.51    0.45
   7  -9   0    6.31    1.49
   7   9   0    5.82    1.05
  -7   9   0    6.69    1.40
  -8   9   0   23.75    1.08
   8  -9   0   23.39    3.10
   8   9   0   27.08    2.21
   8   9   0   27.29    0.98
  -8  -9   0   27.02    0.94
  -8   9   0   29.77    2.81
  -9  -9   0    0.62    0.50
  -9   9   0    2.40    0.94
   9  -9   0    1.55    0.93
   9   9   0    1.70    0.26
   9   9   0    0.95    0.63
  -9  -9   0    1.91    0.30
 -10  -9   0    1.13    0.58
  10   9   0    0.76    0.19
  10   9   0    0.58    0.29
 -10   9   0    0.51    0.22
 -10  -9   0    1.15    0.24
 -11   9   0    1.42    0.31
 -11  -9   0    2.23    0.35
  11   9   0    1.75    0.30
 -12   9   0   18.81    1.00
 -12  -9   0   19.41    0.94
  12   9   0   17.98    0.92
 -13   9   0   36.25    1.34
 -13  -9   0   36.17    1.32
  13   9   0   33.37    1.26
  14   9   0    0.07    0.17
 -14   9   0    0.40    0.17
 -14  -9   0    0.29    0.21
  14   9   0    0.25    0.14
  15   9   0   59.90    1.79
 -15  -9   0   66.79    2.06
 -15   9   0   62.49    1.46
 -15  -9   0   66.33    1.71
  15   9   0   58.97    1.51
  16   9   0    5.29    0.34
 -16  -9   0    6.16    0.43
 -16  -9   0    5.75    0.52
  17  -9   0   16.93    0.83
   0 -10   0  151.21    6.67
   0  10   0  142.35    5.93
   1  10   0   76.67    4.22
  -1 -10   0   83.76    4.76
   1 -10   0   87.06    5.20
  -1  10   0   82.14    4.43
   1  10   0   78.04    4.29
  -2 -10   0  313.74    9.39
   2 -10   0  336.44   11.04
   2  10   0  300.59    9.10
   2  10   0  285.16    8.55
  -2  10   0  322.45    9.38
   3  10   0    5.87    1.20
  -3 -10   0    6.08    1.35
   3 -10   0    7.85    1.85
  -3  10   0    6.74    1.27
   4  10   0    0.14    0.58
  -4 -10   0    0.14    0.49
   4 -10   0    0.63    0.84
  -4  10   0   -0.06    0.40
   5  10   0   70.15    3.93
  -5  10   0   79.95    4.64
   5 -10   0   82.19    5.72
   6  10   0   33.39    0.96
   6  10   0   28.90    2.53
   6 -10   0   27.07    3.31
  -6  10   0   30.90    2.91
  -6 -10   0   31.44    0.93
  -7  10   0   30.65    1.33
   7  10   0   33.59    1.05
  -7 -10   0   32.06    1.09
   7  10   0   34.52    2.74
   7 -10   0   30.75    3.61
  -7  10   0   34.76    3.17
  -7 -10   0   31.95    1.04
  -8  10   0   26.54    1.22
   8  10   0   25.88    0.98
   8  10   0   24.33    2.25
   8 -10   0   20.76    2.90
  -8 -10   0   24.90    0.96
  -8  10   0   27.44    2.70
  -9  10   0   -0.29    0.72
  -9 -10   0   -0.31    1.19
  -9  10   0    0.95    0.23
   9 -10   0    0.27    0.89
   9  10   0    1.45    0.25
   9  10   0    2.24    0.77
  -9 -10   0    0.56    0.20
 -10 -10   0    3.00    1.14
  10  10   0    3.76    0.40
  10  10   0    3.76    0.84
 -10  10   0    4.32    0.50
 -10 -10   0    4.24    0.44
  10 -10   0    3.89    1.21
 -11  10   0    0.79    0.26
 -11 -10   0    0.39    0.17
  11  10   0    0.59    0.19
 -12  10   0  166.49    3.43
 -12 -10   0  165.87    3.24
  12  10   0  164.81    3.28
  13  10   0   19.94    1.01
 -13  10   0   18.77    0.92
 -13 -10   0   20.06    0.93
  13  10   0   17.99    0.88
 -14  10   0   51.45    1.45
 -14 -10   0   53.28    1.51
  14  10   0   48.76    1.43
 -15 -10   0   21.32    1.04
 -15  10   0   19.64    0.73
 -15 -10   0   21.23    0.83
  15  10   0   19.21    0.76
 -16 -10   0   18.65    0.83
  16  10   0   17.37    0.60
   0  11   0   -0.02    0.43
   0 -11   0   -0.38    0.60
   1  11   0  129.88    5.84
  -1  11   0  142.29    6.19
   1  11   0  130.77    5.94
  -1 -11   0  134.99    6.44
   1 -11   0  153.18    7.24
  -2 -11   0    0.07    0.58
   2 -11   0    1.06    0.92
   2  11   0    0.09    0.56
  -2  11   0    0.52    0.46
   2  11   0   -0.30    0.55
  -3 -11   0   31.15    2.83
   3 -11   0   36.66    3.67
  -3  11   0   34.47    3.04
   3  11   0   27.83    2.64
   4 -11   0   46.89    4.44
  -4 -11   0   48.10    3.37
   4  11   0   44.58    3.32
  -4  11   0   46.14    3.53
  -5 -11   0   79.95    1.63
   5  11   0   76.11    1.55
  -5 -11   0   76.87    1.72
   5 -11   0   74.31    2.36
  -5  11   0   74.46    2.19
  -5  11   0   80.12    4.74
   5 -11   0   80.41    5.98
   5  11   0   75.75    4.31
   5  11   0   75.59    1.64
  -6  11   0   10.96    1.83
  -6  11   0    9.21    0.73
   6  11   0    8.65    0.49
   6 -11   0    9.08    0.84
  -6 -11   0    8.67    0.54
   6 -11   0    9.61    2.12
   6  11   0    8.36    1.46
   6  11   0    8.30    0.45
  -6 -11   0    8.84    0.53
  -7  11   0  157.78    6.84
  -7  11   0  158.05    3.53
   7  11   0  154.71    2.82
  -7 -11   0  151.75    2.95
   7 -11   0  153.28    8.38
   7  11   0  153.06    2.56
   7  11   0  143.99    6.12
  -7 -11   0  152.57    2.84
  -8  11   0  261.07    4.98
   8  11   0  263.06    4.28
   8  11   0  266.74    8.39
   8 -11   0  245.94   10.76
  -8 -11   0  264.47    4.34
  -8  11   0  270.91    8.77
  -9 -11   0    2.96    1.05
   9  11   0    4.84    0.44
   9 -11   0    5.57    1.47
   9  11   0    5.40    1.12
  -9  11   0    4.67    0.53
  -9 -11   0    4.31    0.41
  -9  11   0    4.80    0.55
  10  11   0   23.19    1.01
 -10 -11   0   22.78    0.97
 -10  11   0   21.76    1.11
  11  11   0    6.11    0.53
 -11 -11   0    5.46    0.47
 -11  11   0    5.63    0.56
  12  11   0   33.70    1.26
 -12 -11   0   35.91    1.25
 -12  11   0   36.07    1.38
  13  11   0   25.82    1.04
 -13  11   0   27.91    1.11
 -13 -11   0   29.10    1.07
  14  11   0    1.98    0.26
  14 -11   0    1.29    0.36
 -14  11   0    1.87    0.24
 -14 -11   0    1.92    0.28
 -15  11   0   10.19    0.48
  15 -11   0   10.05    0.76
  15  11   0    9.25    0.48
 -15 -11   0    9.53    0.65
 -16 -11   0    1.11    0.18
  16  11   0    1.24    0.14
  16 -11   0    1.08    0.23
   0 -12   0    7.73    1.73
   0  12   0    7.69    0.47
   0  12   0    9.01    1.58
   1 -12   0    7.37    1.74
  -1 -12   0    6.62    1.51
  -1  12   0    7.31    1.37
   1  12   0    6.98    1.35
   1  12   0    7.05    0.46
  -1  12   0    6.89    0.43
  -2 -12   0    0.41    0.11
  -2  12   0    0.79    0.30
   2 -12   0    0.73    0.19
   2  12   0    0.84    0.44
  -2  12   0   -0.04    0.46
  -2 -12   0    0.14    0.60
   2 -12   0    2.22    1.10
   2  12   0    2.32    0.85
   2  12   0    0.62    0.15
  -2  12   0    0.79    0.14
  -3  12   0  107.01    5.53
   3 -12   0  101.37    2.54
  -3 -12   0  100.75    2.07
  -3  12   0   94.41    2.72
  -3 -12   0   99.58    5.40
   3 -12   0  107.35    6.54
   3  12   0   97.78    5.21
  -3  12   0  102.48    1.93
   3  12   0  103.73    2.15
  -4 -12   0   12.52    0.58
  -4 -12   0   12.12    0.62
   4 -12   0   12.42    0.88
   4  12   0   11.37    0.48
  -4  12   0   11.57    0.85
  -4  12   0   11.68    1.85
   4 -12   0   10.30    2.21
  -4 -12   0   11.65    1.66
   4  12   0   11.21    1.76
  -4  12   0   11.84    0.50
   4  12   0   11.69    0.62
  -5  12   0   21.19    2.47
  -5  12   0   21.22    1.21
  -5 -12   0   21.63    0.88
   5  12   0   22.90    0.78
   5 -12   0   21.75    1.28
   5 -12   0   23.82    3.19
   5  12   0   21.08    0.84
   5  12   0   20.83    2.32
  -5 -12   0   22.86    0.84
  -6  12   0   37.59    3.29
  -6  12   0   35.83    1.56
   6 -12   0   34.55    1.73
   6  12   0   34.61    1.08
  -6 -12   0   34.70    1.19
   6 -12   0   37.66    4.12
   6  12   0   34.82    1.06
   6  12   0   36.48    3.22
  -6 -12   0   35.88    1.13
  -7  12   0   21.33    2.39
  -7  12   0   21.71    1.23
  -7 -12   0   20.24    0.93
   7 -12   0   20.49    1.36
   7  12   0   22.15    0.88
   7 -12   0   20.57    2.99
   7  12   0   21.54    2.43
   7  12   0   21.92    0.79
  -7 -12   0   22.61    0.92
  -8  12   0   55.00    3.56
  -8 -12   0   62.40    5.62
   8  12   0   60.06    1.60
   8 -12   0   55.54    2.36
   8 -12   0   63.47    5.06
  -8  12   0   55.72    1.82
   8  12   0   59.19    3.88
  -8 -12   0   61.20    1.63
  -8  12   0   61.89    2.06
   9  12   0   88.95    2.14
   9 -12   0   87.44    3.08
  -9  12   0   87.86    2.40
  -9 -12   0   93.50    2.15
  10  12   0    3.55    0.39
 -10  12   0    4.17    0.49
 -10 -12   0    3.67    0.41
  10 -12   0    3.59    0.65
  11  12   0    1.79    0.30
 -11  12   0    1.95    0.34
 -11 -12   0    2.08    0.31
  11 -12   0    2.42    0.50
  12  12   0   31.16    1.16
  12 -12   0   31.05    1.67
 -12 -12   0   33.26    1.14
 -12  12   0   33.04    1.25
  13 -12   0   36.50    1.72
  13  12   0   37.75    1.22
 -13 -12   0   42.53    1.22
 -13  12   0   40.42    1.28
  14  12   0   18.40    0.74
  14 -12   0   17.65    1.04
 -14  12   0   20.57    0.77
 -15 -12   0   17.03    0.75
 -15  12   0   18.14    0.59
  15  12   0   16.31    0.59
  15 -12   0   15.86    0.82
   0  13   0   -0.32    0.44
   0 -13   0    0.16    0.20
   0  13   0    0.03    0.09
   1 -13   0   31.00    1.20
  -1 -13   0   34.02    1.16
  -1  13   0   35.28    3.19
   1  13   0   33.57    3.09
   1  13   0   32.81    1.11
  -1  13   0   32.54    1.09
   1 -13   0   34.46    3.75
  -1 -13   0   34.57    3.47
   2 -13   0  180.61    3.57
  -2 -13   0  173.47    3.15
  -2 -13   0  184.75    7.84
   2 -13   0  189.29    8.83
  -2  13   0  171.26    3.05
   2  13   0  171.39    3.14
  -2  13   0  182.59    7.59
   3 -13   0    0.47    0.23
  -3 -13   0    0.56    0.17
  -3  13   0    0.16    0.46
  -3 -13   0    0.13    0.49
   3 -13   0    2.21    1.40
   3  13   0    1.70    1.01
  -3  13   0    1.00    0.17
   3  13   0    0.73    0.17
   4 -13   0  344.19    6.11
  -4 -13   0  331.56    5.18
   4  13   0  332.79    4.69
   4 -13   0  378.93   13.17
  -4  13   0  358.48    6.18
  -4  13   0  341.39    4.83
  -4  13   0  302.37    5.02
   4  13   0  337.79    5.14
   4  13   0  337.74   10.70
  -4  13   0  351.31   10.96
  -4 -13   0  345.91    5.02
   5  13   0   13.70    0.61
   5 -13   0   13.78    1.03
  -5 -13   0   13.96    0.74
   5 -13   0   14.58    2.56
  -5  13   0   15.80    1.01
  -5  13   0   11.86    0.71
   5  13   0   13.97    1.97
   5  13   0   13.21    0.68
  -5  13   0   15.96    2.17
  -5 -13   0   14.02    0.69
  -6 -13   0  180.06    3.35
   6  13   0  178.87    3.12
   6 -13   0  184.10    4.34
  -6  13   0  187.66    4.11
  -6  13   0  171.62    3.47
   6  13   0  188.95    7.60
   6  13   0  180.84    3.16
  -6 -13   0  178.56    3.26
  -6  13   0  179.58    7.27
   7  13   0   12.83    0.67
   7 -13   0   12.21    1.04
  -7 -13   0   12.55    0.73
   7 -13   0   14.67    2.41
  -7  13   0   12.67    0.79
   7  13   0   12.46    0.61
  -7 -13   0   12.37    0.69
  -7  13   0   12.70    0.93
   8 -13   0  102.09    3.24
   8  13   0  106.99    2.32
   8  13   0  109.60    2.04
  -8  13   0  103.95    2.60
  -8 -13   0  106.51    2.33
  -8  13   0  106.55    2.88
   9 -13   0   39.76    1.98
   9  13   0   42.60    1.37
  -9  13   0   41.62    1.54
  -9 -13   0   44.48    1.36
  -9  13   0   45.79    1.70
  10  13   0    0.27    0.16
 -10  13   0   -0.14    0.18
 -10 -13   0    0.37    0.19
  10 -13   0    0.11    0.34
  11  13   0    1.02    0.23
 -11  13   0    0.56    0.19
 -11 -13   0    0.94    0.22
  11 -13   0    0.95    0.31
  12 -13   0   17.87    1.17
  12  13   0   18.10    0.83
 -12 -13   0   19.32    0.78
 -12  13   0   18.61    0.87
  13  13   0   19.80    0.79
 -13  13   0   19.12    0.79
  14 -13   0    1.00    0.27
  14  13   0    0.79    0.15
 -14  13   0    1.06    0.17
  15 -13   0    0.82    0.17
 -15  13   0    0.81    0.11
  15  13   0    0.68    0.11
   0 -14   0   20.35    0.96
   0  14   0   19.90    0.86
   0  14   0   22.18    2.56
   0 -14   0   22.85    3.08
   1 -14   0   69.41    1.96
  -1 -14   0   68.79    1.84
  -1 -14   0   79.79    5.22
   1 -14   0   73.67    5.44
  -1  14   0   72.01    1.73
   1  14   0   71.02    1.78
   1  14   0   71.09    4.75
  -1  14   0   70.99    4.78
  -2 -14   0   -0.13    0.66
  -2  14   0   -0.09    0.85
   2  14   0    0.37    0.16
  -2  14   0    0.42    0.15
  -2 -14   0    0.22    0.18
   2 -14   0    0.61    0.19
  -3 -14   0   19.22    0.88
   3 -14   0   20.22    1.11
   3 -14   0   22.07    3.17
   3  14   0   20.41    0.87
  -3  14   0   19.73    0.81
  -3  14   0   19.87    2.47
  -4 -14   0    3.94    0.42
   4 -14   0    4.94    0.61
  -4  14   0    4.13    0.99
   4 -14   0    5.74    1.55
   4  14   0    5.53    1.43
  -4  14   0    5.42    0.44
   4  14   0    5.01    0.42
  -4  14   0    5.32    0.38
  -4 -14   0    4.79    0.41
  -5 -14   0    0.60    0.18
   5  14   0    0.37    0.12
  -5 -14   0    0.26    0.15
   5 -14   0    0.20    0.25
  -5  14   0   -0.13    0.44
   5 -14   0   -0.43    1.00
   5  14   0    0.50    0.70
  -5  14   0    0.50    0.20
   5  14   0    0.61    0.17
   6  14   0    4.79    0.39
  -6 -14   0    4.89    0.47
   6  14   0    5.31    0.42
  -6  14   0    4.34    0.43
  -6 -14   0    4.65    0.43
   6 -14   0    4.51    0.62
   7  14   0    5.06    0.42
   7  14   0    5.97    0.43
  -7  14   0    5.32    0.50
  -7 -14   0    5.34    0.43
   7 -14   0    4.75    0.65
   8 -14   0   11.52    0.99
   8  14   0   11.48    0.64
  -8  14   0   10.86    0.73
   8  14   0   11.80    0.55
  -8 -14   0   11.30    0.64
   9  14   0    4.62    0.42
  -9  14   0    4.84    0.47
  -9 -14   0    5.38    0.44
   9 -14   0    4.76    0.67
  10  14   0    0.99    0.23
 -10  14   0    1.03    0.26
 -10 -14   0    1.14    0.24
  10 -14   0    0.29    0.27
  11  14   0   12.13    0.65
  11 -14   0   11.32    0.90
 -11 -14   0   11.45    0.58
 -11  14   0   11.81    0.69
  12  14   0   12.26    0.61
  12 -14   0   11.97    0.82
 -12  14   0   12.01    0.63
  13 -14   0    1.38    0.28
  13  14   0    1.33    0.19
 -13  14   0    1.31    0.19
 -14  14   0    2.67    0.20
  14  14   0    2.79    0.22
   0  15   0    0.13    0.12
   0 -15   0    0.45    0.22
   1 -15   0    1.06    0.69
   1  15   0    1.74    0.27
  -1  15   0    1.49    0.25
  -1 -15   0    1.08    0.26
   1 -15   0    1.04    0.31
  -2  15   0   36.65    1.16
   2  15   0   36.47    1.23
   2 -15   0   34.38    1.39
  -2 -15   0   34.28    1.24
   3 -15   0   13.91    0.90
  -3 -15   0   12.82    0.73
   3  15   0   13.28    0.72
  -3  15   0   13.75    0.66
  -3 -15   0   13.37    0.67
   4  15   0    2.06    0.29
  -4  15   0    2.53    0.27
  -4 -15   0    2.53    0.32
  -4 -15   0    2.03    0.30
   4 -15   0    2.00    0.39
  -5 -15   0   30.43    1.11
   5  15   0   29.52    0.92
   5 -15   0   29.30    1.39
  -5 -15   0   30.43    1.05
  -5  15   0   29.85    1.09
   5  15   0   30.49    1.08
   6  15   0   17.58    0.73
   6 -15   0   17.20    1.09
  -6 -15   0   16.80    0.81
   6  15   0   16.65    0.75
  -6  15   0   17.17    0.84
  -6 -15   0   17.84    0.79
   7  15   0    5.91    0.44
   7  15   0    5.63    0.41
  -7  15   0    5.40    0.47
  -7 -15   0    5.88    0.46
   7 -15   0    5.40    0.63
   8 -15   0   23.08    1.28
   8  15   0   24.35    0.92
  -8  15   0   23.60    1.00
   8  15   0   25.07    0.81
  -8 -15   0   23.89    0.91
   9  15   0    1.42    0.24
  -9  15   0    1.44    0.25
  -9 -15   0    1.67    0.24
   9 -15   0    1.32    0.36
 -10  15   0   32.13    1.13
  10  15   0   33.07    1.07
  10 -15   0   31.10    1.38
 -11  15   0   59.72    1.49
  11  15   0   60.75    1.46
  11 -15   0   58.66    1.79
 -12  15   0    2.06    0.24
  12  15   0    2.41    0.24
  12 -15   0    1.95    0.30
 -13  15   0   14.66    0.51
  13 -15   0   14.18    0.60
  13  15   0   14.83    0.53
   0  16   0   78.82    1.93
   0 -16   0   78.24    2.03
   1  16   0    1.06    0.22
  -1  16   0    0.96    0.20
   1 -16   0    0.84    0.21
  -1 -16   0    0.73    0.22
   2 -16   0  109.36    2.62
  -2 -16   0  109.46    2.39
   2  16   0  110.12    2.41
  -2  16   0  109.51    2.28
  -2 -16   0  110.07    2.26
   3  16   0    4.07    0.40
  -3  16   0    4.25    0.36
  -3 -16   0    3.81    0.37
   3 -16   0    4.00    0.49
  -3 -16   0    3.65    0.39
   4 -16   0   81.93    2.26
  -4 -16   0   76.54    1.90
  -4 -16   0   79.63    1.82
   4  16   0   78.68    1.93
  -4  16   0   81.66    1.75
   5 -16   0   11.13    0.83
  -5 -16   0    9.90    0.62
  -5 -16   0   11.54    0.61
  -5  16   0   10.24    0.55
   5  16   0   11.28    0.63
   6  16   0    5.45    0.38
   6 -16   0    5.44    0.59
  -6  16   0    5.38    0.42
   6  16   0    4.87    0.40
  -6 -16   0    4.79    0.39
  -7 -16   0    2.01    0.26
   7  16   0    1.83    0.22
  -7  16   0    1.48    0.23
   7  16   0    1.59    0.22
   7 -16   0    1.46    0.36
   8  16   0   76.02    1.68
   8 -16   0   74.50    2.14
  -8 -16   0   78.46    1.68
  -8  16   0   72.81    1.74
   8  16   0   74.51    1.53
  -9  16   0   23.68    0.88
   9  16   0   25.95    0.86
   9 -16   0   24.30    1.10
 -10  16   0    2.03    0.25
  10  16   0    1.85    0.21
  10 -16   0    1.76    0.30
 -11  16   0    1.64    0.21
  11  16   0    1.76    0.20
  11 -16   0    1.48    0.24
 -12  16   0   30.82    0.78
  12  16   0   32.28    0.80
   0  17   0    0.10    0.12
   0 -17   0   -0.12    0.17
  -1  17   0    2.68    0.33
   1  17   0    2.69    0.33
  -1 -17   0    2.58    0.35
   1 -17   0    2.74    0.36
   2  17   0    0.38    0.17
  -2  17   0    0.66    0.18
  -2 -17   0    0.60    0.19
   2 -17   0    0.30    0.18
  -2 -17   0    0.63    0.19
   3 -17   0    9.52    0.69
  -3 -17   0   10.03    0.62
  -3 -17   0    9.99    0.57
  -3  17   0   10.09    0.54
   3  17   0    9.59    0.61
   4 -17   0    9.74    0.71
  -4 -17   0   10.15    0.60
  -4 -17   0   10.59    0.57
  -4  17   0   11.33    0.54
   4  17   0   10.19    0.61
  -5 -17   0   12.40    0.63
   5 -17   0   12.81    0.77
  -5 -17   0   11.88    0.60
   5  17   0   11.90    0.63
  -6  17   0   35.96    0.99
   6  17   0   34.84    1.06
   6 -17   0   35.28    1.32
  -7  17   0   -0.05    0.10
   7  17   0    0.06    0.08
   7 -17   0    0.00    0.19
   8  17   0   66.53    1.31
  -8  17   0   66.98    1.46
   8 -17   0   63.61    1.71
  -9  17   0    0.30    0.09
   9 -17   0    0.21    0.17
  10 -17   0   19.13    0.72
 -10  17   0   20.71    0.65
  11 -17   0    9.89    0.40
 -11  17   0   10.71    0.39
   0 -18   0   50.20    1.42
   0 -18   0   51.99    1.32
   0  18   0   49.15    1.39
   1  18   0   26.88    0.99
  -1  18   0   25.79    0.93
   1 -18   0   26.06    0.99
  -1 -18   0   26.44    0.97
   2  18   0   57.63    1.54
  -2  18   0   57.60    1.42
  -2 -18   0   55.37    1.47
   2 -18   0   56.08    1.55
   3  18   0   28.83    1.02
  -3  18   0   29.70    0.91
   3 -18   0   28.35    1.07
  -3 -18   0   28.82    0.98
   4 -18   0    2.32    0.31
   4  18   0    2.38    0.28
  -4 -18   0    2.03    0.23
   5  18   0   27.89    0.93
   5 -18   0   27.12    1.01
   6 -18   0    0.47    0.20
   6  18   0    0.65    0.14
   7  18   0    4.58    0.29
   7 -18   0    4.27    0.38
   8  18   0    1.54    0.13
  -8  18   0    1.48    0.14
   8 -18   0    1.23    0.20
  -9  18   0    2.78    0.18
   9 -18   0    2.76    0.23
   0 -19   0    0.10    0.13
   0  19   0   -0.10    0.10
  -1  19   0  139.41    2.47
   1  19   0  142.21    2.57
  -1 -19   0  137.31    2.47
   1 -19   0  143.24    2.54
  -2  19   0   14.17    0.58
   2  19   0   14.42    0.65
  -2 -19   0   14.70    0.61
   2 -19   0   13.48    0.62
   3  19   0   48.20    1.26
   3 -19   0   48.48    1.25
  -3 -19   0   48.74    1.16
   4  19   0   31.38    0.95
   4 -19   0   30.96    0.94
   5  19   0    6.64    0.39
   5 -19   0    6.13    0.38
   6  19   0   20.60    0.64
   6 -19   0   17.96    0.62
   7  19   0    1.36    0.14
   7 -19   0    1.04    0.13
   0 -20   0    0.77    0.13
   0  20   0    0.85    0.15
   1 -20   0    0.22    0.10
  -1  20   0    0.04    0.07
   1  20   0   -0.07    0.10
  -1 -20   0    0.02    0.09
   2  20   0    8.27    0.43
   2 -20   0    7.62    0.35
   3 -20   0    0.47    0.11
   3  20   0    0.15    0.07
   4 -20   0    5.27    0.26
   4  20   0    5.54    0.32
   5  20   0    4.21    0.26
   6  20   0   17.09    0.47
   0  21   0    0.09    0.06
  -1  21   0    1.02    0.11
   1  21   0    1.03    0.13
   2  21   0   22.01    0.61
   3  21   0    0.66    0.10
   4  21   0    6.55    0.27
  19   0  -1   -0.07    0.10
  18   0  -1    0.38    0.20
 -17   0   1    0.01    0.29
  17   0  -1    0.23    0.25
  16   0  -1    0.08    0.28
 -16   0   1   -0.35    0.30
 -15   0   1    0.37    0.31
 -15   0   1   -0.43    0.34
  15   0  -1   -0.12    0.24
 -14   0   1    0.17    0.23
 -14   0   1   -0.09    0.23
  14   0  -1    0.68    0.36
  13   0  -1   -0.10    0.32
 -13   0   1    0.21    0.24
 -13   0   1   -0.02    0.21
 -12   0   1   -0.01    0.21
  12   0  -1    0.12    0.34
  12   0  -1    0.45    0.28
 -12   0   1   -0.21    0.17
 -11   0   1    0.03    0.12
  11   0  -1   -0.09    0.23
  11   0  -1   -0.16    0.38
 -10   0   1    0.11    0.37
  10   0  -1    0.07    0.29
  10   0  -1    0.64    0.37
  -9   0   1   -0.18    0.31
   9   0  -1   -0.04    0.33
   9   0  -1    0.31    0.31
  -8   0   1   -0.41    0.44
   8   0  -1    0.40    0.40
   8   0  -1   -0.36    0.30
  -7   0   1   -0.03    0.28
   7   0  -1    0.39    0.30
  -7   0   1   -0.07    0.21
   7   0  -1    0.36    0.30
  -6   0   1    0.10    0.26
  -6   0   1    0.52    0.24
   6   0  -1    0.18    0.27
   6   0  -1    0.33    0.25
  -5   0   1   -0.01    0.20
   5   0  -1    0.19    0.23
  -5   0   1    0.34    0.22
   4   0  -1    0.05    0.23
  -4   0   1    0.06    0.20
   4   0  -1   -0.12    0.32
  -3   0   1    0.29    0.15
   3   0  -1   -0.24    0.32
   2   0  -1   -0.01    0.18
  -2   0   1   -0.02    0.07
   1   0  -1    0.36    0.11
  -1   0   1    0.06    0.05
   0   0  -1    0.59    0.16
  -1   0  -1    0.19    0.18
  -2   0  -1    0.48    0.33
   2   0   1    0.14    0.09
   2   0   1    0.21    0.12
  -3   0  -1    0.02    0.27
   3   0   1    0.08    0.11
   3   0   1    0.18    0.16
   4   0   1    0.14    0.18
  -4   0  -1    0.34    0.36
   4   0   1    0.06    0.17
   5   0   1   -0.12    0.20
   5   0   1    0.01    0.22
  -5   0  -1   -0.02    0.33
   5   0   1    0.05    0.15
   6   0   1    0.14    0.24
  -6   0  -1   -0.20    0.30
   6   0   1    0.17    0.16
   7   0   1   -0.03    0.27
  -7   0  -1   -0.01    0.39
   7   0   1    0.25    0.17
   8   0   1    0.21    0.32
  -8   0  -1    0.25    0.44
   8   0   1    0.01    0.17
   9   0   1   -0.50    0.47
  -9   0  -1   -0.19    0.26
  10   0   1   -0.27    0.31
 -11   0  -1    0.22    0.17
 -11   0  -1    0.01    0.18
 -11   0  -1    0.05    0.17
  11   0   1   -0.15    0.37
 -12   0  -1   -0.19    0.19
 -12   0  -1    0.15    0.22
 -12   0  -1    0.18    0.26
  12   0   1    0.06    0.30
 -13   0  -1    0.03    0.26
 -13   0  -1    0.04    0.22
  13   0   1   -0.63    0.45
 -14   0  -1   -0.09    0.32
 -15   0  -1   -0.21    0.35
  16   0   1    0.16    0.28
 -16   0  -1   -0.17    0.38
  17   0   1    0.07    0.18
 -17   0  -1   -0.10    0.27
  18   0   1    0.04    0.12
  19   1  -1    1.27    0.22
  19  -1  -1    1.60    0.22
 -18  -1   1   10.91    0.75
  18   1  -1   11.31    0.82
  18  -1  -1   11.13    0.72
 -17   1   1   77.42    2.55
  17   1  -1   78.70    2.54
  17  -1  -1   75.95    2.34
 -16  -1   1   34.95    1.45
  16   1  -1   38.78    1.86
  16  -1  -1   37.47    1.70
 -16   1   1   39.68    1.91
 -15  -1   1   31.25    1.36
 -15  -1   1   35.58    1.70
 -15   1   1   35.77    1.82
  15  -1  -1   30.59    1.59
  15   1  -1   32.24    1.75
 -14   1   1   47.71    1.71
 -14  -1   1   50.38    1.72
  14  -1  -1   51.09    2.06
 -14  -1   1   56.07    2.09
 -14   1   1   57.16    2.23
 -13  -1   1  848.55   11.86
 -13   1   1  819.56   11.88
 -13  -1   1  895.38   12.55
  13   1  -1  843.32   15.31
  13  -1  -1  868.01   15.40
 -12   1   1  114.72    2.87
 -12  -1   1  110.10    2.64
 -12  -1   1  102.48    2.30
 -12   1   1  104.60    2.40
  12   1  -1  108.00    3.61
  12   1  -1  106.35    4.20
  12  -1  -1  107.29    4.24
 -11   1   1  166.76    3.24
 -11   1   1  160.85    2.91
 -11  -1   1  156.85    2.85
  11   1  -1  158.09    4.70
  11  -1  -1  158.07    4.77
  11   1  -1  154.57    4.96
  11  -1  -1  159.46    5.06
  10   1  -1  654.15   11.16
  10  -1  -1  646.68   11.34
  10  -1  -1  652.42   11.75
 -10  -1   1  601.17   12.36
 -10   1   1  598.27   11.83
  10   1  -1  651.20   11.65
   9   1  -1 1164.21   17.34
   9  -1  -1 1178.49   17.61
  -9  -1   1 1161.31   18.65
   9   1  -1 1185.34   17.78
  -9   1   1 1160.02   18.13
   9  -1  -1 1179.90   17.89
   8   1  -1   22.56    1.46
  -8  -1   1   26.16    1.76
   8  -1  -1   22.32    1.51
   8   1  -1   22.37    1.45
   8  -1  -1   23.35    1.51
  -8  -1   1   23.47    1.68
  -8   1   1   22.50    1.55
  -7  -1   1  161.84    4.64
   7   1  -1  161.03    3.96
  -7   1   1  165.36    3.31
   7  -1  -1  153.06    3.99
  -7   1   1  162.75    4.10
   7  -1  -1  156.37    5.04
   7   1  -1  161.83    3.94
  -7  -1   1  160.92    4.37
   6  -1  -1  935.23   13.93
  -6   1   1 1008.57   13.04
  -6  -1   1  981.78   15.10
   6   1  -1  954.26   13.86
  -6  -1   1  984.63   14.28
  -6   1   1  993.92   13.94
   6   1  -1  957.43   13.70
   6  -1  -1  945.21   15.63
   5   1  -1  476.49    7.60
  -5   1   1  474.27    7.57
  -5  -1   1  490.02    7.82
   5  -1  -1  469.44    8.99
   5   1  -1  464.95    7.36
   4   1  -1 6572.25   77.02
  -4  -1   1 6300.27   77.07
  -4   1   1 6330.21   76.84
   4  -1  -1 6605.38   78.88
   3   1  -1 1491.54   19.05
  -3  -1   1 1502.88   19.09
  -3   1   1 1508.23   18.97
   3  -1  -1 1524.56   20.45
   3   1  -1 1489.49   18.71
   2   1  -1    3.26    0.30
  -2  -1   1    3.66    0.30
  -2   1   1    3.31    0.28
   2   1  -1    3.46    0.24
   2  -1  -1    2.97    0.44
   1   1  -1  348.37    4.75
   1  -1  -1  357.22    4.90
  -1  -1   1  346.55    4.71
  -1   1   1  352.00    4.81
   1   1  -1  350.38    4.52
   1  -1  -1  348.20    5.50
   0  -1   1  291.52    3.93
   0  -1  -1  307.80    4.48
   0   1   1  290.30    4.02
   0   1  -1  314.29    4.85
   0   1  -1  314.34    3.95
   0  -1  -1  298.67    4.90
   0   1  -1  312.63    4.20
   1   1   1 2144.78   26.41
  -1  -1  -1 2187.29   27.97
   1   1   1 2147.75   26.38
  -2  -1  -1   22.68    1.32
   2   1   1   21.89    0.61
  -2   1  -1   22.45    1.15
   2   1   1   21.03    0.79
   2  -1   1   22.53    0.99
  -3   1  -1  715.83   10.43
   3   1   1  644.34    8.58
  -3  -1  -1  711.37   11.26
   3   1   1  656.23    9.20
   3  -1   1  661.98    9.58
  -4  -1  -1  729.43   12.14
  -4   1  -1  710.57   11.17
   4   1   1  689.19    9.23
   4   1   1  673.14    9.94
   4  -1   1  701.99   10.33
  -5  -1  -1   55.97    2.80
   5   1   1   50.25    1.50
  -5   1  -1   52.34    2.37
   5  -1   1   50.36    1.55
   5   1   1   48.64    1.85
   5  -1   1   53.79    2.03
   6   1   1  634.22    9.26
  -6   1  -1  651.61   11.45
  -6  -1  -1  671.55   12.57
   6  -1   1  639.54    9.39
   6  -1   1  637.53   10.32
   6   1   1  645.07   10.34
  -7  -1  -1  140.66    5.19
  -7   1  -1  134.11    4.43
   7  -1   1  136.11    3.26
   7   1   1  132.67    3.14
   7  -1   1  134.84    3.53
   7   1   1  131.61    3.86
   7  -1   1  132.35    3.95
   8   1   1   28.19    1.37
  -8  -1  -1   33.00    2.54
   8  -1   1   30.52    1.46
  -8   1  -1   30.24    2.04
   8  -1   1   29.38    1.91
   8   1   1   28.41    1.85
  -9  -1  -1   51.14    3.19
   9  -1   1   47.41    2.57
   9   1   1   45.80    2.53
  10   1   1   10.57    1.27
  10  -1   1   10.65    1.31
  11  -1   1   48.48    2.86
  11   1   1   45.35    2.74
 -11   1  -1   47.14    1.47
 -11  -1  -1   47.17    1.42
 -11   1  -1   46.79    1.33
 -11  -1  -1   48.47    1.34
 -11   1  -1   50.49    1.82
  12  -1   1  202.46    6.38
  12   1   1  192.83    6.15
 -12   1  -1  211.07    4.42
 -12  -1  -1  207.76    4.21
 -12   1  -1  189.17    3.46
 -12  -1  -1  196.04    3.49
 -12  -1  -1  189.57    3.63
 -12   1  -1  188.97    3.68
 -13  -1  -1    1.88    0.36
 -13  -1  -1    2.81    0.37
 -13   1  -1    2.53    0.51
 -13  -1  -1    2.30    0.46
  13  -1   1    2.52    0.69
  13   1   1    3.03    0.73
 -14  -1  -1  129.18    3.59
 -14   1  -1  131.00    3.77
  15  -1   1    0.20    0.20
 -15  -1  -1    0.98    0.43
 -15   1  -1    0.59    0.37
  16  -1   1   85.26    2.52
  16   1   1   88.33    2.76
  17  -1   1   24.64    1.11
 -17  -1  -1   27.30    1.45
  17   1   1   24.24    1.22
 -17   1  -1   25.54    1.41
 -18  -1  -1   79.47    2.22
  18  -1   1   77.07    1.76
  18   1   1   82.94    2.01
  19   2  -1   24.03    0.95
  18   2  -1    0.20    0.24
  18  -2  -1    0.36    0.17
 -18  -2   1    0.19    0.19
 -17  -2   1    6.68    0.71
  17   2  -1    5.35    0.65
  17  -2  -1    5.40    0.58
 -16  -2   1   33.40    1.38
 -16   2   1   33.45    1.76
  16  -2  -1   31.08    1.48
  16   2  -1   30.09    1.66
 -16  -2   1   36.24    1.69
 -15  -2   1   33.18    1.40
 -15  -2   1   32.92    1.59
  15   2  -1   30.67    1.75
 -15   2   1   32.89    1.78
  15  -2  -1   30.85    1.53
 -14  -2   1    8.32    0.67
 -14  -2   1   10.64    0.86
 -14   2   1   10.01    0.98
  14  -2  -1    8.28    0.79
  13  -2  -1   10.19    1.25
  13   2  -1   10.38    1.26
 -13   2   1   10.30    0.72
 -13  -2   1   10.83    0.70
 -13  -2   1   11.50    0.84
 -13   2   1   12.51    1.01
  13  -2  -1    9.77    0.81
 -12   2   1   14.35    0.97
  12   2  -1   11.74    0.51
  12  -2  -1   11.21    1.34
  12   2  -1   12.71    1.42
 -12  -2   1   12.56    0.71
 -12   2   1   12.58    0.74
  12   2  -1   14.43    1.25
 -11  -2   1    1.82    0.26
 -11   2   1    2.04    0.29
 -11   2   1    1.66    0.31
  11   2  -1    2.16    0.47
  11  -2  -1    1.70    0.53
  11   2  -1    1.84    0.57
  11  -2  -1    2.13    0.57
  10   2  -1    9.44    1.07
  10  -2  -1   10.08    1.09
  10  -2  -1    9.34    1.12
 -10  -2   1    7.77    1.22
 -10   2   1    8.28    1.11
  10   2  -1    8.42    0.97
   9  -2  -1   38.03    2.06
  -9  -2   1   41.14    2.54
   9   2  -1   37.28    1.96
  -9   2   1   34.25    2.06
  -9  -2   1   34.75    2.32
   9  -2  -1   36.50    2.12
   9   2  -1   36.78    2.03
   8   2  -1   99.64    3.19
   8  -2  -1   98.71    3.33
  -8  -2   1  103.62    4.17
  -8   2   1  100.58    3.30
  -8  -2   1  100.13    3.71
   8  -2  -1  102.65    4.37
   8   2  -1   98.83    3.22
   7  -2  -1    0.23    0.47
  -7  -2   1    0.58    0.45
  -7   2   1    0.55    0.30
   7   2  -1    0.85    0.33
   7   2  -1    0.38    0.34
  -7  -2   1    1.09    0.57
   6  -2  -1   59.43    2.92
   6   2  -1   59.39    2.05
  -6  -2   1   64.55    2.42
  -6   2   1   60.84    2.07
   6   2  -1   59.46    2.09
  -6   2   1   61.62    1.22
   5   2  -1  150.89    3.24
   5  -2  -1  144.50    4.56
  -5   2   1  149.83    3.23
  -5  -2   1  153.52    3.61
   5   2  -1  149.27    3.39
   4   2  -1  124.86    2.61
   4  -2  -1  122.01    3.79
  -4   2   1  123.78    2.62
  -4  -2   1  121.21    2.85
   4   2  -1  122.30    2.75
   3   2  -1  119.10    2.38
   3  -2  -1  123.06    3.54
  -3  -2   1  121.77    2.57
  -3   2   1  124.01    2.42
   3   2  -1  126.24    2.57
   2   2  -1   60.21    1.34
   2  -2  -1   59.71    2.13
  -2  -2   1   58.16    1.42
  -2   2   1   59.80    1.40
   2   2  -1   61.91    1.49
   1   2  -1   36.56    1.21
   1  -2  -1   38.49    1.47
   1   2  -1   35.89    1.03
  -1  -2   1   33.30    0.85
  -1   2   1   34.89    1.20
   1   2  -1   34.94    0.95
   0  -2  -1    6.63    0.54
   0  -2   1    6.46    0.23
   0   2  -1    5.85    0.49
   1   2   1   85.43    2.01
  -1   2  -1   90.76    2.32
  -1   2  -1   84.24    2.03
   1   2   1   81.41    1.71
  -1  -2  -1   87.64    1.89
   1  -2   1   78.60    2.50
  -2   2  -1 1506.89   18.22
  -2  -2  -1 1488.20   16.61
  -3  -2  -1   36.13    2.11
   3   2   1   35.11    1.06
  -3   2  -1   37.03    1.62
   3   2   1   34.66    1.27
   3  -2   1   35.47    1.70
  -4   2  -1  252.16    5.29
   4   2   1  240.63    4.04
   4   2   1  246.71    4.62
   4  -2   1  246.70    5.30
  -5  -2  -1   27.78    2.10
  -5   2  -1   25.35    1.53
   5   2   1   23.20    1.03
   5  -2   1   24.84    1.52
   5   2   1   24.19    1.30
  -6   2  -1 1043.91   15.82
  -6  -2  -1 1068.32   18.13
   6   2   1 1016.84   13.87
   6  -2   1 1007.26   14.09
   6  -2   1 1016.09   15.78
   6   2   1 1033.91   15.08
  -7   2  -1    6.71    0.88
  -7  -2  -1    7.10    1.23
   7  -2   1    6.02    0.64
   7   2   1    6.91    0.67
   7   2   1    6.59    0.84
   7  -2   1    5.22    0.78
  -8   2  -1  148.48    4.38
   8   2   1  140.60    3.48
   8  -2   1  146.91    3.60
  -8  -2  -1  146.23    5.80
   8   2   1  133.13    4.21
   9   2   1    2.45    0.65
   9  -2   1    2.23    0.61
  -9  -2  -1    1.83    0.74
   9   2   1    2.71    0.44
 -10   2  -1   95.78    2.08
 -10  -2  -1   95.67    1.93
  10   2   1   93.53    3.85
  10  -2   1   93.05    3.95
 -10   2  -1   95.22    1.91
 -11   2  -1  121.63    2.67
 -11  -2  -1  125.20    2.56
  11   2   1  127.47    4.72
  11  -2   1  127.75    4.82
 -11   2  -1  137.37    3.31
 -11  -2  -1  130.76    2.48
 -11   2  -1  125.50    2.47
 -12  -2  -1   56.19    1.67
  12   2   1   60.32    3.32
  12  -2   1   59.88    3.32
 -12  -2  -1   57.14    1.58
 -13  -2  -1   78.22    2.16
  13  -2   1   85.77    3.88
  13   2   1   82.30    3.81
 -13  -2  -1   85.41    2.63
 -13   2  -1   89.00    2.97
 -13  -2  -1   78.98    1.97
 -14   2  -1   12.17    1.15
 -14  -2  -1   11.62    1.00
 -14  -2  -1   11.65    0.80
  15  -2   1   11.43    0.86
 -15  -2  -1   11.51    1.00
 -15   2  -1   12.43    1.14
 -15  -2  -1   11.92    0.80
 -16   2  -1   14.03    1.20
 -16  -2  -1   14.69    1.12
  16  -2   1   12.21    0.81
  16   2   1   12.43    1.02
  17  -2   1   29.32    1.14
  17   2   1   32.01    1.43
  18   2   1    0.16    0.13
  18  -2   1    0.16    0.08
  19   3  -1   27.91    1.01
  18   3  -1   35.65    1.44
  18  -3  -1   35.47    1.12
  17   3  -1   26.09    1.41
  17  -3  -1   26.91    1.16
  16  -3  -1    6.99    0.65
  16   3  -1    6.52    0.78
 -16  -3   1    7.72    0.77
 -16  -3   1    6.89    0.66
 -15   3   1    9.43    0.97
 -15  -3   1   10.10    0.87
  15   3  -1   10.19    1.01
  15  -3  -1    8.90    0.77
 -15  -3   1    9.68    0.76
 -14   3   1    5.32    0.76
  14  -3  -1    4.77    0.56
 -14  -3   1    5.40    0.58
  14   3  -1    5.61    0.40
 -14  -3   1    5.69    0.58
  13  -3  -1   40.46    2.56
  13   3  -1   40.14    2.50
 -13   3   1   46.69    2.07
  13  -3  -1   39.53    1.65
  13   3  -1   41.10    1.15
 -13  -3   1   40.28    1.40
  12   3  -1  279.66    4.33
  12   3  -1  304.94    7.60
  12  -3  -1  303.79    7.74
  12  -3  -1  275.89    5.18
  12   3  -1  304.85    6.65
 -12  -3   1  291.69    4.69
 -12   3   1  278.25    4.84
  11   3  -1   21.61    0.74
  11  -3  -1   22.33    1.83
  11   3  -1   21.10    1.71
  11  -3  -1   22.04    1.68
  11   3  -1   21.57    1.64
 -11   3   1   21.93    0.93
 -11  -3   1   22.20    0.87
  10   3  -1   12.60    1.24
 -10   3   1   11.41    1.24
  10  -3  -1   11.16    1.25
  10   3  -1   10.86    1.15
  10  -3  -1   12.26    1.25
   9   3  -1   22.58    1.61
  -9   3   1   22.74    1.58
  -9  -3   1   22.82    1.97
   9  -3  -1   23.45    2.26
   9   3  -1   23.95    1.57
   9  -3  -1   23.93    1.67
  -9  -3   1   25.45    2.27
   8   3  -1  235.17    5.49
   8  -3  -1  247.80    7.32
  -8  -3   1  236.07    6.31
  -8   3   1  239.48    5.40
  -8  -3   1  255.56    7.57
   8   3  -1  243.48    5.41
   7  -3  -1   15.11    1.66
   7   3  -1   14.06    1.09
  -7  -3   1   14.85    1.34
  -7   3   1   15.71    1.08
   7   3  -1   13.20    1.05
  -6  -3   1  213.66    5.09
   6   3  -1  209.81    4.50
   6  -3  -1  215.80    6.32
  -6   3   1  218.17    4.33
   6   3  -1  218.77    4.63
   5   3  -1   70.78    2.16
   5  -3  -1   71.17    3.28
  -5  -3   1   71.53    2.44
  -5   3   1   73.71    2.05
   5   3  -1   71.78    2.23
   4  -3  -1  723.26   12.70
   4   3  -1  746.84   10.33
  -4  -3   1  728.48   10.71
  -4   3   1  727.93   10.06
   4   3  -1  729.56   10.49
   3   3  -1  348.68    5.40
   3  -3  -1  349.40    7.24
  -3   3   1  349.91    5.22
  -3  -3   1  334.97    5.53
   3   3  -1  341.85    5.51
   2   3  -1    3.10    0.37
   2  -3  -1    3.38    0.71
  -2   3   1    2.94    0.30
  -2  -3   1    3.15    0.34
   2   3  -1    2.99    0.38
   1   3  -1 1336.25   17.43
   1   3  -1 1278.43   16.81
   1  -3  -1 1343.88   18.22
  -1  -3   1 1294.71   15.97
  -1   3   1 1322.40   16.67
   0   3  -1  470.75    7.78
   0   3  -1  472.59    7.68
   0   3   1  521.81    8.00
   0  -3  -1  521.59    8.23
   0   3   1  503.50    7.49
   0  -3   1  519.74    6.28
  -1   3  -1 1264.00   17.11
   1   3   1 1253.25   16.15
  -1  -3  -1 1289.04   16.95
   1  -3   1 1278.76   18.39
   2   3   1   67.68    2.08
  -2   3  -1   77.61    2.01
  -2   3  -1   71.33    2.26
   2  -3   1   53.91    2.46
   2   3   1   66.36    1.81
  -2  -3  -1   61.72    1.88
  -3   3  -1  160.41    3.79
   3  -3   1  151.25    4.30
   3   3   1  152.58    3.24
  -3  -3  -1  146.02    2.92
   4   3   1 1762.23   22.15
  -4   3  -1 1785.01   23.65
  -4  -3  -1 1749.67   21.52
   4  -3   1 1778.74   24.66
   4   3   1 1706.92   22.81
  -5  -3  -1  292.12    8.00
  -5   3  -1  302.55    6.09
   5   3   1  275.65    4.93
   5  -3   1  291.07    6.64
   5   3   1  279.19    5.56
  -6  -3  -1   74.30    3.99
   6   3   1   70.76    2.18
  -6   3  -1   75.22    2.81
   6   3   1   74.58    2.66
   6  -3   1   73.92    3.20
   7  -3   1    0.12    0.40
  -7   3  -1    0.65    0.33
   7   3   1    1.07    0.33
  -7  -3  -1    0.57    0.60
   7   3   1    0.21    0.30
   8   3   1  560.58   10.56
   8  -3   1  574.01   11.17
   8   3   1  586.31    9.48
  -8  -3  -1  576.58   13.64
   9   3   1  260.91    6.63
   9   3   1  274.40    5.57
  -9  -3  -1  280.01    8.99
 -10   3  -1    6.99    0.45
 -10   3  -1    8.52    0.70
 -10  -3  -1    6.62    0.42
  10  -3   1    7.89    1.12
  10   3   1    6.80    1.00
 -10  -3  -1    6.34    1.19
  11  -3   1   38.32    2.58
  11   3   1   34.68    2.38
 -11   3  -1   40.64    1.77
 -11  -3  -1   35.75    1.11
 -11  -3  -1   35.18    1.16
  11   3   1   34.51    0.95
  12  -3   1    3.73    0.87
  12   3   1    2.82    0.72
 -12  -3  -1    2.78    0.36
 -12  -3  -1    2.66    0.33
 -12   3  -1    2.32    0.46
 -13  -3  -1   86.12    2.26
 -13   3  -1   97.48    3.24
 -13  -3  -1   84.43    2.04
 -13  -3  -1   93.93    2.77
 -14  -3  -1  217.78    4.19
 -14   3  -1  234.85    5.62
 -14  -3  -1  233.63    4.95
 -15  -3  -1    1.56    0.35
  15  -3   1    1.29    0.29
 -15   3  -1    0.59    0.38
 -15  -3  -1    1.74    0.45
  16  -3   1   67.31    1.95
  16   3   1   71.77    2.51
 -16   3  -1   68.37    2.62
  17  -3   1   27.72    0.98
  17   3   1   29.68    1.39
 -18  -3  -1   53.39    1.68
  18   3   1   49.32    1.51
  19   4  -1    0.33    0.16
  18   4  -1    8.44    0.66
 -18  -4   1    9.29    0.59
 -17  -4   1    6.61    0.56
  17   4  -1    6.64    0.70
 -17  -4   1    7.37    0.68
  17  -4  -1    5.93    0.48
 -16  -4   1   19.43    1.03
  16   4  -1   17.08    1.21
 -16  -4   1   19.61    1.18
  16  -4  -1   16.85    0.95
  15   4  -1   50.06    1.32
 -15  -4   1   55.48    1.82
  15  -4  -1   49.29    1.79
  15   4  -1   52.05    2.24
  14   4  -1    4.99    0.41
 -14  -4   1    5.87    0.67
  14  -4  -1    4.67    0.55
 -14   4   1    5.29    0.75
 -14  -4   1    5.39    0.55
  13   4  -1   91.48    3.86
  13  -4  -1   83.97    3.75
  13   4  -1   86.51    1.96
 -13  -4   1   85.54    2.17
  13  -4  -1   81.11    2.38
 -13   4   1   93.55    3.12
  12   4  -1   47.43    2.36
 -12   4   1   52.36    2.14
  12  -4  -1   45.47    1.58
  12   4  -1   46.84    1.33
  12   4  -1   48.24    2.79
  12  -4  -1   45.81    2.87
 -12   4   1   43.55    1.34
 -12  -4   1   46.37    1.42
  11  -4  -1    4.06    0.76
  11   4  -1    4.04    0.65
 -11   4   1    4.75    0.57
  11  -4  -1    4.59    0.43
  11   4  -1    4.33    0.35
  11   4  -1    4.34    0.76
  11  -4  -1    5.48    1.00
 -11  -4   1    4.40    0.39
  10   4  -1  297.19    7.13
  10  -4  -1  306.78    9.09
  10   4  -1  306.71    6.92
  10  -4  -1  309.26    7.26
  -9   4   1   63.47    2.56
   9   4  -1   63.72    2.79
   9  -4  -1   61.70    3.87
  -9  -4   1   66.88    4.13
   9   4  -1   65.23    2.69
  -8  -4   1  150.41    4.95
   8   4  -1  146.86    4.24
   8  -4  -1  150.17    5.93
  -8   4   1  160.17    4.03
   8   4  -1  152.74    4.18
  -7  -4   1    0.56    0.47
  -7   4   1    0.91    0.30
   7  -4  -1    0.28    0.48
   7   4  -1    0.45    0.22
   7   4  -1    0.95    0.38
   6   4  -1  352.02    6.56
   6  -4  -1  353.11    8.96
  -6  -4   1  335.73    7.10
   6   4  -1  353.21    6.53
  -6   4   1  349.56    5.97
   5   4  -1    9.60    0.83
  -5  -4   1   10.97    1.02
   5  -4  -1   11.41    1.43
   5   4  -1   11.36    0.88
  -5   4   1   10.98    0.72
   4   4  -1  121.21    3.02
  -4  -4   1  122.69    3.21
   4  -4  -1  125.91    4.62
   4   4  -1  130.64    3.04
  -4   4   1  125.08    2.64
   3   4  -1    7.92    0.66
  -3  -4   1    7.62    0.63
   3   4  -1    7.79    0.64
   3  -4  -1    7.95    1.10
  -3   4   1    7.77    0.53
   2   4  -1  157.60    3.37
   2  -4  -1  164.50    4.78
  -2  -4   1  146.48    3.00
  -2   4   1  155.19    2.90
   2   4  -1  157.70    4.04
  -2   4   1  162.52    3.46
   2   4  -1  155.64    3.21
   1   4  -1  215.68    4.97
  -1   4   1  200.46    4.81
   1   4  -1  224.64    4.57
  -1   4   1  240.73    4.71
  -1  -4   1  219.73    3.61
   1  -4  -1  220.51    5.58
   0   4   1   16.57    1.07
   0   4  -1   15.75    1.14
   0   4   1   16.67    1.25
   0   4  -1   15.00    1.16
   0  -4   1   15.18    1.37
   0  -4  -1   18.20    1.32
  -1   4  -1   11.51    0.98
   1   4   1   10.79    0.97
   1  -4   1   10.47    1.29
   1   4   1   10.15    0.76
  -1  -4  -1   10.60    1.00
   2   4   1  808.16   12.58
   2  -4   1  799.58   13.99
  -2  -4  -1  779.94   12.19
  -3   4  -1   56.05    1.98
  -3  -4  -1   52.16    1.94
   3   4   1   51.87    1.86
  -4   4  -1    6.18    0.77
  -4   4  -1    6.79    0.65
   4  -4   1    6.65    1.05
   4   4   1    5.65    0.66
  -4  -4  -1    6.11    0.57
  -5   4  -1   72.87    2.70
   5   4   1   72.59    2.55
   5  -4   1   77.77    3.48
   6   4   1   24.12    1.28
  -6   4  -1   27.02    1.61
  -6  -4  -1   26.73    2.55
   6   4   1   25.13    1.57
   6  -4   1   24.41    1.99
   7  -4   1    6.28    1.13
   7   4   1    5.20    0.64
  -7  -4  -1    7.54    1.47
  -7   4  -1    6.35    0.77
   7   4   1    5.84    0.80
  -8  -4  -1  205.83    7.84
   8  -4   1  213.58    6.44
   8   4   1  203.18    5.50
   9   4   1    1.24    0.49
  -9  -4  -1    0.18    0.50
 -10  -4  -1   25.62    2.79
 -10  -4  -1   23.80    0.78
 -10   4  -1   26.68    1.37
  10   4   1   22.06    0.76
  10   4   1   20.86    1.81
 -10   4  -1   22.68    0.84
 -10  -4  -1   21.97    0.81
 -11   4  -1   18.98    1.26
 -11  -4  -1   18.21    0.73
  11   4   1   17.67    0.72
  11   4   1   17.48    1.70
  11  -4   1   20.41    1.92
 -11   4  -1   16.56    0.74
 -11  -4  -1   17.57    0.80
 -12  -4  -1  141.46    2.70
  12   4   1  139.50    2.62
  12  -4   1  147.21    5.44
  12   4   1  141.95    5.20
 -12   4  -1  143.29    2.62
 -12  -4  -1  142.87    2.92
 -13   4  -1    2.96    0.61
  13  -4   1    3.14    0.45
 -13  -4  -1    2.35    0.32
 -13  -4  -1    2.31    0.37
  13   4   1    2.31    0.27
 -14  -4  -1   21.53    1.31
  14  -4   1   19.03    1.02
 -14   4  -1   20.36    1.53
 -14  -4  -1   21.10    1.07
  15  -4   1    6.99    0.58
 -15  -4  -1    7.70    0.79
 -15   4  -1    6.04    0.84
 -15  -4  -1    7.42    0.62
  16  -4   1   27.49    1.03
  16   4   1   29.31    1.53
  17   4   1    5.44    0.57
 -17  -4  -1    6.51    0.65
 -18  -4  -1    0.34    0.16
  18   4   1    0.24    0.16
  18   5  -1   24.03    1.05
 -18  -5   1   24.82    0.92
 -17  -5   1   11.17    0.80
  17   5  -1    9.95    0.78
 -17  -5   1   11.46    0.72
  16   5  -1    0.33    0.24
 -16  -5   1   -0.12    0.28
  16  -5  -1    0.17    0.14
 -16  -5   1    0.29    0.27
  16   5  -1   -0.04    0.09
 -15  -5   1   18.50    1.14
  15   5  -1   18.24    1.26
  15  -5  -1   17.59    0.93
 -15  -5   1   20.06    1.05
  15   5  -1   18.17    0.79
  14  -5  -1   46.81    1.65
  14   5  -1   48.30    1.43
 -14   5   1   49.29    1.40
 -14  -5   1   49.99    1.67
  13  -5  -1   33.29    1.35
 -13   5   1   32.98    1.83
  13   5  -1   34.45    1.20
  13  -5  -1   32.42    2.24
  13   5  -1   34.15    2.29
 -13   5   1   33.14    1.21
 -13  -5   1   34.85    1.30
  12   5  -1   50.59    2.89
  12  -5  -1   50.65    3.00
  12   5  -1   51.37    1.49
 -12  -5   1   51.04    1.54
  12  -5  -1   50.07    1.60
 -12   5   1   54.80    2.28
 -11   5   1  387.69    6.94
  11  -5  -1  355.98    5.50
  11   5  -1  371.28    5.51
  11   5  -1  340.50    8.40
  11  -5  -1  378.22    8.30
  11   5  -1  357.06    7.98
 -11  -5   1  356.68    5.49
 -10   5   1  142.61    3.30
  10   5  -1  120.73    4.37
  10  -5  -1  121.62    5.77
  10   5  -1  135.20    2.48
 -10  -5   1  130.63    2.45
 -10  -5   1  136.38    6.21
  10  -5  -1  130.09    4.49
  10   5  -1  128.10    4.24
   9  -5  -1    4.63    1.17
  -9  -5   1    3.84    1.08
   9   5  -1    4.79    0.77
   9   5  -1    4.45    0.76
   8  -5  -1    3.33    1.02
   8   5  -1    2.89    0.63
   7   5  -1   15.13    1.24
   7  -5  -1   15.44    1.93
  -7   5   1   16.61    1.02
   7   5  -1   16.33    1.27
  -6  -5   1   87.93    3.27
   6   5  -1   87.75    2.92
   6  -5  -1   89.20    4.46
  -6   5   1   87.80    2.36
   6   5  -1   88.13    2.93
   5   5  -1   78.68    2.59
   5  -5  -1   78.58    4.07
  -5  -5   1   72.58    2.76
  -5   5   1   76.35    2.04
   5   5  -1   78.40    2.58
   4  -5  -1 1027.97   18.14
   4   5  -1 1046.58   14.60
  -4  -5   1 1011.96   14.71
  -4   5   1 1006.45   13.46
   4   5  -1 1007.02   14.46
   3  -5  -1 1302.76   21.07
   3   5  -1 1303.65   17.68
  -3   5   1 1276.41   16.51
  -3   5   1 1331.79   18.13
   2   5  -1    0.22    0.27
   2   5  -1    0.16    0.41
  -2   5   1    1.06    0.41
   2  -5  -1   -0.22    0.64
  -2   5   1    0.54    0.16
   1   5  -1  883.84   14.13
  -1   5   1  844.15   14.00
   1   5  -1  911.51   13.60
  -1   5   1  953.43   14.34
  -1  -5   1  895.12   15.00
   1  -5  -1  846.32   15.05
   0   5  -1  355.76    7.30
   0   5   1  352.78    6.83
   0   5  -1  336.47    7.01
   0  -5   1  373.04    8.23
   0   5   1  356.07    7.32
   1   5   1 1107.51   16.03
   1  -5   1 1236.00   18.88
   1   5   1 1156.31   17.11
  -1   5  -1 1187.06   17.17
   2  -5   1  191.14    5.93
  -2  -5  -1  179.66    4.69
   2   5   1  183.55    4.14
  -2   5  -1  184.99    4.89
   2   5   1  173.80    4.73
   3  -5   1   12.93    1.60
  -3  -5  -1   16.78    1.25
   3   5   1   15.15    1.08
  -3   5  -1   17.64    1.34
   3   5   1   14.75    1.30
   4   5   1  272.32    5.74
  -4  -5  -1  290.49    5.63
   5   5   1  157.92    4.23
   5  -5   1  163.37    5.88
   6  -5   1  722.52   14.66
   6   5   1  711.06   12.07
  -6  -5  -1  715.79   16.51
   7  -5   1   67.85    3.80
   7   5   1   64.34    2.82
  -7   5  -1   71.84    2.66
  -7  -5  -1   63.77    4.40
   8  -5   1   76.44    4.09
   8   5   1   76.05    3.25
  -8   5  -1   82.41    2.99
  -8  -5  -1   76.91    4.95
   9   5   1   11.67    1.28
  -9  -5  -1   13.25    2.12
 -10  -5  -1    3.60    1.14
 -10  -5  -1    3.13    0.26
 -10   5  -1    3.56    0.54
  10   5   1    6.32    0.42
 -10   5  -1    3.50    0.37
  10   5   1    6.72    1.03
 -10  -5  -1    3.46    0.32
 -11  -5  -1   96.81    1.93
  11   5   1   96.99    2.12
  11   5   1   96.63    4.16
  11  -5   1  102.71    4.44
 -11   5  -1   97.89    2.19
 -11  -5  -1   95.04    2.15
 -12   5  -1   -0.03    0.34
 -12  -5  -1    0.26    0.16
 -12   5  -1    0.02    0.13
  12   5   1    0.07    0.29
  12  -5   1   -0.10    0.47
 -12  -5  -1    0.18    0.18
  12   5   1    0.15    0.12
 -13   5  -1    1.56    0.48
 -13  -5  -1    1.10    0.20
 -13   5  -1    0.93    0.19
 -13  -5  -1    1.17    0.27
  13   5   1    1.19    0.22
 -14  -5  -1   18.46    1.22
 -14   5  -1   14.54    1.33
 -14  -5  -1   16.43    0.92
  14   5   1   17.36    0.76
 -15  -5  -1   64.12    2.29
 -15  -5  -1   60.41    1.83
  16   5   1   38.81    1.71
 -16  -5  -1   43.56    1.80
 -16  -5  -1   39.28    1.32
  17   5   1   20.94    1.07
 -17  -5  -1   24.00    1.17
 -18  -5  -1   49.63    1.39
  18   5   1   46.73    1.34
  18   6  -1    1.74    0.26
 -17  -6   1    2.40    0.39
  17   6  -1    1.59    0.33
 -17  -6   1    2.43    0.37
  16   6  -1   13.59    0.96
 -16  -6   1   14.91    0.97
 -16  -6   1   14.60    0.86
  16   6  -1   13.01    0.61
  15   6  -1    1.02    0.33
 -15  -6   1    0.87    0.28
 -15  -6   1    0.88    0.32
  15   6  -1    1.09    0.20
  14   6  -1   24.06    1.01
 -14  -6   1   24.34    1.13
 -14   6   1   24.03    1.01
  13   6  -1   33.76    1.22
 -13   6   1   32.68    1.28
 -13  -6   1   33.28    1.28
  12  -6  -1   26.25    2.15
  12   6  -1   24.99    2.06
  12   6  -1   25.82    1.04
 -12  -6   1   24.68    1.06
 -11   6   1    4.78    0.91
  11  -6  -1    3.59    0.74
 -11   6   1    3.38    0.59
  11   6  -1    4.09    0.39
  11   6  -1    3.56    0.76
 -11  -6   1    3.82    0.38
 -10  -6   1    3.85    1.10
 -10   6   1    4.67    0.57
  10  -6  -1    2.92    0.87
  10   6  -1    3.90    0.36
  10   6  -1    3.85    0.80
 -10  -6   1    3.86    0.36
   9  -6  -1   13.30    1.97
   9   6  -1   13.54    1.33
   9   6  -1   12.71    1.25
  -9  -6   1   13.85    2.13
   8  -6  -1  257.55    8.80
   8   6  -1  251.38    6.27
   8   6  -1  260.11    6.11
   7  -6  -1  100.63    5.24
   7   6  -1   96.70    3.41
   7   6  -1   96.97    3.33
   6   6  -1  248.10    5.80
   6  -6  -1  251.33    8.45
  -6   6   1  261.04    4.48
   6   6  -1  256.41    5.70
   5  -6  -1   34.26    3.02
   5   6  -1   37.90    1.91
  -5   6   1   35.97    1.26
  -5   6   1   37.99    2.09
   4  -6  -1  234.67    7.92
   4   6  -1  260.26    5.61
  -4   6   1  244.41    4.21
  -4   6   1  261.49    5.95
   3   6  -1   19.11    1.35
  -3  -6   1   20.25    1.71
   3  -6  -1   15.42    1.94
  -3   6   1   18.75    0.88
  -3   6   1   21.48    1.55
  -2  -6   1    3.76    0.82
   2  -6  -1    4.01    1.10
  -2   6   1    4.20    0.43
   2   6  -1    5.02    0.80
  -2   6   1    5.46    0.87
   2   6  -1    5.24    0.94
   1   6  -1   25.84    1.85
   1   6  -1   27.19    1.75
  -1   6   1   23.13    1.77
  -1   6   1   23.21    1.90
  -1  -6   1   26.99    2.13
   0   6  -1  365.97    7.99
   0   6   1  362.28    7.75
   0   6   1  374.32    8.12
   0  -6  -1  352.29    8.53
   1   6   1   81.32    3.34
  -1   6  -1   82.20    3.32
   1   6   1   77.94    2.95
  -1  -6  -1   81.48    3.51
   1  -6   1   85.81    4.06
   2   6   1    1.20    0.45
   2  -6   1    1.71    0.75
  -2  -6  -1    1.30    0.60
   2   6   1    2.38    0.70
  -2   6  -1    1.57    0.58
   3   6   1  438.04    8.13
   3  -6   1  416.82   10.63
  -3  -6  -1  454.19    8.70
  -3   6  -1  431.61    9.18
   3   6   1  430.21    9.05
  -4  -6  -1  204.09    4.92
  -4   6  -1  218.58    5.73
   5   6   1   43.61    2.16
   5  -6   1   39.72    3.11
  -5   6  -1   48.00    2.50
   6  -6   1  284.57    8.85
   6   6   1  282.31    6.66
   7   6   1    9.45    1.10
   7  -6   1   10.73    1.65
  -7   6  -1   12.22    1.27
  -7  -6  -1    9.97    1.84
   8   6   1   25.66    1.91
   8  -6   1   25.95    2.59
  -8   6  -1   31.03    1.99
  -8  -6  -1   29.90    3.21
  -9  -6  -1   16.78    2.49
  -9   6  -1   18.53    1.17
   9   6   1   17.44    0.73
   9   6   1   16.99    1.60
  -9   6  -1   17.77    0.83
  -9  -6  -1   17.22    0.67
 -10  -6  -1   44.56    4.00
 -10   6  -1   44.29    2.03
  10   6   1   41.17    1.28
  10   6   1   40.98    2.61
 -10   6  -1   43.17    1.41
 -10  -6  -1   42.43    1.22
 -11   6  -1    0.27    0.29
  11   6   1    0.47    0.14
  11   6   1    0.80    0.48
 -11   6  -1    0.77    0.21
 -11  -6  -1    0.45    0.18
 -12   6  -1   41.76    2.20
  12   6   1   44.39    1.39
 -12   6  -1   42.80    1.40
 -12  -6  -1   45.62    1.45
  12  -6   1   49.37    3.02
  12   6   1   45.58    2.81
 -13   6  -1   41.77    1.32
 -13  -6  -1   40.51    1.42
  13   6   1   40.81    1.32
 -14   6  -1    1.73    0.24
 -14  -6  -1    1.68    0.28
  14   6   1    1.77    0.25
 -15  -6  -1    0.47    0.30
 -15  -6  -1   -0.13    0.27
  15   6   1    0.15    0.11
  16   6   1    5.58    0.61
 -16  -6  -1    7.04    0.71
 -16  -6  -1    5.34    0.44
  17   6   1    5.45    0.50
 -17  -6  -1    5.91    0.56
  18   6   1    4.66    0.35
  18   7  -1   66.31    1.53
 -17  -7   1    1.17    0.24
  17   7  -1    1.19    0.24
 -17  -7   1    1.47    0.27
 -16  -7   1    1.20    0.29
  16   7  -1    1.18    0.28
 -16  -7   1    1.53    0.34
  16   7  -1    1.12    0.18
  15   7  -1   20.66    1.19
 -15  -7   1   23.27    1.22
 -15   7   1   22.84    0.89
 -15  -7   1   24.70    1.11
  15   7  -1   21.00    0.89
  14   7  -1    3.64    0.53
  14   7  -1    3.13    0.37
 -14  -7   1    3.49    0.45
 -14   7   1    3.68    0.40
  13   7  -1   78.80    2.06
 -13   7   1   79.60    2.17
 -13  -7   1   85.43    2.21
  12   7  -1   61.13    1.75
 -12  -7   1   63.87    1.79
  12   7  -1   64.87    3.28
  11   7  -1   68.24    1.79
  11  -7  -1   66.04    3.16
 -11   7   1   68.01    3.34
 -11  -7   1   66.35    1.77
  11   7  -1   67.33    3.49
  10   7  -1   75.78    1.87
 -10  -7   1   73.14    5.30
 -10   7   1   77.90    3.70
 -10  -7   1   74.75    1.82
  10  -7  -1   77.94    5.07
  10   7  -1   72.71    3.47
   9   7  -1   15.26    0.71
   9   7  -1   14.05    1.41
   9  -7  -1   12.88    2.07
  -9   7   1   14.92    1.55
  -9  -7   1   14.61    0.66
   8   7  -1  503.01   10.23
   8  -7  -1  506.61   13.82
   7  -7  -1   61.80    4.50
   7   7  -1   63.21    2.95
  -7   7   1   72.85    3.31
   6  -7  -1  227.44    8.68
  -6  -7   1  233.49    6.79
   6   7  -1  241.51    6.07
  -5  -7   1  540.31   11.50
   5   7  -1  568.37   10.43
  -4  -7   1  434.59   10.14
   4  -7  -1  382.79   11.53
   4   7  -1  481.43    9.22
  -4   7   1  552.72   10.53
  -4   7   1  467.62    6.75
   3   7  -1  232.95    5.93
  -3   7   1  236.63    4.05
  -2   7   1   32.56    1.29
   2  -7  -1   29.63    2.72
  -2  -7   1   30.38    2.40
   2   7  -1   31.64    2.31
   2   7  -1   33.98    2.13
  -2   7   1   30.77    2.46
  -1  -7   1  892.35   16.09
   1  -7  -1  792.20   16.22
   1   7  -1  848.98   15.07
   1   7  -1  861.20   14.64
  -1   7   1  784.65   14.76
  -1   7   1  850.87   15.25
   0   7  -1    9.05    1.19
   0   7   1    8.85    1.17
   0  -7  -1    9.01    1.37
   0  -7   1   10.50    1.55
   0   7  -1    8.58    1.19
   0   7   1    8.74    1.20
   1  -7   1    4.31    1.19
  -1  -7  -1    7.12    1.22
  -1   7  -1    3.77    0.79
   1   7   1    4.42    0.89
   2  -7   1   15.93    2.25
   2   7   1   13.17    1.33
  -2  -7  -1   14.62    1.54
   2   7   1   11.99    1.44
  -2   7  -1   15.50    1.55
   3   7   1   96.51    3.59
  -3  -7  -1  103.68    3.90
   3  -7   1  102.42    5.07
   3   7   1   96.15    4.02
  -3   7  -1  104.31    4.19
   4   7   1  215.98    5.65
   4  -7   1  196.70    7.49
  -4   7  -1  215.53    6.43
   5   7   1  438.43    8.94
  -5   7  -1  485.67   10.27
   6  -7   1   15.63    2.12
   6   7   1   16.75    1.52
  -6   7  -1   20.47    1.88
   7   7   1    4.42    0.82
   7  -7   1    3.84    1.26
  -7   7  -1    4.92    0.98
  -7  -7  -1    4.36    1.43
   8   7   1  285.59    7.39
   8  -7   1  278.73    9.63
  -8  -7  -1  281.16   11.04
  -9  -7  -1   24.78    3.17
   9  -7   1   28.15    2.76
   9   7   1   26.49    2.07
   9   7   1   27.57    0.99
  -9   7  -1   25.94    1.12
  -9  -7  -1   25.95    0.88
 -10  -7  -1   33.80    3.67
  10   7   1   31.46    2.33
 -10   7  -1   32.12    1.25
 -10  -7  -1   31.68    1.08
  10   7   1   31.03    1.11
 -11  -7  -1    1.82    0.43
  11   7   1    1.67    0.27
 -11  -7  -1    2.29    0.32
 -11   7  -1    1.60    0.31
  11   7   1    1.78    0.68
  12   7   1    1.33    0.25
 -12  -7  -1    1.68    0.33
 -12   7  -1    1.56    0.30
  13   7   1    3.32    0.38
 -13  -7  -1    3.46    0.41
 -13   7  -1    3.41    0.38
  14   7   1    3.32    0.35
 -14   7  -1    3.26    0.33
 -14  -7  -1    3.70    0.42
 -15  -7  -1  117.30    3.09
 -15  -7  -1  117.40    2.51
  16   7   1   64.37    1.94
 -16  -7  -1   66.65    1.62
  16   7   1   63.99    1.28
 -17  -7  -1   12.56    0.76
  17   7   1   11.53    0.65
  18  -8  -1    0.89    0.21
 -17  -8   1   -0.26    0.17
 -17  -8   1    0.27    0.16
 -16  -8   1   32.60    1.31
  16   8  -1   28.55    1.19
 -16  -8   1   31.59    1.16
  16   8  -1   27.51    0.92
 -15  -8   1    1.59    0.33
  15   8  -1    2.08    0.37
 -15   8   1    1.71    0.24
 -15  -8   1    1.87    0.33
  15   8  -1    1.56    0.25
  14   8  -1    4.72    0.56
  14   8  -1    4.35    0.42
 -14  -8   1    5.44    0.55
 -14   8   1    4.60    0.45
  13   8  -1    1.81    0.31
 -13  -8   1    1.91    0.36
 -13   8   1    1.94    0.34
  12   8  -1   52.05    1.62
 -12   8   1   49.55    1.74
 -12  -8   1   52.57    1.63
  11   8  -1   19.99    0.94
  11   8  -1   19.04    1.84
 -11  -8   1   19.83    0.93
 -11   8   1   18.52    1.98
 -10  -8   1    5.58    1.45
 -10   8   1    9.67    1.43
 -10   8   1    6.92    0.69
  10   8  -1    7.50    0.54
  10  -8  -1    5.02    1.30
  10   8  -1    5.93    1.04
 -10  -8   1    7.70    0.54
  -9   8   1   13.74    0.86
   9   8  -1   15.59    1.63
   9  -8  -1   14.50    2.31
   9   8  -1   17.13    0.78
  -9   8   1   17.52    1.91
  -9  -8   1   16.01    0.76
   8  -8  -1   26.59    3.15
   8   8  -1   29.29    2.18
   8   8  -1   32.01    1.01
  -8  -8   1   30.60    0.97
  -8   8   1   31.52    2.43
   7  -8  -1  251.59   10.05
   7   8  -1  270.25    7.17
   6   8  -1    1.48    0.54
   6  -8  -1    1.30    1.16
  -6  -8   1    0.99    0.54
  -6   8   1    1.46    0.59
   5   8  -1    6.84    1.04
  -5  -8   1    5.32    0.97
   5  -8  -1    6.35    1.74
  -5   8   1    8.45    1.32
   4   8  -1    1.03    0.57
  -4  -8   1    0.13    0.47
   4  -8  -1    0.36    0.86
  -4   8   1    0.87    0.65
   3   8  -1   58.83    3.01
  -3  -8   1   62.70    3.62
   3  -8  -1   49.16    4.01
  -3   8   1   60.32    3.80
   2   8  -1    1.27    0.64
   2  -8  -1    2.76    1.12
  -2   8   1    0.93    0.24
  -2  -8   1    1.03    0.60
   2   8  -1    0.85    0.64
  -2   8   1    1.23    0.56
  -1  -8   1  403.56   10.20
   1  -8  -1  398.79   10.94
   1   8  -1  383.24    9.42
   1   8  -1  375.97    9.08
  -1   8   1  387.45    9.62
   0   8   1    6.42    1.13
   0  -8   1    7.07    1.36
   0  -8  -1    5.40    1.27
   0   8  -1    6.54    1.07
   0   8   1    7.45    1.26
   1   8   1   94.95    4.06
  -1  -8  -1  101.05    4.69
   1  -8   1  107.24    5.20
   1   8   1  100.33    4.36
  -1   8  -1  102.37    4.30
   2  -8   1  120.09    5.80
  -2  -8  -1  127.75    4.90
   2   8   1  114.45    4.77
   2   8   1  109.08    4.29
  -2   8  -1  126.65    4.81
  -3  -8  -1  679.06   12.86
   3   8   1  619.30   12.18
   3  -8   1  670.72   15.62
   3   8   1  624.48   13.18
  -3   8  -1  657.02   13.13
   4   8   1    5.98    1.00
   4  -8   1    5.74    1.24
  -4  -8  -1    6.39    0.98
  -4   8  -1    5.57    1.06
   5   8   1  223.83    6.34
  -5   8  -1  230.19    7.16
   6   8   1   19.40    1.75
   6  -8   1   14.62    2.22
  -6   8  -1   20.06    2.11
   7   8   1    4.48    0.83
   7  -8   1    4.44    1.20
  -7   8  -1    4.69    1.02
  -7  -8  -1    3.78    1.34
  -8  -8  -1   72.04    5.62
  -8   8  -1   85.07    4.18
   8   8   1   80.25    3.74
   8  -8   1   81.82    5.28
   8   8   1   83.52    1.84
  -8   8  -1   81.24    2.07
  -8  -8  -1   78.33    1.65
  -9  -8  -1    9.76    2.12
   9   8   1   10.62    1.33
   9  -8   1   10.02    1.73
  -9   8  -1   11.73    0.75
  -9  -8  -1   11.00    0.58
   9   8   1   11.28    0.64
  10   8   1    1.78    0.74
 -10   8  -1    2.37    0.35
 -10  -8  -1    2.11    0.30
  10   8   1    1.97    0.27
 -11  -8  -1    0.97    1.02
  11   8   1    0.57    0.18
 -11  -8  -1    0.62    0.21
 -11   8  -1    0.48    0.20
  11   8   1    0.17    0.55
  12   8   1   38.50    1.33
 -12  -8  -1   37.69    1.30
 -12   8  -1   38.64    1.39
  13   8   1    6.68    0.53
 -13  -8  -1    6.61    0.53
 -13   8  -1    6.46    0.52
  14   8   1    0.30    0.13
 -14   8  -1    0.53    0.13
 -14  -8  -1    0.37    0.20
  15   8   1   10.31    0.76
 -15  -8  -1   11.34    0.88
 -15  -8  -1   11.51    0.65
  15   8   1    8.80    0.51
  16   8   1   30.48    0.80
 -16  -8  -1   33.48    1.32
  16   8   1   30.36    1.16
 -17  -8  -1    8.53    0.54
 -17  -9   1    1.32    0.22
  17  -9  -1    0.78    0.21
  16   9  -1    4.52    0.34
 -16  -9   1    4.89    0.42
 -16  -9   1    4.76    0.46
  15   9  -1   84.69    1.98
 -15   9   1   91.35    1.96
 -15  -9   1   93.06    2.20
 -15  -9   1   99.57    2.53
  14   9  -1    6.53    0.52
 -14   9   1    7.54    0.57
 -14  -9   1    7.61    0.61
  14   9  -1    8.00    0.66
  13   9  -1    6.75    0.56
 -13   9   1    6.74    0.59
 -13  -9   1    6.86    0.59
  13   9  -1    6.79    0.63
  12   9  -1   39.27    1.41
 -12   9   1   41.72    1.58
 -12  -9   1   41.06    1.43
  11   9  -1   72.82    3.66
  11   9  -1   72.09    1.94
 -11  -9   1   70.55    1.92
 -10   9   1   44.81    1.83
  10   9  -1   50.26    1.51
  10   9  -1   45.82    3.04
  10  -9  -1   47.70    4.18
 -10  -9   1   48.76    1.49
 -10  -9   1   42.17    4.26
 -10   9   1   54.19    3.67
  -9   9   1    1.72    0.80
  -9   9   1    1.91    0.40
   9   9  -1    2.32    0.30
   9   9  -1    2.57    0.79
  -9  -9   1    2.12    0.30
  -8   9   1   57.88    2.05
   8  -9  -1   57.37    4.79
   8   9  -1   61.10    3.37
   8   9  -1   71.24    1.67
  -8  -9   1   68.50    1.67
  -8   9   1   77.07    4.46
   7   9  -1  125.70    4.87
  -7   9   1  141.45    6.01
   6   9  -1  187.00    6.08
  -6  -9   1  204.89    6.59
   5   9  -1    2.08    0.69
  -5  -9   1    2.66    0.84
   5  -9  -1    3.95    1.55
  -5   9   1    3.10    1.03
   4   9  -1    5.47    1.11
  -4  -9   1    5.49    1.14
   4  -9  -1    4.04    1.31
  -4   9   1    5.74    1.32
   3   9  -1   13.79    1.63
  -3  -9   1   14.22    1.80
   3  -9  -1   12.81    2.21
  -3   9   1   12.06    1.93
   2  -9  -1  264.99    9.29
  -2  -9   1  254.69    8.24
   2   9  -1  240.28    7.83
   2   9  -1  242.50    7.33
  -2   9   1  258.61    8.17
  -1  -9   1  572.53   13.39
   1   9  -1  552.01   12.50
   1   9  -1  523.75   12.01
  -1   9   1  553.60   12.55
   0   9   1    0.05    0.52
   0  -9   1    0.77    0.86
   0  -9  -1    1.38    0.89
   0   9  -1   -0.03    0.48
   0   9   1    0.58    0.58
   1   9   1   49.93    3.12
   1  -9   1   55.01    3.99
  -1  -9  -1   52.56    3.48
   1   9   1   50.42    3.26
  -1   9  -1   52.86    3.23
  -2  -9  -1  184.68    6.42
   2  -9   1  180.68    7.57
   2   9   1  168.89    6.22
   2   9   1  165.77    5.91
  -2   9  -1  181.78    6.27
   3  -9   1  138.23    6.82
  -3  -9  -1  146.77    5.47
   3   9   1  132.57    5.51
   3   9   1  128.05    5.02
  -3   9  -1  139.08    5.46
   4   9   1    8.67    1.32
  -4  -9  -1   10.04    1.29
   4  -9   1    8.72    1.87
  -4   9  -1    9.65    1.43
   5   9   1    2.91    0.81
  -5   9  -1    2.09    0.76
   5  -9   1    2.64    1.16
  -6   9  -1  396.61   10.41
   6   9   1  378.31    9.32
   6  -9   1  361.48   12.15
   7  -9   1   33.60    3.56
   7   9   1   33.23    2.47
   7   9   1   36.65    1.09
  -7  -9  -1   37.37    1.17
  -7  -9  -1   34.60    0.96
  -7  -9  -1   32.35    3.93
  -7   9  -1   33.91    2.75
  -8  -9  -1   79.74    6.14
  -8   9  -1   93.00    4.41
   8   9   1   84.23    4.08
   8  -9   1   79.66    5.51
   8   9   1   87.16    1.94
  -8   9  -1   83.94    2.19
  -8  -9  -1   82.60    1.78
  -9  -9  -1   12.66    2.43
   9   9   1   10.71    1.49
   9  -9   1   13.05    2.16
   9   9   1   11.21    0.64
  -9   9  -1   11.44    0.77
  -9  -9  -1   11.06    0.61
 -10  -9  -1   17.01    2.68
  10   9   1   19.31    0.89
 -10   9  -1   21.70    1.07
 -10  -9  -1   20.27    0.88
  10   9   1   20.61    2.01
  11   9   1    3.70    0.40
 -11  -9  -1    4.12    0.42
 -11   9  -1    3.86    0.46
  12   9   1    0.19    0.12
 -12  -9  -1    0.13    0.19
 -12   9  -1    0.00    0.13
  13   9   1   60.70    1.71
 -13  -9  -1   63.94    1.72
 -13   9  -1   63.47    1.75
  14   9   1   17.96    0.81
 -14   9  -1   17.56    0.77
 -14  -9  -1   18.80    0.84
  15   9   1   13.07    0.60
  15   9   1   13.00    0.76
 -15  -9  -1   13.77    0.90
  16   9   1   26.52    0.71
 -16  -9  -1   30.86    1.20
 -17 -10   1    2.21    0.20
  17 -10  -1    1.28    0.24
  16  10  -1   30.47    0.89
  16 -10  -1   28.82    1.32
 -16 -10   1   32.77    1.05
 -15  10   1    8.52    0.50
 -15 -10   1    9.38    0.60
  15  10  -1    7.45    0.50
 -14  10   1   17.51    0.86
 -14 -10   1   18.55    0.90
  14  10  -1   16.55    0.81
 -13  10   1    0.25    0.17
 -13 -10   1    0.44    0.22
  13  10  -1    0.35    0.18
 -12  10   1    1.20    0.29
 -12 -10   1    1.31    0.28
  12  10  -1    1.45    0.28
  11  10  -1    8.79    0.63
 -11 -10   1    9.05    0.66
 -11  10   1    8.37    0.71
 -10 -10   1    2.71    0.97
 -10  10   1    1.24    0.47
 -10  10   1    2.31    0.39
  10  10  -1    3.19    0.37
  10 -10  -1    1.84    0.77
  10  10  -1    2.79    0.85
 -10 -10   1    2.58    0.35
  -9  10   1    6.47    1.36
  -9  10   1    6.89    0.72
   9  10  -1    7.74    0.54
   9 -10  -1    7.12    1.90
   9  10  -1    9.09    1.39
  -9 -10   1    7.45    0.54
  -8  10   1    1.13    0.75
  -8  10   1    1.11    0.45
   8  10  -1    1.10    0.22
   8 -10  -1    0.50    0.67
   8  10  -1    1.62    0.69
  -8 -10   1    1.22    0.25
  -7  10   1    3.74    1.17
  -7  10   1    6.27    0.72
   7 -10  -1    4.18    1.38
   7  10  -1    5.46    0.40
  -7 -10   1    5.08    0.38
   7  10  -1    4.52    0.86
  -7 -10   1    6.04    0.44
   6 -10  -1    2.04    1.21
  -6 -10   1    3.76    0.34
   6  10  -1    3.31    0.96
  -6  10   1    3.82    1.08
   5  10  -1   31.73    2.63
  -5 -10   1   33.92    2.89
   5 -10  -1   33.41    3.71
  -5  10   1   34.86    3.20
   4  10  -1    3.96    1.08
  -4 -10   1    3.62    1.02
   4 -10  -1    4.17    1.64
  -4  10   1    4.62    1.19
   3  10  -1  298.35    8.72
   3 -10  -1  330.42   11.48
  -3 -10   1  321.25    9.56
  -3  10   1  328.87   10.08
  -2 -10   1  176.68    7.07
   2 -10  -1  191.89    8.26
   2  10  -1  178.06    6.79
   2  10  -1  167.51    6.29
  -2  10   1  180.18    7.03
  -1 -10   1    8.22    1.57
   1 -10  -1    7.17    1.50
  -1  10   1    7.52    1.33
   1  10  -1    5.53    1.20
   0  10   1   57.67    3.70
   0 -10  -1   67.54    4.42
   0 -10   1   64.70    4.40
   0  10   1   64.77    3.93
   0  10  -1   65.86    3.90
   1  10   1    5.37    1.15
  -1 -10  -1    6.52    1.45
   1 -10   1    4.08    0.97
  -1  10  -1    5.35    1.16
   1  10   1    5.51    1.21
   2  10   1  117.09    5.21
   2 -10   1  132.53    6.69
  -2 -10  -1  125.46    5.56
  -2  10  -1  122.36    5.34
   2  10   1  120.82    5.43
   3 -10   1   36.52    3.62
  -3 -10  -1   32.48    2.64
   3  10   1   29.53    2.71
   3  10   1   30.49    2.59
  -3  10  -1   30.99    2.62
   4  10   1    2.48    0.83
  -4  10  -1    1.44    0.50
   4 -10   1    3.47    1.48
  -5  10  -1   51.72    3.51
   5  10   1   50.76    3.31
   5 -10   1   57.03    4.64
   6  10   1   14.99    0.64
  -6 -10  -1   14.12    0.71
   6 -10   1   15.44    2.46
   6  10   1   13.66    1.71
  -6 -10  -1   13.33    0.56
  -6  10  -1   14.56    1.85
  -7  10  -1   40.34    3.02
  -7 -10  -1   35.87    4.24
  -7  10  -1   42.04    1.35
   7  10   1   39.09    2.91
   7 -10   1   41.40    4.12
   7  10   1   38.95    1.19
  -7 -10  -1   37.97    1.29
  -7  10  -1   38.92    1.38
  -7 -10  -1   39.34    1.09
  -8 -10  -1   24.75    3.57
   8  10   1   27.26    2.44
   8 -10   1   24.64    3.15
   8  10   1   26.98    0.99
  -8  10  -1   29.48    1.21
  -8 -10  -1   28.00    0.96
   9  10   1    0.38    0.17
   9  10   1    0.75    0.46
  -9  10  -1    0.19    0.14
  -9 -10  -1    0.55    0.19
  10  10   1   33.98    1.24
 -10 -10  -1   35.02    1.19
 -10  10  -1   36.23    1.42
  11  10   1    4.72    0.46
 -11 -10  -1    5.49    0.48
 -11  10  -1    5.12    0.50
  12  10   1   39.89    1.37
 -12 -10  -1   43.00    1.34
 -12  10  -1   42.31    1.45
  13  10   1    8.49    0.59
 -13 -10  -1    9.10    0.56
 -13  10  -1    9.47    0.61
  14  10   1   15.95    0.74
 -14  10  -1   16.23    0.73
 -15 -10  -1    3.41    0.44
 -15  10  -1    3.10    0.25
  15  10   1    2.89    0.28
  16  10   1    1.48    0.14
 -16 -10  -1    1.91    0.28
  16 -10   1    1.24    0.24
  16 -11  -1    0.71    0.25
  16  11  -1    1.03    0.15
 -16 -11   1    1.37    0.18
  15 -11  -1   27.07    1.37
  15  11  -1   28.12    0.93
 -15 -11   1   31.23    1.13
 -15  11   1   31.22    0.94
 -15 -11   1   33.19    1.03
  14  11  -1    7.31    0.52
 -14  11   1    7.86    0.54
 -14 -11   1    8.60    0.58
  14 -11  -1    6.75    0.82
  13  11  -1  111.16    2.50
 -13 -11   1  119.15    2.58
 -13  11   1  117.92    2.66
  12  11  -1   15.87    0.84
 -12  11   1   16.14    0.94
 -12 -11   1   17.17    0.88
  11  11  -1   45.73    1.48
 -11  11   1   43.03    1.65
 -11  11   1   45.98    1.74
 -11 -11   1   45.29    1.49
 -10  11   1   84.83    2.58
  10  11  -1   84.75    2.10
 -10 -11   1   85.20    2.13
   9  11  -1  189.70    3.43
  -9  11   1  177.26    4.24
  -9  11   1  183.04    7.38
   9  11  -1  181.02    6.72
  -9 -11   1  192.26    3.52
   8  11  -1   67.82    1.70
  -8  11   1   63.66    2.29
  -8  11   1   65.41    4.61
   8 -11  -1   62.25    5.41
   8  11  -1   60.24    3.95
  -8 -11   1   68.99    1.77
  -7 -11   1    2.57    0.32
   7  11  -1    0.31    0.13
  -7 -11   1    0.66    0.18
  -7  11   1    0.86    0.36
   7 -11  -1    0.56    0.31
  -7  11   1    2.30    1.00
   7 -11  -1   -0.35    1.06
   7  11  -1    0.07    0.38
   7  11  -1    0.28    0.07
   6  11  -1   21.52    0.77
   6 -11  -1   20.80    1.33
  -6 -11   1   20.27    0.77
  -6  11   1   21.22    1.24
  -6  11   1   23.60    2.76
   6 -11  -1   21.47    3.02
   6  11  -1   21.16    0.75
   6  11  -1   17.66    2.11
  -6 -11   1   21.34    0.84
  -5 -11   1    1.93    0.24
   5  11  -1    2.25    0.21
  -5  11   1    2.08    0.44
   5 -11  -1    1.48    0.36
  -5 -11   1    2.42    0.93
   5 -11  -1    2.64    1.33
  -5  11   1    0.61    0.66
   5  11  -1    2.39    0.81
   5  11  -1    2.15    0.24
   4  11  -1    4.01    1.04
  -4  11   1    3.63    1.18
  -4 -11   1    3.63    1.06
   4 -11  -1    4.90    1.53
   3  11  -1   16.31    2.03
  -3  11   1   18.49    2.27
  -3 -11   1   19.04    2.31
   3 -11  -1   21.19    2.91
  -2  11   1   19.52    2.30
   2 -11  -1   20.29    2.90
  -2 -11   1   19.47    2.35
   2  11  -1   16.61    2.21
   2  11  -1   19.76    2.18
  -1  11   1  148.82    6.51
   1  11  -1  150.68    6.40
  -1 -11   1  162.12    7.21
   1 -11  -1  164.49    7.51
   0  11   1  334.39   10.08
   0  11  -1  348.18   10.05
   0 -11  -1  361.33   11.15
   0 -11   1  346.38   11.38
   1 -11   1   47.11    4.08
  -1 -11  -1   47.50    3.58
  -1  11  -1   43.96    3.28
   1  11   1   41.31    3.28
   1  11   1   41.66    3.25
   2 -11   1  260.90   10.04
  -2 -11  -1  263.93    8.79
   2  11   1  251.17    8.45
  -2  11  -1  258.81    8.43
   2  11   1  251.99    8.42
  -3 -11  -1   20.41    2.21
   3 -11   1   17.35    2.56
   3  11   1   17.72    2.11
  -3  11  -1   18.88    2.16
  -4 -11  -1   73.87    1.72
  -4  11  -1   69.22    1.97
  -4  11  -1   73.46    4.28
   4 -11   1   71.23    5.43
   4  11   1   73.86    4.29
   4  11   1   71.22    1.64
  -5 -11  -1   99.17    1.84
   5 -11   1   95.77    2.65
   5  11   1   98.29    1.92
  -5 -11  -1  102.74    2.21
  -5  11  -1  102.88    2.45
  -5  11  -1  101.10    5.13
   5 -11   1  108.91    6.69
  -5  11  -1   95.40    2.18
   5  11   1   97.00    4.94
   5  11   1   97.05    2.00
  -6 -11  -1  390.70    5.46
   6  11   1  384.16    5.60
  -6 -11  -1  390.65    5.91
  -6  11  -1  390.87    6.23
  -6  11  -1  405.50   10.85
   6 -11   1  419.78   13.82
  -6  11  -1  366.78    5.97
   6  11   1  383.80   10.55
   6  11   1  382.91    5.45
  -7 -11  -1    1.30    0.87
  -7  11  -1    1.84    0.59
  -7  11  -1    3.63    0.48
   7 -11   1    2.02    1.03
  -7 -11  -1    3.49    0.40
   7  11   1    3.95    0.36
   7  11   1    3.02    0.96
   7  11   1    2.95    0.25
  -7  11  -1    3.16    0.40
  -7 -11  -1    3.08    0.32
  -8 -11  -1    2.69    1.27
   8  11   1    1.27    0.23
   8  11   1    1.70    0.81
  -8  11  -1    1.56    0.32
  -8 -11  -1    0.96    0.21
   9  11   1    6.28    0.50
  -9 -11  -1    6.43    0.50
  -9  11  -1    6.25    0.57
  10  11   1    0.39    0.19
 -10 -11  -1    0.63    0.18
 -10  11  -1    0.76    0.23
  11  11   1    7.23    0.56
 -11 -11  -1    7.95    0.55
 -11  11  -1    7.33    0.61
  12  11   1    2.04    0.31
 -12 -11  -1    2.54    0.31
 -12  11  -1    2.19    0.35
  13  11   1   55.75    1.57
 -13  11  -1   59.25    1.59
 -14  11  -1    4.84    0.37
  14  11   1    4.53    0.37
 -15 -11  -1    0.26    0.16
  15 -11   1    0.21    0.18
 -15  11  -1    0.15    0.08
  15  11   1    0.18    0.09
  16 -12  -1    5.59    0.40
  15  12  -1    0.53    0.12
 -15 -12   1    0.73    0.17
 -15  12   1    0.69    0.13
 -15 -12   1    0.77    0.16
  15 -12  -1    0.51    0.23
  14  12  -1    2.70    0.28
 -14  12   1    3.02    0.31
 -14 -12   1    3.05    0.33
  14 -12  -1    3.19    0.54
  13 -12  -1    7.93    0.88
  13  12  -1    8.06    0.55
 -13  12   1    8.51    0.61
 -13 -12   1    8.59    0.56
  12  12  -1    0.42    0.15
 -12  12   1    0.75    0.27
 -12 -12   1    0.39    0.24
  12 -12  -1    0.83    0.43
  11  12  -1    1.76    0.28
 -11  12   1    1.78    0.35
 -11 -12   1    1.39    0.26
 -11  12   1    1.55    0.35
  11 -12  -1    1.85    0.58
  10  12  -1   14.20    0.77
  10 -12  -1   13.90    1.24
 -10  12   1   13.79    0.91
 -10  12   1   15.62    1.03
 -10 -12   1   13.93    0.80
  -9  12   1   49.09    1.95
   9 -12  -1   46.46    2.27
   9  12  -1   48.91    1.48
  -9 -12   1   49.88    1.53
   8 -12  -1   51.66    2.33
   8  12  -1   53.42    1.48
  -8  12   1   50.33    2.02
  -8  12   1   57.58    4.04
   8 -12  -1   50.98    4.70
   8  12  -1   50.93    3.55
   8  12  -1   54.67    1.29
  -8 -12   1   54.01    1.58
   7 -12  -1  296.27    6.33
  -7 -12   1  318.00    4.84
   7  12  -1  301.61    4.79
  -7  12   1  311.75    5.98
  -7  12   1  316.54   10.57
   7 -12  -1  334.93   12.97
   7  12  -1  297.01    9.52
   7  12  -1  310.29    4.64
  -7 -12   1  319.14    4.97
   6  12  -1  226.68    3.70
   6 -12  -1  222.31    5.04
  -6 -12   1  236.23    3.77
  -6  12   1  245.79    4.96
  -6  12   1  247.34    9.35
   6 -12  -1  252.83   11.00
   6  12  -1  231.12    3.74
   6  12  -1  226.12    8.15
  -6 -12   1  239.81    3.94
   5 -12  -1  246.56    5.12
  -5 -12   1  248.43    3.85
   5  12  -1  239.88    3.67
  -5  12   1  247.82    5.04
  -5  12   1  258.32    9.44
   5 -12  -1  266.96   11.26
  -5 -12   1  267.44    8.55
   5  12  -1  241.34    8.31
   5  12  -1  244.93    3.95
  -5 -12   1  251.36    4.02
   4 -12  -1   45.77    1.78
  -4 -12   1   45.06    1.20
  -4  12   1   48.23    1.87
  -4  12   1   50.13    3.93
   4 -12  -1   55.55    4.80
  -4 -12   1   50.78    3.86
   4  12  -1   47.21    1.31
   4  12  -1   48.66    3.61
  -4  12   1   47.51    1.18
  -3 -12   1  166.49    2.76
   3 -12  -1  163.91    3.54
  -3  12   1  164.32    3.81
  -3  12   1  176.10    7.45
  -3 -12   1  172.39    7.51
   3  12  -1  167.93    2.95
   3  12  -1  159.52    6.75
  -3  12   1  164.69    2.86
  -2  12   1   30.94    3.03
  -2  12   1   30.96    1.48
   2 -12  -1   35.44    1.34
   2 -12  -1   34.47    3.65
  -2 -12   1   34.19    3.34
   2  12  -1   33.77    1.05
  -2  12   1   33.34    1.06
   1  12  -1   34.54    3.07
  -1  12   1   32.41    3.03
   1 -12  -1   32.60    1.21
  -1  12   1   34.63    1.43
   1 -12  -1   37.23    3.66
  -1 -12   1   31.20    3.28
   1  12  -1   32.95    1.02
  -1  12   1   33.46    1.08
   0 -12  -1    5.04    0.44
   0  12   1    4.43    1.19
   0  12  -1    5.15    1.19
   0 -12  -1    5.70    1.41
   0 -12   1    4.69    1.36
   0  12  -1    4.55    0.35
   0  12   1    4.48    0.39
   1 -12   1   -0.02    0.67
  -1 -12  -1    0.69    0.59
   1  12   1    0.11    0.55
  -1 -12  -1    0.86    0.21
   1  12   1    0.47    0.15
  -1  12  -1    0.75    0.15
  -2 -12  -1    1.63    0.26
   2 -12   1    1.53    0.26
  -2 -12  -1    0.84    0.46
   2 -12   1    2.94    1.32
  -2  12  -1    1.83    0.22
   2  12   1    1.77    0.26
   2  12   1    1.54    0.76
   2  12   1    0.95    0.41
  -2  12  -1    1.86    0.80
  -3  12  -1   43.37    3.40
   3 -12   1   49.50    4.50
  -3 -12  -1   52.55    3.52
   3  12   1   44.93    1.01
  -3 -12  -1   45.83    1.37
   3 -12   1   44.49    1.50
  -3  12  -1   45.84    1.15
   3  12   1   46.49    3.59
  -3  12  -1   45.68    1.11
   3  12   1   44.85    1.34
  -4 -12  -1   29.32    0.86
  -4  12  -1   29.57    2.77
  -4 -12  -1   29.13    1.09
   4 -12   1   29.44    1.30
   4  12   1   28.40    0.85
   4 -12   1   33.20    3.84
  -4  12  -1   27.03    1.00
   4  12   1   29.54    2.84
  -4  12  -1   28.45    0.78
   4  12   1   27.66    1.03
  -5 -12  -1    3.86    0.34
  -5 -12  -1    4.13    0.42
   5  12   1    4.20    0.33
  -5  12  -1    2.92    0.43
   5 -12   1    4.12    0.56
  -5  12  -1    3.28    0.90
   5 -12   1    5.11    1.57
  -5  12  -1    3.54    0.38
   5  12   1    4.32    1.12
   5  12   1    4.74    0.39
  -6 -12  -1    0.43    0.17
  -6 -12  -1    0.39    0.20
   6  12   1    0.30    0.15
   6 -12   1    0.64    0.29
  -6  12  -1   -0.19    0.27
  -6  12  -1    0.48    0.54
   6 -12   1   -0.06    0.71
  -6  12  -1    0.32    0.16
   6  12   1   -0.45    0.56
   6  12   1    0.17    0.08
  -7 -12  -1   25.89    3.71
   7 -12   1   23.40    1.44
   7  12   1   27.11    0.99
  -7 -12  -1   27.17    1.11
   7 -12   1   30.61    3.58
   7  12   1   27.51    2.70
   7  12   1   27.08    0.88
  -7  12  -1   26.87    1.15
  -7  12  -1   27.42    2.37
  -7 -12  -1   27.47    0.97
  -7  12  -1   25.70    1.24
   8  12   1   59.30    1.64
   8 -12   1   56.47    2.32
  -8  12  -1   61.65    1.85
  -8 -12  -1   62.10    1.61
   9  12   1    0.64    0.21
  -9  12  -1    0.42    0.21
  -9 -12  -1    0.68    0.21
   9 -12   1   -0.04    0.37
  10  12   1  110.02    2.46
 -10  12  -1  108.14    2.61
 -10 -12  -1  111.37    2.32
  11  12   1    4.02    0.42
 -11  12  -1    4.67    0.48
 -11 -12  -1    4.54    0.40
  11 -12   1    3.66    0.62
  12  12   1   31.13    1.14
  12 -12   1   30.85    1.57
 -12  12  -1   32.55    1.18
  13 -12   1    1.19    0.36
  13  12   1    1.75    0.25
  14  12   1   21.08    0.75
  14 -12   1   19.70    0.99
 -15 -12  -1    2.04    0.26
 -15  12  -1    2.08    0.18
  15  12   1    1.97    0.19
  15 -12   1    2.24    0.27
 -15  13   1    6.63    0.33
  15  13  -1    5.94    0.33
  15 -13  -1    5.87    0.44
  14  13  -1    0.19    0.09
 -14  13   1    0.04    0.09
 -14 -13   1    0.35    0.14
  14 -13  -1    0.17    0.23
  13  13  -1   12.98    0.65
  13 -13  -1   13.01    0.98
 -13 -13   1   13.52    0.65
 -13  13   1   12.84    0.68
  12 -13  -1   18.14    1.25
  12  13  -1   19.75    0.87
 -12  13   1   18.31    0.92
 -12 -13   1   19.42    0.86
  11  13  -1    2.05    0.29
 -11  13   1    2.05    0.38
 -11 -13   1    2.17    0.35
  11 -13  -1    2.53    0.63
  10  13  -1   20.35    0.91
  10 -13  -1   20.78    1.46
 -10  13   1   20.03    1.06
 -10 -13   1   20.07    0.94
 -10  13   1   23.50    1.19
   9  13  -1   20.45    0.90
   9 -13  -1   20.35    1.43
  -9  13   1   20.35    1.08
  -9 -13   1   20.87    0.96
  -9  13   1   23.12    1.26
   8 -13  -1  217.95    5.20
   8  13  -1  219.98    3.76
  -8  13   1  219.13    4.72
   8  13  -1  219.21    3.50
  -8 -13   1  222.82    3.92
   7 -13  -1  104.07    3.28
   7  13  -1  104.43    2.19
  -7  13   1  101.89    2.98
  -7  13   1  104.27    5.62
   7 -13  -1  114.46    7.20
   7  13  -1  106.55    2.14
   7  13  -1  103.74    5.18
  -7 -13   1  106.31    2.34
  -6 -13   1   87.69    1.96
   6  13  -1   88.89    1.89
   6 -13  -1   89.47    2.89
  -6  13   1   92.03    2.78
  -6  13   1   92.06    5.38
   6 -13  -1   97.04    6.91
   6  13  -1   86.46    4.96
   6  13  -1   87.04    1.92
  -6 -13   1   88.29    2.05
   5 -13  -1  176.71    4.12
  -5 -13   1  175.48    3.07
   5  13  -1  174.33    2.87
  -5  13   1  181.42    4.11
  -5  13   1  187.95    8.02
   5  13  -1  174.70    7.40
   5  13  -1  174.60    3.12
  -5  13   1  175.43    2.87
  -5 -13   1  176.26    3.18
  -4  13   1   24.82    2.81
   4 -13  -1   25.71    1.34
  -4 -13   1   23.82    0.87
  -4  13   1   26.14    1.42
   4 -13  -1   27.99    3.44
  -4 -13   1   22.45    2.57
   4  13  -1   25.54    2.75
   4  13  -1   24.13    0.92
  -4  13   1   25.10    0.88
   3 -13  -1    2.86    0.44
  -3 -13   1    2.51    0.27
  -3  13   1    2.41    0.45
  -3  13   1    3.36    1.21
   3 -13  -1    1.40    0.88
  -3 -13   1    2.11    0.95
   3  13  -1    2.83    0.30
  -3  13   1    2.77    0.31
  -2  13   1  148.63    6.91
  -2  13   1  132.75    3.45
   2 -13  -1  148.18    7.65
  -2 -13   1  140.90    7.19
   2 -13  -1  136.95    3.10
  -2 -13   1  136.62    2.52
   2  13  -1  141.37    2.66
  -2  13   1  142.11    2.73
  -1  13   1   24.95    2.70
   1  13  -1   25.64    2.82
   1 -13  -1   25.25    1.12
  -1 -13   1   25.08    0.90
  -1 -13   1   27.02    3.15
   1 -13  -1   23.70    2.99
   1  13  -1   25.63    0.94
  -1  13   1   26.70    1.02
   0 -13   1    0.85    0.73
   0  13  -1    1.16    0.71
   0  13   1    0.92    0.55
   0  13  -1    1.81    0.24
   0  13   1    1.43    0.25
   0 -13  -1    1.36    0.29
   0 -13   1    0.73    0.14
   1  13   1   43.28    3.56
  -1  13  -1   42.20    3.51
  -1 -13  -1   45.17    3.75
   1 -13   1   44.14    4.18
   1 -13   1   42.77    1.32
  -1 -13  -1   42.97    1.41
  -1  13  -1   44.25    1.24
   1  13   1   43.76    1.36
   2  13   1   14.78    2.10
  -2  13  -1   12.15    1.91
   2 -13   1   13.42    0.79
  -2 -13  -1   14.07    0.76
   2 -13   1   15.33    2.65
  -2 -13  -1   16.70    2.21
  -2  13  -1   13.52    0.63
   2  13   1   14.15    2.09
   2  13   1   13.62    0.74
  -3 -13  -1    6.45    0.41
  -3  13  -1    5.37    1.32
   3 -13   1    6.82    1.87
   3 -13   1    6.83    0.61
  -3 -13  -1    5.69    0.50
  -3  13  -1    6.89    0.42
  -3  13  -1    5.97    0.40
   3  13   1    7.20    1.46
   3  13   1    6.87    0.51
  -4  13  -1   18.75    2.28
  -4 -13  -1   20.39    0.75
   4 -13   1   21.87    3.10
  -4 -13  -1   20.23    0.92
   4 -13   1   21.68    1.15
   4  13   1   19.53    0.72
  -4  13  -1   18.22    0.81
  -4  13  -1   19.28    0.69
   4  13   1   19.65    2.44
   4  13   1   20.08    0.87
  -5  13  -1  322.35    9.70
  -5 -13  -1  334.35    4.84
   5 -13   1  334.80    6.10
  -5 -13  -1  333.20    5.25
   5  13   1  318.01    4.86
  -5  13  -1  311.98    5.14
   5  13   1  334.60   10.62
   5  13   1  322.89    5.03
   6  13   1  437.98    6.46
   6 -13   1  451.57    7.84
  -6 -13  -1  454.97    6.82
   6 -13   1  487.44   15.08
   6  13   1  450.72    6.48
  -6  13  -1  437.38    6.74
   6  13   1  472.58   12.67
  -6  13  -1  441.48   11.00
  -6 -13  -1  464.23    6.42
  -6 -13  -1  483.61   16.64
   7  13   1   54.53    1.50
  -7 -13  -1   54.80    1.65
   7 -13   1   53.25    2.15
   7  13   1   54.60    1.39
  -7  13  -1   53.75    1.66
  -7 -13  -1   56.85    1.47
   8  13   1    5.79    0.48
  -8  13  -1    5.95    0.54
  -8 -13  -1    6.45    0.48
   8 -13   1    5.50    0.67
   9 -13   1   20.07    1.31
   9  13   1   20.60    0.92
  -9 -13  -1   22.20    0.87
  -9  13  -1   20.71    1.01
  10 -13   1   34.29    1.69
  10  13   1   35.12    1.24
 -10  13  -1   36.29    1.35
 -10 -13  -1   38.91    1.17
 -11  13  -1    1.48    0.27
  11  13   1    1.15    0.23
  11 -13   1    1.02    0.31
 -12  13  -1   -0.04    0.15
  12  13   1    0.26    0.16
  12 -13   1    0.15    0.25
 -13  13  -1    1.63    0.22
  13  13   1    1.58    0.22
  13 -13   1    1.17    0.28
 -14  13  -1    0.15    0.07
  14  13   1    0.23    0.09
  14 -13   1    0.16    0.13
 -14  14   1   39.14    0.95
  14  14  -1   38.74    0.95
  14 -14  -1   38.49    1.21
  13  14  -1    0.81    0.14
 -13  14   1    1.02    0.20
 -13 -14   1    1.01    0.18
  13 -14  -1    1.13    0.28
  12 -14  -1   43.46    1.72
  12  14  -1   43.55    1.25
 -12  14   1   43.38    1.34
 -12 -14   1   44.93    1.23
  11  14  -1    0.39    0.16
 -11  14   1    0.46    0.19
 -11 -14   1    0.46    0.19
  11 -14  -1    0.32    0.29
  10  14  -1    1.82    0.26
 -10  14   1    1.40    0.29
 -10 -14   1    1.73    0.30
  10 -14  -1    2.08    0.49
   9  14  -1    0.85    0.20
  -9  14   1    1.07    0.26
  -9 -14   1    1.01    0.22
  -9  14   1    1.40    0.34
   9 -14  -1    0.95    0.43
  -8 -14   1    0.00    0.16
   8  14  -1    0.07    0.12
  -8  14   1   -0.36    0.20
   8  14  -1    0.07    0.09
   8 -14  -1   -0.09    0.34
  -8  14   1   -0.25    0.35
  -7  14   1   85.53    2.71
  -7  14   1   79.21    2.18
   7  14  -1   86.85    1.88
  -7 -14   1   87.14    2.06
   7  14  -1   86.71    1.93
   7 -14  -1   86.36    2.88
  -6  14   1   32.87    1.59
   6  14  -1   30.92    1.00
  -6 -14   1   30.01    1.05
   6 -14  -1   30.73    1.60
   6  14  -1   31.05    1.04
  -6 -14   1   30.60    1.11
  -5  14   1  216.37    4.69
   5 -14  -1  206.24    4.51
   5  14  -1  207.09    3.26
  -5 -14   1  204.50    3.51
   5 -14  -1  221.29   10.02
   5  14  -1  193.17    7.59
   5  14  -1  206.29    3.56
  -5  14   1  212.10    3.33
  -5 -14   1  203.17    3.61
  -5  14   1  212.50    8.31
  -4  14   1   50.01    1.97
   4 -14  -1   51.06    4.82
   4 -14  -1   46.19    1.82
  -4 -14   1   46.43    1.32
  -4  14   1   48.34    1.33
   4  14  -1   47.80    1.38
  -4  14   1   53.68    4.12
  -4 -14   1   46.82    1.37
  -3  14   1  140.45    6.92
  -3 -14   1  133.48    2.56
   3 -14  -1  135.64    3.20
   3 -14  -1  142.25    7.88
  -3 -14   1  138.36    6.62
   3  14  -1  132.67    2.62
  -3  14   1  132.63    2.60
  -2 -14   1    1.25    0.63
   2 -14  -1    2.79    1.36
  -2  14   1    1.11    0.52
   2 -14  -1    1.86    0.36
  -2 -14   1    1.24    0.23
  -2  14   1    1.30    0.23
   2  14  -1    1.37    0.23
  -1 -14   1    1.28    0.92
   1 -14  -1    1.72    0.80
  -1  14   1    3.89    1.27
  -1 -14   1    2.42    0.32
   1 -14  -1    2.62    0.42
   1  14  -1    2.36    0.29
  -1  14   1    2.63    0.32
   0  14  -1    9.96    1.72
   0  14   1   10.24    1.83
   0 -14   1   15.66    2.60
   0 -14  -1   10.90    1.95
   0 -14  -1   11.55    0.74
   0 -14   1   10.64    0.63
   0  14  -1   11.64    0.62
   0  14   1   11.57    0.67
  -1  14  -1   54.30    4.05
   1  14   1   49.52    3.93
   1 -14   1   51.92    4.69
  -1 -14  -1   53.09    4.11
  -1 -14  -1   49.83    1.55
   1 -14   1   48.48    1.49
  -1  14  -1   48.66    1.35
   1  14   1   49.70    1.48
  -2  14  -1   23.84    2.56
   2 -14   1   23.35    3.25
   2 -14   1   22.64    1.06
  -2 -14  -1   21.30    0.97
  -2  14  -1   22.69    0.85
   2  14   1   21.32    0.94
  -3 -14  -1   53.34    1.31
  -3  14  -1   49.77    3.71
   3 -14   1   54.02    4.81
   3 -14   1   51.55    1.76
  -3 -14  -1   51.78    1.56
  -3  14  -1   50.98    1.33
   3  14   1   49.90    1.50
   4  14   1   26.82    0.86
  -4 -14  -1   26.24    1.08
   4 -14   1   25.58    1.28
   4 -14   1   29.91    3.53
  -4  14  -1   28.84    0.89
   4  14   1   26.54    1.03
   4  14   1   27.22    2.90
  -4  14  -1   26.64    0.97
  -4  14  -1   25.72    2.54
  -4 -14  -1   27.21    0.91
  -5 -14  -1    1.03    0.21
   5  14   1    1.33    0.20
  -5  14  -1    1.02    0.22
   5  14   1    0.98    0.20
   5 -14   1    1.58    0.40
  -5 -14  -1    1.01    0.23
   6  14   1   15.80    0.73
   6 -14   1   16.48    1.08
  -6 -14  -1   16.53    0.87
  -6 -14  -1   17.31    0.73
   6  14   1   15.85    0.74
  -6  14  -1   15.87    0.80
   7  14   1   51.37    1.45
   7 -14   1   52.66    1.99
  -7 -14  -1   51.85    1.39
   7  14   1   51.06    1.35
  -7  14  -1   49.81    1.52
   8  14   1   11.37    0.66
   8 -14   1   12.56    0.97
  -8  14  -1   11.49    0.71
   8  14   1   12.62    0.54
  -8 -14  -1   12.19    0.62
   9  14   1    5.42    0.46
  -9  14  -1    5.74    0.49
  -9 -14  -1    6.04    0.43
   9 -14   1    5.27    0.66
 -10  14  -1    7.36    0.55
  10 -14   1    7.31    0.69
  10  14   1    7.99    0.55
 -11  14  -1    0.05    0.13
  11  14   1    0.06    0.14
  11 -14   1    0.09    0.22
 -12  14  -1   45.92    1.25
  12 -14   1   43.96    1.45
  12  14   1   46.70    1.25
 -13  14  -1    0.22    0.08
  13  14   1    0.36    0.11
  13 -14   1    0.31    0.15
 -14  14  -1    6.03    0.28
  14  14   1    5.66    0.29
 -14  15   1    2.32    0.17
  14  15  -1    2.41    0.18
 -13  15   1   14.48    0.56
  13 -15  -1   14.81    0.70
  13  15  -1   14.70    0.54
 -12  15   1   40.47    1.14
  12  15  -1   41.59    1.09
  12 -15  -1   38.93    1.38
  11  15  -1    5.27    0.39
 -11  15   1    5.31    0.44
 -11 -15   1    5.27    0.39
  11 -15  -1    4.57    0.55
  10 -15  -1   13.08    0.93
  10  15  -1   13.65    0.66
 -10 -15   1   13.96    0.67
 -10  15   1   14.18    0.76
   9 -15  -1   15.91    1.07
   9  15  -1   15.30    0.71
  -9 -15   1   15.04    0.74
  -9  15   1   14.75    0.81
   8  15  -1   39.81    1.18
   8 -15  -1   38.94    1.77
   8  15  -1   38.36    1.09
  -8  15   1   39.46    1.38
  -8 -15   1   39.00    1.27
  -7 -15   1    0.96    0.26
   7  15  -1    0.78    0.15
  -7  15   1    0.94    0.25
   7  15  -1    0.65    0.15
   7 -15  -1    0.47    0.30
   6 -15  -1   69.83    2.36
   6  15  -1   69.91    1.56
  -6 -15   1   69.53    1.69
  -6  15   1   64.72    1.81
   6  15  -1   68.21    1.67
  -6 -15   1   66.99    1.77
  -5 -15   1    3.71    0.37
   5  15  -1    3.51    0.35
  -5  15   1    3.85    0.32
  -5  15   1    3.43    0.37
  -5 -15   1    3.56    0.39
  -4 -15   1   19.64    0.82
   4 -15  -1   20.54    1.17
  -4  15   1   18.88    0.80
   4  15  -1   19.06    0.84
  -4 -15   1   19.17    0.85
   3  15  -1    2.58    0.32
  -3  15   1    2.54    0.30
   3 -15  -1    2.36    0.44
  -3 -15   1    1.99    0.27
  -2  15   1   10.22    0.62
   2  15  -1   10.11    0.61
  -2 -15   1   10.06    1.88
   2 -15  -1   11.34    2.13
   2 -15  -1   10.29    0.77
  -2 -15   1   10.64    0.62
   1 -15  -1   71.66    5.00
  -1 -15   1   65.35    4.84
  -1 -15   1   65.25    1.69
   1 -15  -1   67.50    1.99
   1  15  -1   67.67    1.73
  -1  15   1   67.21    1.76
   0 -15  -1   29.26    3.05
   0 -15   1   28.96    3.31
   0 -15   1   25.66    1.03
   0 -15  -1   25.72    1.15
   0  15  -1   25.63    0.98
   0  15   1   26.48    1.07
  -1  15  -1   80.54    1.86
   1  15   1   82.14    2.04
   1 -15   1   77.34    2.01
  -1 -15  -1   76.57    2.05
  -2 -15  -1    5.69    0.53
   2 -15   1    5.83    0.53
  -2 -15  -1    6.29    0.42
  -2  15  -1    5.76    0.43
   2  15   1    4.77    0.45
   3 -15   1    5.47    0.55
  -3 -15  -1    5.96    0.55
  -3 -15  -1    6.42    0.42
  -3  15  -1    5.45    0.41
   3  15   1    5.54    0.48
   4 -15   1   78.55    2.25
  -4 -15  -1   73.75    1.97
  -4 -15  -1   79.27    1.72
  -4  15  -1   79.31    1.73
   4  15   1   77.31    1.94
  -4  15  -1   79.32    1.69
   5  15   1   29.00    0.95
   5 -15   1   27.68    1.30
  -5 -15  -1   25.46    1.08
  -5 -15  -1   27.82    0.94
   5  15   1   27.90    1.03
  -5  15  -1   27.27    1.00
  -6 -15  -1  115.39    2.56
   6 -15   1  113.24    2.91
   6  15   1  120.14    2.35
  -6 -15  -1  122.09    2.29
   6  15   1  117.73    2.37
  -6  15  -1  117.46    2.45
   7  15   1   60.85    1.55
   7 -15   1   59.21    1.98
  -7 -15  -1   61.00    1.46
   7  15   1   59.13    1.44
  -7  15  -1   57.83    1.59
  -8  15  -1   20.59    0.89
   8  15   1   21.71    0.72
   8  15   1   21.17    0.87
   8 -15   1   21.17    1.13
  -9  15  -1   14.09    0.72
   9 -15   1   12.75    0.85
   9  15   1   14.88    0.70
 -10  15  -1   29.51    1.02
  10 -15   1   30.02    1.23
  10  15   1   31.02    1.02
 -11  15  -1   25.49    0.88
  11 -15   1   24.62    1.00
 -12  15  -1    2.16    0.22
  12  15   1    2.17    0.23
  12 -15   1    2.12    0.25
  13  15   1    8.13    0.36
 -13  15  -1    8.10    0.34
 -13  16   1    6.96    0.30
  12  16  -1   30.33    0.79
  12 -16  -1   29.61    0.98
 -12  16   1   29.33    0.81
  11 -16  -1   22.38    0.96
  11  16  -1   23.26    0.74
 -11  16   1   22.85    0.79
  10  16  -1   11.34    0.53
  10 -16  -1   11.39    0.75
 -10 -16   1   11.20    0.53
 -10  16   1   10.76    0.58
   9 -16  -1   23.49    1.16
   9  16  -1   24.03    0.82
  -9  16   1   23.09    0.91
  -9 -16   1   23.50    0.85
   8  16  -1    2.75    0.27
  -8  16   1    2.48    0.29
   8  16  -1    2.46    0.25
  -8 -16   1    2.59    0.31
   8 -16  -1    2.83    0.48
   7 -16  -1    8.32    0.75
  -7 -16   1    8.38    0.56
  -7  16   1    8.78    0.56
   7  16  -1    8.57    0.49
   6 -16  -1   28.14    1.38
  -6 -16   1   28.10    1.04
   6  16  -1   28.43    0.99
  -6  16   1   28.56    1.04
  -5 -16   1   23.91    0.88
   5 -16  -1   23.47    1.26
   5  16  -1   23.13    0.93
  -5  16   1   24.87    0.83
  -5  16   1   23.06    0.88
  -5 -16   1   23.08    0.94
   4  16  -1    2.58    0.31
  -4  16   1    2.80    0.29
  -4 -16   1    2.78    0.34
  -4 -16   1    2.85    0.33
   4 -16  -1    3.24    0.52
  -3 -16   1    4.71    0.41
   3 -16  -1    5.13    0.59
  -3  16   1    4.94    0.40
   3  16  -1    4.66    0.43
  -3 -16   1    4.73    0.42
   2  16  -1    0.66    0.21
  -2  16   1    0.74    0.19
  -2 -16   1    0.30    0.16
   2 -16  -1    0.58    0.29
   1  16  -1    0.51    0.19
  -1  16   1    0.29    0.14
  -1 -16   1    0.25    0.13
   0 -16  -1   38.73    1.43
   0 -16   1   40.28    1.31
   0  16  -1   39.53    1.26
   0  16   1   40.43    1.34
  -1 -16  -1   11.37    0.72
   1 -16   1   12.55    0.73
   1  16   1   12.47    0.73
  -1  16  -1   12.92    0.68
   2 -16   1   44.98    1.46
  -2 -16  -1   39.82    1.39
   2  16   1   41.37    1.38
  -2  16  -1   42.96    1.25
  -2 -16  -1   43.57    1.17
   3  16   1    0.90    0.22
  -3  16  -1    0.95    0.18
  -3 -16  -1    0.80    0.17
  -3 -16  -1    0.67    0.23
   3 -16   1    0.68    0.25
  -4 -16  -1   61.15    1.73
   4 -16   1   64.52    1.89
  -4 -16  -1   66.34    1.50
  -4  16  -1   66.23    1.49
   4  16   1   64.31    1.71
   5 -16   1    8.14    0.65
   5  16   1    8.30    0.45
  -5 -16  -1    7.49    0.57
  -5  16  -1    7.76    0.47
   5  16   1    7.88    0.52
  -5 -16  -1    8.00    0.47
  -6 -16  -1    0.88    0.25
   6  16   1    0.98    0.16
  -6  16  -1    0.82    0.17
   6  16   1    0.95    0.19
   6 -16   1    1.11    0.28
   7  16   1    3.91    0.32
  -7  16  -1    3.45    0.33
   7  16   1    4.19    0.34
   7 -16   1    3.86    0.45
   8  16   1    0.20    0.10
  -8  16  -1    0.19    0.09
   8  16   1    0.30    0.09
  -9  16  -1   26.01    0.87
   9  16   1   25.65    0.87
   9 -16   1   25.14    1.01
 -10  16  -1   14.49    0.60
  10 -16   1   13.75    0.66
  10  16   1   15.22    0.61
 -11  16  -1    2.79    0.24
  11  16   1    2.84    0.24
  11 -16   1    2.42    0.23
 -12  16  -1   45.49    0.94
  12  16   1   46.37    0.97
 -11  17   1   26.35    0.70
  11 -17  -1   25.59    0.82
 -10  17   1    1.71    0.20
  10 -17  -1    1.73    0.25
   9 -17  -1    4.76    0.45
  -9  17   1    4.77    0.34
   8 -17  -1   32.56    1.25
  -8 -17   1   32.70    0.98
   8  17  -1   32.05    0.87
  -8  17   1   32.11    0.97
   7 -17  -1   12.13    0.79
   7  17  -1   11.58    0.54
  -7  17   1   11.47    0.56
  -7 -17   1   11.35    0.59
   6  17  -1    0.29    0.12
  -6  17   1    0.43    0.11
  -6 -17   1    0.34    0.17
   6 -17  -1    0.26    0.20
  -5 -17   1    2.36    0.26
   5  17  -1    1.94    0.26
  -5 -17   1    2.10    0.28
   5 -17  -1    2.18    0.39
   4 -17  -1   50.40    1.69
  -4 -17   1   49.10    1.30
   4  17  -1   49.57    1.42
  -4  17   1   51.62    1.30
  -4 -17   1   48.78    1.39
   3  17  -1    1.84    0.28
  -3  17   1    2.05    0.25
  -3 -17   1    1.91    0.28
  -3 -17   1    1.98    0.26
   3 -17  -1    1.94    0.36
   2 -17  -1   45.00    1.58
  -2 -17   1   46.90    1.31
  -2 -17   1   46.39    1.35
  -2  17   1   46.99    1.35
   2  17  -1   46.45    1.40
   1  17  -1    5.30    0.44
  -1  17   1    5.61    0.45
   1 -17  -1    4.69    0.50
  -1 -17   1    5.05    0.44
   0  17   1   10.87    0.66
   0  17  -1   10.44    0.62
   0 -17   1   10.72    0.61
   0 -17  -1   10.49    0.70
  -1  17  -1   18.09    0.79
   1  17   1   19.60    0.90
  -1 -17  -1   17.93    0.90
   1 -17   1   19.35    0.85
   2  17   1   25.55    1.03
  -2  17  -1   26.47    0.92
  -2 -17  -1   27.09    1.09
   2 -17   1   26.90    1.05
  -3  17  -1   29.19    0.93
   3  17   1   29.16    1.09
   3 -17   1   29.89    1.12
  -3 -17  -1   28.44    1.10
  -4  17  -1   46.41    1.15
   4  17   1   46.12    1.36
   4 -17   1   46.07    1.43
  -4 -17  -1   45.59    1.38
   5  17   1   52.58    1.41
   5 -17   1   53.33    1.53
  -5 -17  -1   51.65    1.45
  -6  17  -1   20.55    0.70
   6  17   1   19.83    0.76
   6 -17   1   19.43    0.87
  -7  17  -1    0.69    0.14
   7  17   1    0.63    0.13
   7 -17   1    0.41    0.14
  -8  17  -1    2.46    0.23
   8  17   1    2.37    0.18
   8 -17   1    2.25    0.28
  -9  17  -1    2.86    0.24
   9 -17   1    2.41    0.25
 -10  17  -1    0.45    0.09
  10 -17   1    0.47    0.10
 -11  17  -1    1.32    0.12
  10 -18  -1    0.02    0.09
  -9  18   1   48.28    0.94
   9 -18  -1   48.72    1.22
  -8  18   1    0.68    0.10
   8  18  -1    0.88    0.12
   8 -18  -1    0.54    0.17
   7 -18  -1   65.75    1.66
   7  18  -1   64.71    1.36
   6 -18  -1   16.95    0.81
   6  18  -1   15.92    0.65
   5 -18  -1   26.76    1.07
  -5 -18   1   27.77    0.91
   5  18  -1   26.65    0.91
   4 -18  -1   11.93    0.72
   4  18  -1   12.72    0.64
  -4 -18   1   11.91    0.60
   3  18  -1    3.78    0.37
  -3  18   1    3.75    0.32
  -3 -18   1    3.78    0.35
   3 -18  -1    3.68    0.42
   2 -18  -1   56.36    1.65
  -2  18   1   59.83    1.48
   2  18  -1   58.87    1.55
  -2 -18   1   59.61    1.50
   1  18  -1   -0.06    0.12
  -1  18   1    0.15    0.13
  -1 -18   1    0.16    0.14
  -1 -18   1   -0.14    0.12
   1 -18  -1   -0.07    0.19
   0  18   1    3.72    0.37
   0  18  -1    3.19    0.33
   0 -18   1    3.00    0.31
   0 -18  -1    3.34    0.39
   1  18   1    2.06    0.28
  -1  18  -1    1.72    0.24
   1 -18   1    1.60    0.25
  -1 -18  -1    1.81    0.29
  -2  18  -1   56.51    1.37
   2  18   1   57.20    1.53
   2 -18   1   55.24    1.40
  -2 -18  -1   55.36    1.51
   3  18   1   15.49    0.74
  -3  18  -1   15.60    0.62
   3 -18   1   15.90    0.69
  -3 -18  -1   15.17    0.74
  -4 -18  -1    1.13    0.24
   4  18   1    1.05    0.19
   4 -18   1    1.12    0.20
   5  18   1   58.09    1.40
   5 -18   1   57.32    1.38
   6  18   1    1.68    0.20
   6 -18   1    1.91    0.23
   7  18   1   26.01    0.71
   7 -18   1   23.99    0.73
  -8  18  -1    3.86    0.21
   8 -18   1    2.87    0.20
  -9  18  -1   13.48    0.37
   8 -19  -1    1.55    0.17
   7  19  -1    1.45    0.15
   7 -19  -1    1.24    0.20
   6  19  -1    3.55    0.26
   6 -19  -1    3.16    0.31
   6  19  -1    3.53    0.22
   5  19  -1    0.16    0.08
   5 -19  -1   -0.05    0.15
   4  19  -1   15.15    0.64
   4 -19  -1   14.90    0.69
   3  19  -1   26.35    0.90
  -3  19   1   27.66    0.80
   3 -19  -1   26.31    0.95
  -2  19   1    1.79    0.21
   2  19  -1    1.99    0.24
   2 -19  -1    2.21    0.31
  -1  19   1    0.77    0.16
   1  19  -1    0.87    0.17
   1 -19  -1    0.50    0.16
   0 -19  -1   12.51    0.65
   0 -19   1   13.49    0.59
   0  19  -1   13.09    0.60
   0  19   1   13.30    0.62
  -1  19  -1    5.19    0.36
   1  19   1    5.28    0.40
  -1 -19  -1    4.52    0.39
   2  19   1   10.25    0.55
  -2  19  -1   10.77    0.49
  -2 -19  -1   10.33    0.55
   3  19   1    4.21    0.35
  -3 -19  -1    3.63    0.33
   4  19   1    8.74    0.47
   5  19   1    5.97    0.35
   6  19   1    1.86    0.18
   7  19   1    6.88    0.26
   6  20  -1    1.83    0.15
   6 -20  -1    1.46    0.14
   5 -20  -1    1.14    0.15
   5  20  -1    1.37    0.16
   5  20  -1    1.32    0.13
   4  20  -1   19.83    0.63
   4 -20  -1   17.98    0.60
   3 -20  -1    0.05    0.09
   3  20  -1    0.21    0.08
  -2  20   1   28.13    0.75
   2  20  -1   28.15    0.82
   2 -20  -1   25.64    0.80
   1 -20  -1    0.00    0.10
  -1  20   1    0.19    0.10
   1  20  -1    0.21    0.08
   0 -20  -1   70.38    1.46
   0  20   1   71.82    1.46
   0  20  -1   74.06    1.45
  -1 -20  -1   27.49    0.80
   1  20   1   28.79    0.83
  -1  20  -1   27.64    0.76
  -2 -20  -1   17.05    0.59
   2  20   1   16.41    0.61
   3  20   1   18.78    0.63
   4  20   1   11.64    0.46
   5  20   1   10.75    0.40
   4  21  -1    1.61    0.14
   3  21  -1    2.63    0.19
   2  21  -1   -0.02    0.05
   1  21  -1    3.33    0.22
  -1  21   1    3.28    0.21
   0  21   1   -0.02    0.05
   0  21  -1    0.04    0.05
   1  21   1    4.54    0.25
   2  21   1    5.59    0.28
   3  21   1    4.93    0.25
  19   0  -2  267.75    4.41
  18   0  -2   19.65    1.07
  17   0  -2  167.48    4.01
 -17   0   2  175.00    3.90
  16   0  -2   14.79    1.12
 -16   0   2   16.19    1.14
 -15   0   2  263.22    4.92
  15   0  -2  265.38    5.78
 -14   0   2    1.66    0.40
  14   0  -2    0.77    0.32
  14   0  -2    1.88    0.64
 -14   0   2    0.87    0.34
  13   0  -2 1093.66   18.02
 -13   0   2 1172.09   15.37
  13   0  -2 1148.14   16.04
 -13   0   2 1087.15   14.74
  13   0  -2 1085.16   17.40
 -12   0   2  126.40    5.15
  12   0  -2  136.89    4.69
 -12   0   2  135.33    2.72
  12   0  -2  131.56    4.55
 -11   0   2    2.47    0.28
  11   0  -2    2.05    0.57
  11   0  -2    2.79    0.73
 -11   0   2    1.83    0.70
  10   0  -2   16.27    1.44
 -10   0   2   14.62    1.48
  10   0  -2   16.37    1.37
  -9   0   2 1108.93   17.65
   9   0  -2 1125.26   17.40
   9   0  -2 1156.18   16.92
  -8   0   2  399.36    7.96
   8   0  -2  399.48    7.93
   8   0  -2  410.08    7.45
  -7   0   2  121.97    3.59
  -7   0   2  129.57    2.84
   7   0  -2  123.42    3.59
   7   0  -2  125.00    3.22
  -6   0   2  154.67    3.25
   6   0  -2  145.27    3.78
   6   0  -2  156.14    3.39
  -5   0   2  358.97    6.18
   5   0  -2  347.82    6.20
   5   0  -2  345.41    5.50
   4   0  -2  282.81    5.04
   4   0  -2  283.95    4.37
  -3   0   2  156.40    3.10
  -2   0   2 2366.82   29.52
   2   0  -2 2391.73   28.45
  -1   0   2   70.33    1.63
   1   0  -2   74.95    2.08
   0   0  -2   21.78    1.20
   0   0   2   20.47    0.53
  -1   0  -2  594.42    9.76
  -2   0  -2 4432.76   48.96
   2   0   2 3630.38   45.53
  -3   0  -2  269.63    6.37
   3   0   2  267.80    3.41
   3   0   2  255.49    3.81
   4   0   2   60.05    1.21
   4   0   2   60.75    2.00
   4   0   2   61.63    1.24
  -5   0  -2   51.93    2.87
   5   0   2   46.70    1.20
   5   0   2   49.99    1.99
   6   0   2   41.71    1.21
  -6   0  -2   40.87    2.69
   6   0   2   38.15    1.92
  -7   0  -2  342.11    8.82
   7   0   2  313.99    6.96
  -8   0  -2   81.17    4.14
   8   0   2   73.78    3.17
   9   0   2    0.62    0.51
  -9   0  -2    0.33    0.30
 -10   0  -2   67.55    1.68
  10   0   2   69.36    3.39
 -10   0  -2   71.52    1.63
 -11   0  -2  244.29    4.33
  11   0   2  255.11    7.14
 -11   0  -2  249.68    4.10
 -12   0  -2  166.10    3.40
  12   0   2  179.98    5.99
 -12   0  -2  173.34    3.27
 -13   0  -2   85.09    2.13
 -13   0  -2   93.34    2.97
 -14   0  -2   14.66    1.20
 -15   0  -2    6.85    0.82
  16   0   2    4.41    0.53
 -16   0  -2    5.25    0.70
 -17   0  -2   37.29    1.64
  17   0   2   36.67    1.33
  18   0   2   24.56    0.80
  19  -1  -2    0.44    0.14
  19   1  -2    0.61    0.17
  18  -1  -2   13.20    0.84
  18   1  -2   11.89    0.86
  17   1  -2   10.56    0.93
  17  -1  -2    9.89    0.84
 -17  -1   2   12.60    0.91
 -16  -1   2   26.74    1.24
 -16  -1   2   31.07    1.55
  16  -1  -2   27.71    1.51
 -16   1   2   29.19    1.56
  16   1  -2   28.11    1.63
 -15   1   2    2.67    0.45
 -15  -1   2    2.11    0.41
 -15   1   2    2.40    0.43
  15  -1  -2    2.67    0.50
 -15  -1   2    3.41    0.59
  15   1  -2    3.05    0.58
 -14   1   2  145.07    3.25
 -14  -1   2  151.15    3.23
  14  -1  -2  145.93    4.54
  14   1  -2  149.31    4.57
 -14  -1   2  154.94    3.62
  14  -1  -2  148.91    3.84
  14   1  -2  153.09    4.10
  13  -1  -2  190.35    5.64
  13   1  -2  192.30    5.65
 -13  -1   2  207.99    4.00
  13  -1  -2  193.10    4.34
  13   1  -2  203.17    4.66
 -13   1   2  220.46    4.38
 -13  -1   2  189.09    3.60
 -13   1   2  188.29    3.66
  13   1  -2  182.95    5.19
  13  -1  -2  187.06    5.24
 -12   1   2    3.41    0.37
 -12  -1   2    3.08    0.35
 -12   1   2    3.10    0.75
 -12  -1   2    2.98    0.86
 -12   1   2    3.33    0.43
  12  -1  -2    3.12    0.47
 -12  -1   2    3.69    0.42
  12  -1  -2    2.09    0.56
  12   1  -2    2.71    0.64
  12  -1  -2    3.13    0.73
  12   1  -2    3.12    0.70
 -11  -1   2    3.40    0.32
 -11   1   2    4.40    0.36
 -11  -1   2    3.06    0.82
 -11   1   2    3.01    0.73
  11   1  -2    3.35    0.68
  11  -1  -2    3.77    0.78
  11  -1  -2    3.30    0.70
  11   1  -2    4.53    0.78
 -10   1   2    3.49    0.78
 -10  -1   2    3.42    0.75
  10   1  -2    4.04    0.69
  10  -1  -2    4.23    0.72
  10   1  -2    3.82    0.71
  10  -1  -2    4.01    0.74
   9  -1  -2   72.80    2.79
   9   1  -2   70.01    2.70
  -9  -1   2   70.91    3.13
  -9   1   2   67.59    2.93
   9   1  -2   68.96    2.85
   9  -1  -2   71.69    3.02
  -8  -1   2    1.47    0.51
  -8   1   2    1.08    0.36
   8   1  -2    1.70    0.43
   8  -1  -2    1.77    0.44
   8  -1  -2    1.37    0.50
   8   1  -2    1.39    0.46
   7   1  -2  198.25    4.28
  -7   1   2  201.27    4.71
  -7  -1   2  204.76    4.93
   7   1  -2  198.93    4.74
   7  -1  -2  194.42    4.87
   6  -1  -2  300.58    7.48
   6   1  -2  300.98    5.29
  -6  -1   2  301.22    5.96
  -6   1   2  303.96    5.84
   6   1  -2  297.89    5.87
   5   1  -2  123.08    2.62
   5  -1  -2  118.99    4.13
  -5   1   2  127.62    3.10
  -5  -1   2  127.25    3.18
   5   1  -2  120.57    3.08
   4   1  -2  405.78    5.80
   4  -1  -2  414.46    8.11
  -4   1   2  410.94    6.52
  -4  -1   2  396.68    6.52
   4   1  -2  389.27    6.45
   3  -1  -2 1189.39   17.42
   3   1  -2 1190.85   14.85
  -3   1   2 1208.36   15.75
  -3  -1   2 1217.24   15.74
   3   1  -2 1197.11   15.65
   2  -1  -2  490.02    8.12
   2   1  -2  484.60    6.05
  -2  -1   2  463.36    6.82
  -2   1   2  472.82    6.94
   2  -1  -2  497.52    6.91
   2   1  -2  466.66    6.74
   1  -1  -2  289.62    5.26
  -1  -1   2  284.56    4.34
  -1   1   2  280.78    4.06
   1  -1  -2  313.13    5.28
   1   1  -2  299.45    4.22
   1   1  -2  299.91    5.25
   0   1  -2  100.64    2.75
   0   1  -2   98.34    1.57
   0  -1  -2  101.57    2.88
   0   1   2   93.99    1.64
   1   1   2   42.66    0.96
  -1   1  -2   39.24    1.79
  -1  -1  -2   42.33    1.97
   1   1   2   39.51    1.08
  -2  -1  -2  997.84   14.56
  -2   1  -2  983.51   13.89
   2  -1   2  850.54   12.41
   2   1   2  953.87   11.71
  -3  -1  -2  212.68    5.75
  -3   1  -2  202.13    5.18
   3  -1   2  204.03    2.77
   3   1   2  190.72    3.76
   3  -1   2  200.01    3.96
   4   1   2  126.07    2.26
   4  -1   2  128.14    2.15
  -4   1  -2  134.22    4.30
   4   1   2  125.27    3.10
   4  -1   2  128.19    2.94
   5  -1   2   82.66    1.74
   5   1   2   85.33    1.81
  -5  -1  -2   89.75    4.02
  -5   1  -2   83.76    3.51
   5  -1   2   82.34    2.28
   5   1   2   80.10    2.61
  -6   1  -2   54.92    2.96
   6  -1   2   55.43    1.48
  -6  -1  -2   59.04    3.40
   6   1   2   54.07    1.50
   6   1   2   51.65    2.23
  -7   1  -2   82.29    3.80
  -7  -1  -2   83.73    4.29
   7  -1   2   71.97    2.98
   7   1   2   77.14    3.00
  -8   1  -2    0.06    0.29
  -8  -1  -2    0.18    0.44
   8  -1   2   -0.03    0.30
   8   1   2    0.26    0.28
   9  -1   2   10.12    1.21
   9   1   2   10.69    1.20
  -9   1  -2   10.23    1.36
  -9  -1  -2   11.90    1.71
 -10   1  -2    1.12    0.22
 -10  -1  -2    0.95    0.18
  10   1   2    0.63    0.28
  10  -1   2    1.48    0.49
 -10  -1  -2    1.11    0.21
 -10   1  -2    1.11    0.20
 -10   1  -2    1.24    0.31
  11  -1   2    9.61    1.25
  11   1   2    8.88    1.23
 -11  -1  -2    9.16    0.60
 -11   1  -2    8.72    0.61
 -11  -1  -2    9.75    0.78
 -11   1  -2    8.81    0.78
 -11   1  -2    8.26    0.55
 -11  -1  -2    9.43    0.57
  12  -1   2   16.81    1.75
  12   1   2   19.06    1.87
 -12  -1  -2   17.33    0.90
 -12   1  -2   18.59    1.24
 -12  -1  -2   17.53    0.85
 -12   1  -2   18.13    0.86
 -12  -1  -2   18.04    1.15
 -13  -1  -2   16.32    0.92
 -13  -1  -2   18.00    1.22
 -13  -1  -2   16.78    0.88
 -13   1  -2   18.26    1.31
 -14  -1  -2    6.25    0.80
 -14   1  -2    7.02    0.91
 -15  -1  -2    4.92    0.73
 -15   1  -2    3.86    0.69
 -16   1  -2    4.29    0.68
 -16  -1  -2    3.75    0.59
  16   1   2    3.65    0.52
  16  -1   2    3.12    0.45
 -17  -1  -2    1.12    0.29
  17  -1   2    1.36    0.26
  17   1   2    1.19    0.26
 -17   1  -2    1.03    0.34
  18   1   2    5.65    0.41
  19  -2  -2   60.97    1.41
  19   2  -2   62.43    1.71
  18   2  -2    2.61    0.41
  18  -2  -2    2.58    0.35
 -17  -2   2    4.19    0.47
  17  -2  -2    4.97    0.55
  17   2  -2    3.92    0.56
 -17  -2   2    4.16    0.51
 -16  -2   2    1.12    0.39
 -16  -2   2    0.72    0.36
 -16   2   2    0.84    0.35
  16  -2  -2    0.99    0.36
  16   2  -2    0.62    0.36
 -15  -2   2    2.55    0.40
  15   2  -2    2.00    0.46
  15  -2  -2    3.43    0.55
 -15  -2   2    3.16    0.50
 -15   2   2    2.79    0.50
 -14  -2   2   25.62    1.14
 -14   2   2   23.20    1.16
  14  -2  -2   23.69    1.33
  14   2  -2   24.64    1.54
 -14  -2   2   27.80    1.36
  13  -2  -2   20.54    1.17
 -13  -2   2   19.92    1.03
 -13   2   2   21.02    1.24
  13   2  -2   18.79    0.70
  13  -2  -2   18.31    1.65
  13   2  -2   17.77    1.60
 -13  -2   2   18.58    0.91
 -13   2   2   18.35    0.94
  13  -2  -2   21.54    1.67
  13   2  -2   16.71    1.47
  12  -2  -2    2.29    0.62
  12   2  -2    2.04    0.55
  12  -2  -2    1.41    0.32
 -12   2   2    1.89    0.34
 -12  -2   2    2.43    0.35
  12   2  -2    1.89    0.21
 -12   2   2    1.50    0.50
  12   2  -2    1.41    0.47
  12  -2  -2    1.87    0.52
 -12   2   2    1.82    0.28
 -12  -2   2    1.59    0.26
  11  -2  -2   19.77    1.66
 -11  -2   2   17.23    1.90
 -11   2   2   17.19    1.66
  11   2  -2   21.54    1.65
  11  -2  -2   19.56    0.97
 -11  -2   2   20.05    0.79
 -11   2   2   22.08    0.85
  11  -2  -2   20.62    1.72
  11   2  -2   19.21    1.64
 -10   2   2    3.08    0.64
 -10  -2   2    3.72    0.79
  10  -2  -2    2.76    0.62
  10   2  -2    3.79    0.69
  10  -2  -2    3.81    0.75
  10   2  -2    2.99    0.67
   9   2  -2  143.47    4.03
   9  -2  -2  145.71    4.22
  -9  -2   2  146.88    4.81
  -9   2   2  143.33    4.31
   9   2  -2  142.76    4.28
   9  -2  -2  139.13    4.42
  -8  -2   2   31.15    1.94
   8   2  -2   33.44    1.68
   8  -2  -2   33.21    2.66
  -8   2   2   32.54    1.78
  -8  -2   2   36.20    2.21
   8  -2  -2   34.36    2.00
   8   2  -2   31.45    1.79
   7   2  -2   70.99    2.33
   7  -2  -2   70.56    3.66
  -7   2   2   72.03    2.54
  -7  -2   2   73.64    2.79
   7   2  -2   70.72    2.61
   6  -2  -2  239.00    6.80
   6   2  -2  243.60    4.57
  -6   2   2  243.44    5.01
  -6  -2   2  244.69    5.22
   6   2  -2  233.28    5.02
   5  -2  -2  118.21    4.31
   5   2  -2  112.22    2.57
  -5   2   2  118.22    2.95
  -5  -2   2  116.12    3.08
   5   2  -2  112.47    2.98
   4   2  -2  787.87   10.40
   4  -2  -2  781.58   13.25
  -4  -2   2  771.80   11.13
  -4   2   2  793.61   11.11
   4   2  -2  760.77   11.08
   3   2  -2   61.85    1.40
  -3  -2   2   59.24    1.73
  -3   2   2   58.26    1.73
   3  -2  -2   61.14    1.12
   3   2  -2   57.79    1.72
   2  -2  -2   72.02    2.63
   2   2  -2   74.28    1.58
  -2  -2   2   72.71    1.78
  -2   2   2   73.96    1.91
   2  -2  -2   79.33    1.99
   2   2  -2   74.78    1.80
   1  -2  -2   70.87    2.32
  -1  -2   2   69.91    1.55
   1   2  -2   70.06    1.66
  -1   2   2   63.51    1.73
   1  -2  -2   68.10    2.16
   1   2  -2   69.67    2.29
   1   2  -2   70.07    1.54
   0   2  -2  608.71    9.46
   0  -2  -2  565.03    9.54
   0   2  -2  588.27    7.68
   0   2   2  621.56    8.02
   0   2   2  572.58    7.88
   0  -2  -2  575.55    8.73
   0  -2   2  573.18    7.63
  -1   2  -2   68.12    1.69
  -1  -2  -2   66.06    2.71
  -1   2  -2   72.00    2.50
   1   2   2   70.41    1.82
   1   2   2   67.24    1.63
  -1  -2  -2   72.15    1.77
  -2   2  -2 1675.84   21.96
  -2  -2  -2 1748.61   23.35
  -2   2  -2 1482.06   19.90
   2  -2   2 1552.96   21.68
   2   2   2 1641.60   20.00
  -3  -2  -2  336.75    7.88
  -3   2  -2  329.86    6.90
  -3   2  -2  334.24    4.93
   3   2   2  313.54    5.46
   4  -2   2   -0.21    0.33
  -4   2  -2    0.41    0.42
   4   2   2    0.09    0.21
   5  -2   2  989.97   12.66
  -5  -2  -2 1006.24   17.85
  -5   2  -2  979.09   15.96
   5  -2   2  964.09   14.42
   6   2   2  643.90    8.99
  -6  -2  -2  655.48   13.85
  -6   2  -2  594.80   11.68
   6  -2   2  640.34    8.78
   6  -2   2  619.84   10.25
   6   2   2  586.17   10.34
  -7   2  -2  160.46    5.35
  -7  -2  -2  172.08    6.62
   7   2   2  158.27    4.55
  -8   2  -2   91.36    3.96
  -8  -2  -2   93.71    4.92
   8   2   2   90.02    3.47
   8  -2   2   90.00    3.60
  -9  -2  -2   18.39    2.21
   9  -2   2   16.72    1.60
   9   2   2   16.64    1.52
  10  -2   2   38.51    2.53
  10   2   2   37.05    2.44
 -10  -2  -2   36.98    1.11
 -10  -2  -2   40.30    3.15
 -10   2  -2   40.93    1.59
 -10  -2  -2   37.69    1.12
 -10   2  -2   36.99    1.11
 -11   2  -2   46.88    1.36
 -11   2  -2   51.90    2.01
 -11  -2  -2   48.45    1.39
 -11  -2  -2   47.95    1.44
  11  -2   2   47.35    2.88
  11   2   2   48.47    2.87
 -12   2  -2  180.80    4.34
 -12   2  -2  158.89    3.08
 -12  -2  -2  161.80    3.10
 -12  -2  -2  171.97    3.92
 -12  -2  -2  157.86    3.23
  12  -2   2  169.95    5.80
  12   2   2  174.57    5.81
 -13  -2  -2  120.31    2.80
 -13  -2  -2  120.39    2.62
 -14   2  -2   74.85    2.97
 -14  -2  -2   71.23    2.58
 -15  -2  -2   68.81    2.52
 -15   2  -2   67.53    2.75
  16  -2   2   -0.18    0.19
 -16  -2  -2    0.17    0.30
  16   2   2    0.22    0.30
 -16   2  -2    0.24    0.36
  17   2   2    6.53    0.59
  17  -2   2    6.24    0.44
 -17  -2  -2    7.22    0.71
 -18  -2  -2    3.69    0.40
  18   2   2    3.45    0.34
  19   3  -2    0.17    0.13
  18   3  -2   29.58    1.35
  18  -3  -2   30.58    1.11
 -17  -3   2    9.45    0.70
  17   3  -2    7.98    0.81
 -17  -3   2   10.71    0.80
  17  -3  -2    8.40    0.68
 -16  -3   2    0.37    0.27
  16  -3  -2    0.70    0.25
 -16  -3   2    0.18    0.19
  16   3  -2    0.28    0.29
  15   3  -2    0.63    0.16
 -15  -3   2    0.98    0.32
 -15  -3   2    0.02    0.21
 -15   3   2   -0.04    0.29
  15  -3  -2    0.82    0.27
  15   3  -2    0.38    0.30
  14   3  -2  130.08    2.51
 -14  -3   2  135.52    2.98
  14  -3  -2  127.63    3.30
 -14  -3   2  148.00    3.35
  14   3  -2  128.87    3.81
 -14   3   2  145.19    3.87
 -13  -3   2   49.50    1.68
  13  -3  -2   43.03    1.72
  13   3  -2   44.30    1.27
  13   3  -2   45.89    2.57
  13  -3  -2   45.86    2.59
 -13  -3   2   45.02    1.47
  13   3  -2   43.48    2.30
  12  -3  -2    0.16    0.33
  12   3  -2   -0.52    0.45
 -12   3   2    0.51    0.27
  12  -3  -2    0.29    0.17
  12   3  -2    0.14    0.09
  12  -3  -2    0.09    0.24
  12   3  -2    0.22    0.30
 -12  -3   2    0.18    0.15
 -12   3   2   -0.04    0.18
  11   3  -2    3.52    0.67
  11  -3  -2    3.79    0.80
  11  -3  -2    4.30    0.44
 -11   3   2    5.50    0.54
 -11  -3   2    3.30    0.76
 -11   3   2    3.93    0.86
  11   3  -2    3.87    0.30
  11  -3  -2    4.44    0.80
  11   3  -2    4.61    0.87
 -11   3   2    3.74    0.37
 -11  -3   2    3.94    0.36
  10   3  -2   44.84    2.35
  10  -3  -2   47.79    2.60
  10  -3  -2   44.42    2.41
 -10   3   2   44.49    2.44
 -10  -3   2   43.42    2.81
  10   3  -2   45.73    2.30
  -9  -3   2    0.47    0.40
  -9   3   2    0.42    0.21
   9  -3  -2    0.22    0.53
   9   3  -2    1.09    0.41
  -9  -3   2    1.43    0.46
   9   3  -2    1.06    0.34
   9  -3  -2    1.16    0.49
   8  -3  -2   38.73    2.95
  -8  -3   2   40.38    2.32
   8   3  -2   38.10    1.87
  -8   3   2   40.76    1.97
   8   3  -2   40.79    2.05
   7   3  -2   46.15    1.86
   7  -3  -2   42.92    2.95
  -7   3   2   45.24    1.96
  -7  -3   2   42.55    2.22
   7   3  -2   41.74    2.02
   6  -3  -2   80.36    3.92
   6   3  -2   84.48    2.42
  -6   3   2   86.92    2.63
  -6  -3   2   84.28    2.87
   6   3  -2   84.39    2.73
  -5   3   2    0.37    0.22
  -5  -3   2   -0.02    0.29
   5  -3  -2    0.39    0.65
   5   3  -2    0.52    0.22
   5   3  -2    0.60    0.32
   4  -3  -2   76.34    3.43
   4   3  -2   81.96    2.06
  -4  -3   2   84.68    2.38
  -4   3   2   85.37    2.31
   4   3  -2   83.86    2.36
   3   3  -2   33.39    1.16
   3  -3  -2   34.21    2.06
  -3   3   2   35.13    1.36
  -3  -3   2   34.91    1.29
   3  -3  -2   32.68    1.08
   3   3  -2   33.07    1.31
   2   3  -2   33.34    1.21
   2  -3  -2   34.52    1.86
  -2  -3   2   31.83    1.11
  -2   3   2   34.25    1.28
   2  -3  -2   30.39    1.39
   2   3  -2   33.27    1.20
  -1  -3   2    1.05    0.18
   1  -3  -2    1.78    0.49
  -1   3   2    1.08    0.36
   1   3  -2    0.79    0.28
   1  -3  -2    1.47    0.40
   1   3  -2    1.23    0.24
   0  -3  -2   60.56    2.13
   0   3   2   59.28    1.73
   0  -3   2   61.80    1.24
   0   3  -2   64.46    1.96
   0   3  -2   68.25    2.48
   0   3   2   70.81    2.15
   0  -3  -2   61.50    2.56
  -1  -3  -2   48.32    1.65
   1   3   2   45.76    1.44
   1  -3   2   51.72    2.31
   1  -3   2   47.20    0.88
  -1   3  -2   46.03    1.65
  -1  -3  -2   45.29    2.41
   1   3   2   45.40    1.74
  -1   3  -2   44.29    2.06
   2   3   2  375.29    6.31
  -2  -3  -2  381.62    8.65
  -2   3  -2  374.57    7.48
  -2   3  -2  389.46    6.55
   2   3   2  383.75    6.15
  -2  -3  -2  391.40    5.72
   2  -3   2  388.70    7.93
  -3   3  -2  164.87    4.53
  -3  -3  -2  169.82    5.67
   3   3   2  161.51    3.55
   4  -3   2    1.74    0.50
  -4  -3  -2    1.44    0.43
  -4   3  -2    1.61    0.45
  -4   3  -2    2.45    0.38
   4   3   2    1.56    0.37
  -5   3  -2  103.90    3.76
  -5  -3  -2  112.24    5.01
  -5   3  -2  112.42    2.61
   5   3   2  106.24    3.17
   5  -3   2  111.59    3.82
  -6  -3  -2  225.19    7.68
  -6   3  -2  224.69    6.00
   6  -3   2  223.11    5.74
   6   3   2  207.67    5.10
  -7  -3  -2   71.67    4.38
  -7   3  -2   78.79    3.48
   7  -3   2   76.49    3.01
   7   3   2   72.87    2.96
  -8   3  -2   99.70    3.91
  -8  -3  -2  100.12    5.36
   8   3   2   92.54    3.57
   9  -3   2    0.30    0.35
   9   3   2    0.45    0.36
  -9  -3  -2   -0.46    0.63
 -10   3  -2    1.37    0.22
 -10  -3  -2    1.52    0.23
 -10   3  -2    1.30    0.34
 -10   3  -2    1.32    0.19
  10   3   2    0.57    0.30
  10  -3   2    1.19    0.45
 -10  -3  -2    1.35    0.22
 -11  -3  -2    1.48    0.27
  11  -3   2    0.91    0.45
 -11   3  -2    0.99    0.16
  11   3   2    0.70    0.32
 -11  -3  -2    1.84    0.27
 -11   3  -2    1.65    0.39
 -11   3  -2    0.96    0.21
 -12  -3  -2   35.06    1.20
 -12   3  -2   39.57    1.97
 -12  -3  -2   35.97    1.31
  12   3   2   37.79    2.59
  12  -3   2   37.84    2.63
 -13  -3  -2   -0.06    0.19
 -13  -3  -2    0.23    0.17
 -13   3  -2    0.16    0.40
 -13  -3  -2    0.23    0.26
 -14  -3  -2   10.18    0.72
 -14  -3  -2   10.79    0.96
 -14   3  -2   10.91    1.15
  15  -3   2    0.91    0.25
 -15  -3  -2    0.92    0.35
 -15   3  -2    1.01    0.41
  16  -3   2    9.50    0.60
 -16  -3  -2   11.90    0.96
 -17  -3  -2    5.78    0.65
  17   3   2    4.93    0.51
  18   3   2    1.92    0.26
 -18  -3  -2    1.92    0.28
  19   4  -2   14.35    0.71
  18  -4  -2   23.39    0.82
  18   4  -2   23.10    1.14
 -17  -4   2    2.54    0.40
 -17  -4   2    2.89    0.40
  17   4  -2    2.31    0.44
  17  -4  -2    2.63    0.36
 -16  -4   2    3.80    0.51
  16  -4  -2    3.82    0.48
  16   4  -2    4.33    0.67
 -16  -4   2    5.04    0.60
  15   4  -2   40.45    1.23
 -15  -4   2   40.05    1.51
  15  -4  -2   38.10    1.60
  15   4  -2   40.18    1.96
  14   4  -2   49.41    1.42
 -14  -4   2   47.87    1.62
  14   4  -2   47.57    2.16
  14  -4  -2   47.78    1.79
 -14  -4   2   53.40    1.86
 -14   4   2   45.84    2.10
  13   4  -2    5.17    0.81
 -13   4   2    6.36    0.76
  13  -4  -2    5.97    0.61
  13   4  -2    6.37    0.48
  13  -4  -2    5.58    0.89
  13   4  -2    6.74    0.99
 -13  -4   2    5.78    0.53
  12  -4  -2   29.49    1.26
 -12   4   2   33.96    1.59
  12   4  -2   30.59    1.06
  12  -4  -2   29.69    2.17
  12   4  -2   31.93    2.15
  12   4  -2   33.21    2.14
  12  -4  -2   32.39    2.24
 -12  -4   2   29.32    1.09
 -11   4   2   25.85    1.25
  11  -4  -2   23.40    1.01
  11  -4  -2   21.78    1.78
  11   4  -2   22.55    1.76
  11   4  -2   24.44    0.88
 -11  -4   2   21.97    0.87
  11   4  -2   23.22    1.81
  11  -4  -2   23.19    1.93
  10  -4  -2    1.44    0.67
 -10  -4   2    0.99    0.48
 -10   4   2    1.11    0.35
  10   4  -2    1.28    0.39
  10  -4  -2    1.12    0.45
  10   4  -2    0.87    0.33
  -9  -4   2    5.60    1.01
   9  -4  -2    5.91    1.28
  -9   4   2    5.51    0.77
   9   4  -2    4.52    0.71
   9   4  -2    4.24    0.70
   8   4  -2 1033.01   15.24
   8  -4  -2 1022.51   19.56
  -8  -4   2 1031.48   16.80
  -8   4   2 1013.67   15.20
   8   4  -2 1000.54   15.65
   7  -4  -2  951.55   18.26
  -7  -4   2  965.32   15.51
   7   4  -2  994.41   14.35
  -7   4   2  976.90   14.29
   7   4  -2  966.00   14.75
  -6   4   2    1.11    0.32
   6  -4  -2    0.92    0.63
  -6  -4   2    1.24    0.47
   6   4  -2    1.66    0.43
   6   4  -2    0.90    0.37
   5  -4  -2  396.64    9.53
   5   4  -2  405.29    6.68
  -5  -4   2  395.22    7.23
  -5   4   2  394.29    6.71
   5   4  -2  394.21    7.05
   4  -4  -2  531.89   11.04
   4   4  -2  545.64    8.07
  -4  -4   2  536.82    8.39
  -4   4   2  541.41    8.20
   4  -4  -2  505.30    6.96
   4   4  -2  533.47    8.44
   3   4  -2  464.34    7.25
   3  -4  -2  477.75    9.76
  -3   4   2  467.33    7.32
  -3  -4   2  453.59    7.13
   3   4  -2  466.70    7.38
  -2  -4   2  588.75    8.43
  -2   4   2  611.22    8.95
   2   4  -2  600.58    9.25
   2   4  -2  608.50    8.87
   1   4  -2  101.22    3.05
   1  -4  -2  104.67    3.45
  -1  -4   2   97.36    1.93
  -1   4   2   91.80    2.90
   1   4  -2   90.13    2.74
  -1   4   2  104.59    2.76
   0  -4  -2   37.81    1.87
   0   4   2   34.15    1.53
   0  -4   2   33.68    0.77
   0   4  -2   33.79    1.66
   0   4   2   33.19    1.78
  -1   4  -2  812.95   12.95
   1   4   2  900.13   13.40
   1   4   2  893.20   12.41
  -1  -4  -2  935.15   13.17
   1  -4   2  846.33   14.72
   2   4   2  348.80    6.69
  -2   4  -2  367.05    7.43
  -2   4  -2  343.82    6.77
  -2  -4  -2  362.43    6.15
   2  -4   2  379.32    8.28
   2   4   2  348.00    6.09
  -3  -4  -2  218.80    7.03
  -3   4  -2  215.51    4.91
  -3   4  -2  225.68    5.51
  -3  -4  -2  215.52    3.61
   3   4   2  207.62    4.42
   4  -4   2    2.05    0.67
  -4  -4  -2    0.74    0.53
  -4   4  -2    0.80    0.35
  -4   4  -2    1.37    0.36
   4   4   2    1.43    0.42
   5  -4   2  579.16   11.65
   5   4   2  572.37   10.06
  -5  -4  -2  591.53   13.97
  -5   4  -2  594.65   11.09
   6  -4   2  312.37    7.79
   6   4   2  291.55    6.56
  -6   4  -2  330.98    6.09
  -6  -4  -2  305.02    9.65
  -6   4  -2  318.26    7.39
   7  -4   2   66.82    3.26
   7   4   2   62.67    2.80
  -7   4  -2   71.75    3.21
  -7  -4  -2   66.63    4.43
   8   4   2  131.78    4.40
  -8  -4  -2  140.33    6.66
  -9  -4  -2    3.35    1.00
   9   4   2    4.43    0.82
  -9   4  -2    5.21    0.58
  -9   4  -2    3.92    0.32
 -10  -4  -2  160.05    7.40
 -10  -4  -2  151.39    2.70
 -10   4  -2  151.80    2.77
  10   4   2  148.37    2.61
  10   4   2  148.83    5.17
  10  -4   2  149.67    5.37
 -10   4  -2  156.46    2.73
 -10  -4  -2  147.49    2.70
 -11  -4  -2    0.32    0.16
 -11   4  -2    0.43    0.35
  11   4   2    0.27    0.09
 -11   4  -2    0.42    0.12
  11   4   2    0.87    0.52
  11  -4   2    0.21    0.30
 -11  -4  -2    0.52    0.20
 -12   4  -2   33.04    1.91
 -12  -4  -2   30.22    1.09
  12   4   2   31.34    1.01
  12   4   2   33.38    2.40
  12  -4   2   35.21    2.54
 -12   4  -2   32.04    1.00
 -12  -4  -2   31.43    1.19
 -13  -4  -2   82.20    1.98
 -13  -4  -2   85.39    2.20
  14  -4   2  100.58    2.48
 -14   4  -2  107.88    3.70
 -14  -4  -2  105.13    2.52
 -15   4  -2    1.19    0.47
  15  -4   2    1.08    0.22
 -15  -4  -2    1.78    0.45
 -16  -4  -2    0.19    0.30
  16   4   2   -0.26    0.21
 -17  -4  -2   11.04    0.82
  17   4   2   10.38    0.71
  18   4   2    9.97    0.54
  19   5  -2    0.68    0.16
  18   5  -2    0.22    0.20
  17  -5  -2    3.35    0.33
  17   5  -2    3.57    0.51
 -17  -5   2    3.98    0.48
 -16  -5   2    7.28    0.67
  16   5  -2    5.77    0.69
  16  -5  -2    5.32    0.51
 -16  -5   2    6.12    0.61
  16   5  -2    6.06    0.42
  15  -5  -2    1.42    0.31
  15   5  -2    1.26    0.41
 -15  -5   2    0.82    0.27
 -15  -5   2    1.27    0.38
  15   5  -2    1.18    0.22
  14   5  -2    1.84    0.46
 -14  -5   2    1.77    0.37
  14  -5  -2    1.49    0.29
  14   5  -2    1.42    0.25
 -14   5   2    1.56    0.27
 -14  -5   2    1.04    0.28
  13  -5  -2   14.07    0.87
  13   5  -2   13.98    1.10
  13   5  -2   14.77    0.76
  13  -5  -2   13.37    1.36
  13   5  -2   14.83    1.42
 -13  -5   2   13.54    0.80
  13   5  -2   13.03    1.26
  12   5  -2    6.84    0.97
  12  -5  -2    6.84    1.04
  12   5  -2    8.01    0.55
  12  -5  -2    7.22    0.59
 -12   5   2    7.38    0.77
  12  -5  -2    7.27    1.11
  12   5  -2    6.90    1.04
 -12  -5   2    7.73    0.58
  11  -5  -2   -0.21    0.36
  11   5  -2    0.04    0.33
  11   5  -2    0.38    0.13
 -11   5   2   -0.78    0.36
 -11  -5   2    0.18    0.15
  11   5  -2    0.26    0.35
 -11   5   2    0.22    0.21
  11  -5  -2    0.16    0.12
  10   5  -2   30.07    0.98
  10   5  -2   30.29    1.95
  10  -5  -2   27.80    2.86
 -10  -5   2   28.83    0.95
  10   5  -2   28.84    1.98
   9  -5  -2   51.82    3.80
   9   5  -2   50.61    2.41
  -9  -5   2   49.77    2.96
  -9   5   2   48.72    2.16
   9   5  -2   50.46    2.48
  -8  -5   2   -0.04    0.40
  -8   5   2    0.29    0.19
   8  -5  -2    0.51    0.70
   8   5  -2   -0.04    0.22
   8   5  -2   -0.14    0.35
   7   5  -2    9.05    0.95
  -7  -5   2   10.87    1.23
   7  -5  -2    9.56    1.55
  -7   5   2    9.94    0.87
   7   5  -2   10.30    1.06
   6  -5  -2   49.79    3.47
   6   5  -2   53.66    2.16
  -6  -5   2   51.48    2.39
  -6   5   2   51.30    1.95
   6   5  -2   49.51    2.22
  -5   5   2    3.37    0.46
  -5  -5   2    4.01    0.64
   5  -5  -2    3.15    0.88
   5   5  -2    3.35    0.57
   5   5  -2    3.03    0.51
  -4   5   2   -0.11    0.17
  -4  -5   2    0.10    0.24
   4  -5  -2    0.62    0.59
   4   5  -2   -0.08    0.25
   4   5  -2    0.26    0.28
   3  -5  -2   92.04    4.20
   3   5  -2   87.38    2.68
  -3  -5   2   90.09    2.45
  -3   5   2   87.13    2.44
   3   5  -2   90.20    2.63
   2   5  -2    1.55    0.41
  -2   5   2    1.96    0.48
  -2  -5   2    2.13    0.33
   2  -5  -2    0.94    0.67
   1   5  -2   14.59    1.24
  -1   5   2   13.04    1.20
   1   5  -2   13.71    1.16
  -1   5   2   17.71    1.39
   1  -5  -2   17.11    1.52
  -1  -5   2   14.89    0.69
   0   5   2    0.62    0.37
   0   5   2    0.33    0.36
   0   5  -2    0.39    0.42
   0  -5   2    0.10    0.44
   0  -5  -2    0.93    0.56
  -1   5  -2   82.96    3.10
   1   5   2   87.02    3.20
   1   5   2   88.10    2.76
  -1  -5  -2   89.64    3.16
   1  -5   2   87.32    3.83
   2   5   2  203.61    5.18
  -2   5  -2  209.26    5.20
   2   5   2  206.28    4.60
  -2  -5  -2  210.70    4.86
   2  -5   2  222.37    6.52
   3   5   2  154.73    4.31
  -3   5  -2  159.68    4.48
   3   5   2  158.01    3.97
   3  -5   2  149.87    5.57
  -3  -5  -2  168.30    3.65
   4  -5   2    2.81    0.86
  -4   5  -2    2.91    0.61
  -4   5  -2    3.10    0.58
  -4  -5  -2    2.47    0.92
   4   5   2    2.82    0.55
  -5   5  -2   78.77    3.02
  -5  -5  -2   74.58    4.65
  -5   5  -2   77.42    3.27
   5   5   2   69.10    2.75
   5  -5   2   68.55    3.69
  -6  -5  -2   21.56    2.61
  -6   5  -2   20.55    1.66
  -6   5  -2   23.32    1.57
   6   5   2   20.40    1.53
   6  -5   2   21.52    2.08
   7  -5   2    0.62    0.46
   7   5   2    0.56    0.32
  -7  -5  -2    0.67    0.67
  -7   5  -2    0.75    0.35
   8   5   2    0.34    0.29
  -8  -5  -2    0.12    0.60
  -9  -5  -2    2.13    0.89
  -9   5  -2    1.68    0.39
  -9   5  -2    0.94    0.17
   9   5   2    1.16    0.18
  -9   5  -2    1.60    0.23
   9   5   2    1.27    0.53
  -9  -5  -2    1.24    0.17
 -10  -5  -2    2.02    0.88
  10   5   2    1.05    0.18
 -10   5  -2    1.53    0.24
  10   5   2    1.59    0.63
 -10  -5  -2    1.38    0.22
 -10  -5  -2    1.65    0.24
 -10   5  -2    0.83    0.29
  11   5   2    3.00    0.33
 -11   5  -2    3.16    0.33
  11  -5   2    2.41    0.64
  11   5   2    2.58    0.68
 -11  -5  -2    2.47    0.31
 -11   5  -2    3.14    0.66
 -11  -5  -2    2.80    0.31
  12   5   2    0.19    0.09
 -12   5  -2    0.36    0.14
 -12  -5  -2    0.34    0.17
 -12   5  -2    0.65    0.47
 -12  -5  -2    0.46    0.18
  13   5   2    5.54    0.42
 -13   5  -2    6.26    0.44
 -13  -5  -2    6.39    0.55
 -13   5  -2    6.19    0.90
 -13  -5  -2    6.34    0.48
  14   5   2    1.89    0.21
 -14  -5  -2    2.51    0.39
 -14  -5  -2    2.40    0.51
 -15  -5  -2    3.60    0.39
 -15  -5  -2    4.28    0.64
  16   5   2    5.35    0.60
 -16  -5  -2    5.25    0.63
 -17  -5  -2   19.73    1.04
  17   5   2   17.38    0.89
 -18  -6   2   25.86    0.92
  18   6  -2   24.07    0.98
 -17  -6   2   25.98    1.08
  17   6  -2   21.76    1.10
  16   6  -2   19.27    0.79
 -16  -6   2   21.71    1.06
 -16  -6   2   21.30    1.07
  16   6  -2   19.78    1.18
  15   6  -2   20.78    0.92
 -15   6   2   23.87    0.93
 -15  -6   2   24.33    1.15
 -15  -6   2   24.97    1.24
  15   6  -2   22.10    1.33
  14   6  -2   76.16    1.98
 -14   6   2   77.18    2.03
  14   6  -2   78.97    2.64
 -14  -6   2   79.12    2.18
  13   6  -2   36.62    1.70
  13   6  -2   34.48    1.26
 -13  -6   2   35.88    1.35
 -12   6   2   24.72    1.23
  12   6  -2   25.18    1.05
  12  -6  -2   23.70    1.95
  12   6  -2   22.40    1.83
  12  -6  -2   22.53    1.86
 -12  -6   2   25.17    1.05
 -11   6   2   92.46    2.48
  11   6  -2   97.16    2.22
  11  -6  -2   91.19    5.35
  11   6  -2   93.53    3.93
 -11  -6   2   98.55    2.18
  11   6  -2   96.53    3.82
  11  -6  -2  100.42    4.19
 -10  -6   2    0.08    0.57
  10   6  -2   -0.05    0.34
 -10   6   2   -0.03    0.23
  10  -6  -2   -0.22    0.52
  10   6  -2   -0.06    0.13
  10   6  -2   -0.13    0.23
 -10  -6   2    0.02    0.13
   9  -6  -2  198.88    8.06
   9   6  -2  201.09    5.47
   9   6  -2  199.62    5.51
   8   6  -2  640.67   11.31
   8  -6  -2  640.44   15.59
  -8  -6   2  637.42   12.52
   8   6  -2  649.63   11.46
   7  -6  -2   32.11    3.10
  -7  -6   2   35.99    2.26
   7   6  -2   34.84    1.93
  -7   6   2   34.26    1.56
   7   6  -2   33.23    1.96
   6  -6  -2  196.84    7.58
   6   6  -2  201.61    4.96
  -6  -6   2  202.29    5.34
  -6   6   2  195.02    4.22
   6   6  -2  194.41    4.97
   5  -6  -2  243.71    8.31
  -5  -6   2  246.46    5.67
   5   6  -2  246.76    5.49
  -5   6   2  236.86    4.81
   5   6  -2  246.68    5.51
   4  -6  -2  826.96   16.65
  -4  -6   2  778.64   12.27
   4   6  -2  804.65   12.65
  -4   6   2  779.31   11.65
   4   6  -2  822.10   12.54
  -4   6   2  844.86   13.39
   3  -6  -2  125.63    5.30
  -3  -6   2  115.70    3.05
  -3   6   2  119.39    3.05
   3   6  -2  115.40    3.62
  -3   6   2  128.01    3.93
   2   6  -2  471.31    9.10
   2  -6  -2  491.51   11.18
  -2  -6   2  467.04    7.47
   1   6  -2   35.74    2.19
   1   6  -2   32.42    2.00
  -1   6   2   33.17    2.12
  -1   6   2   35.90    2.31
  -1  -6   2   37.06    2.62
   1  -6  -2   36.59    2.55
   0   6  -2   64.63    2.93
   0   6   2   66.24    2.84
   0   6   2   69.20    3.12
   0  -6  -2   66.60    3.25
   0  -6   2   63.24    3.49
   1   6   2    5.98    0.82
  -1  -6  -2    6.16    0.97
   1   6   2    5.77    0.89
  -1   6  -2    5.99    0.92
   2   6   2  397.69    7.75
  -2  -6  -2  389.07    8.09
  -2   6  -2  412.06    8.47
   2   6   2  394.02    8.52
   3   6   2  118.18    3.67
   3  -6   2  125.95    5.33
  -3  -6  -2  117.02    3.53
  -3   6  -2  122.61    4.12
   3   6   2  126.56    4.21
   4   6   2  262.10    6.05
  -4   6  -2  274.81    6.68
   5   6   2  130.64    4.16
  -5   6  -2  142.08    4.61
  -5  -6  -2  137.90    6.81
   6   6   2  152.12    4.71
   6  -6   2  151.85    6.15
  -6   6  -2  163.16    5.09
  -6  -6  -2  161.94    7.60
   7  -6   2   27.33    2.58
   7   6   2   25.39    1.87
  -7  -6  -2   27.24    3.09
   8   6   2   36.94    2.36
  -8  -6  -2   38.24    3.78
  -8   6  -2   42.79    1.74
  -9  -6  -2   97.25    6.21
  -9  -6  -2   94.15    1.79
  -9   6  -2  102.87    3.11
   9   6   2   94.90    2.02
   9   6   2   95.32    3.99
  -9   6  -2   98.51    2.20
  -9  -6  -2   93.98    1.85
 -10  -6  -2   73.65    5.29
 -10  -6  -2   68.72    1.52
 -10   6  -2   70.79    2.65
  10   6   2   67.34    1.71
  10   6   2   68.34    3.45
 -10   6  -2   73.14    1.87
 -10  -6  -2   66.93    1.63
 -11  -6  -2   53.82    4.12
  11   6   2   53.02    1.52
  11  -6   2   59.55    3.46
  11   6   2   57.18    3.24
 -11   6  -2   53.88    1.58
 -11  -6  -2   53.14    1.52
 -11  -6  -2   56.44    1.40
 -11   6  -2   53.59    2.42
  12   6   2    8.14    0.56
 -12   6  -2    8.70    0.58
 -12  -6  -2    9.23    0.61
 -12   6  -2    6.86    0.92
 -12  -6  -2    8.59    0.51
  13   6   2    0.87    0.20
 -13   6  -2    1.12    0.22
 -13  -6  -2    1.49    0.29
 -13  -6  -2    0.94    0.19
  14   6   2   26.20    0.95
 -14   6  -2   27.56    0.90
 -14  -6  -2   29.44    1.14
 -14  -6  -2   30.29    1.57
 -15  -6  -2    3.24    0.35
 -15  -6  -2    3.44    0.55
 -16  -6  -2    9.36    0.75
  16   6   2    8.85    0.71
 -17  -6  -2   13.14    0.81
  17   6   2   12.28    0.68
 -18  -7   2    6.37    0.41
 -17  -7   2    0.49    0.20
  17   7  -2    0.30    0.17
  16   7  -2    1.54    0.24
 -16  -7   2    1.93    0.36
 -16  -7   2    1.52    0.30
  16   7  -2    1.36    0.33
  15   7  -2    5.19    0.44
 -15   7   2    5.08    0.43
 -15  -7   2    4.85    0.51
 -15  -7   2    6.05    0.61
  15   7  -2    5.29    0.59
  14   7  -2    1.24    0.25
 -14   7   2    1.68    0.30
  14   7  -2    1.57    0.36
 -14  -7   2    1.72    0.39
  13   7  -2   72.32    2.36
  13   7  -2   69.93    1.94
 -13  -7   2   73.60    2.05
  12  -7  -2    0.63    0.38
 -12   7   2    0.31    0.38
 -12   7   2    0.97    0.32
  12   7  -2    0.43    0.19
  12   7  -2   -0.33    0.29
 -12  -7   2    0.52    0.20
 -11   7   2   12.54    0.90
  11   7  -2   12.70    0.73
  11  -7  -2   11.32    1.95
  11   7  -2   12.51    1.40
 -11   7   2   12.20    1.50
 -11  -7   2   13.14    0.75
 -10   7   2   37.74    1.55
  10   7  -2   39.73    2.46
  10  -7  -2   36.67    3.62
  10   7  -2   39.38    1.27
 -10  -7   2   38.47    1.25
 -10   7   2   40.64    2.71
   9   7  -2    0.20    0.11
   9   7  -2    0.12    0.26
  -9  -7   2    0.37    0.16
   8  -7  -2   18.32    2.55
   8   7  -2   20.67    1.65
   8   7  -2   20.50    1.62
   7  -7  -2   39.04    3.66
   7   7  -2   41.60    2.32
  -7   7   2   46.37    2.66
   6  -7  -2  171.88    7.56
   6   7  -2  179.56    4.98
  -6   7   2  177.80    3.80
  -6   7   2  183.33    5.56
  -5   7   2    2.92    0.42
   5  -7  -2    3.59    1.20
   5   7  -2    2.33    0.64
  -5   7   2    2.75    0.69
   4  -7  -2   73.18    4.59
   4   7  -2   74.15    3.10
  -4   7   2   75.03    2.34
  -4   7   2   81.61    3.44
   3   7  -2    0.40    0.32
  -3   7   2   -0.39    0.50
  -3   7   2    0.76    0.24
   3  -7  -2    0.19    0.76
   2   7  -2   40.39    2.67
   2   7  -2   40.48    2.35
  -2   7   2   45.19    2.82
   2  -7  -2   34.43    2.89
  -2  -7   2   38.51    2.94
   1   7  -2  194.44    5.96
   1   7  -2  188.81    5.61
  -1   7   2  203.62    6.03
  -1   7   2  200.14    6.39
  -1  -7   2  186.03    6.68
   1  -7  -2  184.49    6.51
   0   7  -2  175.94    5.56
   0   7   2  178.52    5.36
   0   7   2  180.18    5.72
   0  -7   2  182.57    6.56
   0  -7  -2  159.26    5.76
   1   7   2  471.81    9.55
   1   7   2  493.03   10.33
  -1   7  -2  493.59   10.14
   1  -7   2  510.25   11.93
   2   7   2  186.19    5.70
  -2   7  -2  184.97    5.54
   2  -7   2  191.16    6.92
   2   7   2  176.12    5.10
  -2  -7  -2  173.96    5.37
  -3  -7  -2    0.13    0.33
   3  -7   2    0.82    0.67
  -3   7  -2    0.60    0.48
   3   7   2    0.25    0.36
   3   7   2    0.62    0.37
   4  -7   2    2.64    1.18
  -4   7  -2    2.48    0.69
   4   7   2    1.24    0.51
   5  -7   2    3.28    1.12
  -5  -7  -2    4.65    1.44
  -5   7  -2    4.14    0.81
   5   7   2    4.32    0.84
  -6  -7  -2   10.72    2.07
  -6   7  -2   12.05    1.41
   6  -7   2   11.49    1.89
   6   7   2   11.23    1.29
   7  -7   2    0.65    0.63
   7   7   2    0.52    0.47
  -7  -7  -2    1.23    0.74
   8  -7   2   -0.27    0.50
  -8  -7  -2    0.24    0.54
  -8   7  -2    0.32    0.15
   8   7   2   -0.01    0.33
  -8   7  -2    0.47    0.31
  -9  -7  -2   64.16    5.22
   9   7   2   61.19    1.62
   9   7   2   61.39    3.32
  -9   7  -2   65.38    1.79
  -9  -7  -2   63.23    1.46
 -10  -7  -2    6.87    1.63
  10   7   2    5.17    0.44
  10   7   2    4.76    0.96
 -10   7  -2    6.27    0.53
 -10  -7  -2    5.33    0.43
 -10  -7  -2    5.85    0.36
  11   7   2    1.30    0.24
 -11   7  -2    1.29    0.23
  11  -7   2    1.08    0.42
 -11  -7  -2    1.35    0.19
 -11  -7  -2    1.88    0.24
  12   7   2    3.52    0.39
 -12   7  -2    3.35    0.39
 -12  -7  -2    3.78    0.41
 -12  -7  -2    3.72    0.31
  13   7   2    4.63    0.42
 -13  -7  -2    5.44    0.49
 -13   7  -2    4.64    0.42
  14   7   2    0.15    0.11
 -14   7  -2   -0.03    0.10
 -14  -7  -2    0.03    0.18
  15   7   2    2.23    0.24
 -15  -7  -2    2.14    0.40
 -16  -7  -2    2.87    0.43
  16   7   2    2.03    0.34
 -17  -7  -2   16.99    0.82
  17   7   2   14.05    0.65
  18  -8  -2   65.84    1.71
 -17  -8   2   50.79    1.41
  16   8  -2    6.90    0.46
 -16  -8   2    7.89    0.61
 -16  -8   2    6.45    0.51
  16   8  -2    6.56    0.55
  15   8  -2   26.32    1.04
 -15   8   2   29.03    1.08
 -15  -8   2   30.60    1.24
  15   8  -2   28.42    1.29
 -15  -8   2   29.01    1.30
  14   8  -2   13.93    0.80
 -14   8   2   14.33    0.83
  14   8  -2   13.35    0.91
 -14  -8   2   14.98    0.89
  13   8  -2    0.91    0.20
  13   8  -2    0.85    0.22
 -13  -8   2    1.04    0.32
 -12   8   2   34.83    1.66
  12   8  -2   35.19    1.52
  12   8  -2   38.76    2.42
  12   8  -2   35.22    1.32
 -12  -8   2   36.88    1.36
 -11   8   2  153.46    3.78
  11   8  -2  156.55    3.12
  11  -8  -2  141.85    7.11
  11   8  -2  149.22    5.29
 -11   8   2  155.55    5.87
 -11  -8   2  156.49    3.13
 -10   8   2   31.25    1.54
  10   8  -2   32.32    1.17
  10  -8  -2   32.89    3.67
  10   8  -2   30.61    2.28
 -10   8   2   34.25    2.62
 -10  -8   2   33.42    1.19
  -9   8   2   16.85    1.07
   9  -8  -2   16.03    2.45
   9   8  -2   16.29    1.63
   9   8  -2   18.94    0.84
  -9   8   2   17.61    1.91
  -9  -8   2   17.97    0.82
   8   8  -2   56.47    2.98
   8  -8  -2   56.06    4.68
   8   8  -2   61.33    1.48
  -8  -8   2   59.55    1.47
  -8   8   2   57.81    3.35
  -7   8   2  166.65    5.74
   7  -8  -2  148.67    7.51
   7   8  -2  159.35    5.20
  -7  -8   2  171.57    6.43
  -6  -8   2    3.55    1.02
   6  -8  -2    2.44    1.04
   6   8  -2    2.75    0.68
  -5  -8   2   12.44    1.73
   5   8  -2   14.66    1.51
   5  -8  -2   14.48    2.33
  -5   8   2   17.54    1.85
  -4  -8   2  547.10   13.03
   4   8  -2  551.23   11.26
  -3  -8   2  162.99    6.49
   3   8  -2  167.42    5.38
  -3   8   2  177.19    3.97
   2  -8  -2    4.94    1.40
  -2  -8   2    6.20    1.34
  -2   8   2    6.47    1.25
   2   8  -2    7.34    1.24
   2   8  -2    6.63    1.10
  -2   8   2    7.57    0.77
   1  -8  -2  303.96    9.33
  -1  -8   2  337.50    9.82
   1   8  -2  328.59    8.75
  -1   8   2  328.13    8.64
  -1   8   2  359.04    9.22
   0  -8   2   63.64    4.06
   0  -8  -2   57.00    3.64
   0   8  -2   68.72    3.48
   0   8   2   60.04    3.28
   0   8   2   63.75    3.49
   1   8   2  314.85    8.05
   1  -8   2  337.74    9.93
  -1  -8  -2  321.12    8.67
  -1   8  -2  348.43    8.55
   1   8   2  324.27    8.60
   2   8   2    4.57    0.91
  -2  -8  -2    5.61    1.06
   2  -8   2    3.66    1.23
   2   8   2    5.17    1.04
  -2   8  -2    6.42    1.03
   3  -8   2  206.68    7.88
   3   8   2  181.81    5.71
  -3  -8  -2  192.23    5.68
   3   8   2  190.23    6.23
  -3   8  -2  196.75    6.07
   4   8   2  167.21    5.37
   4  -8   2  179.24    7.42
  -4   8  -2  166.00    5.58
   5   8   2  323.27    8.02
   5  -8   2  323.37   10.64
  -5   8  -2  346.30    8.62
  -5  -8  -2  307.72   11.82
   6   8   2   52.20    2.95
   6  -8   2   49.72    3.97
  -6  -8  -2   48.45    4.57
  -6   8  -2   57.40    3.17
   7  -8   2  136.55    6.83
   7   8   2  144.90    5.21
  -7  -8  -2  158.45    2.88
  -7   8  -2  156.04    2.98
  -7  -8  -2  137.01    7.95
   8  -8   2   35.35    3.24
   8   8   2   28.99    2.29
  -8  -8  -2   30.15    0.89
  -8   8  -2   32.48    1.22
  -8  -8  -2   25.95    3.43
  -9  -8  -2  102.79    6.89
   9   8   2  107.21    4.57
   9   8   2  104.87    2.28
  -9   8  -2  106.62    2.51
  -9  -8  -2  107.39    2.09
 -10  -8  -2   52.82    4.63
  10   8   2   55.29    1.58
 -10   8  -2   54.94    1.69
 -10  -8  -2   54.15    1.47
  10   8   2   60.59    3.42
  11   8   2   77.65    1.98
 -11  -8  -2   82.00    1.94
 -11   8  -2   79.64    2.10
  12   8   2    1.16    0.24
 -12  -8  -2    1.36    0.26
 -12   8  -2    0.96    0.22
  13   8   2    0.42    0.16
 -13  -8  -2    0.33    0.21
 -13   8  -2    0.46    0.17
 -14   8  -2    1.89    0.24
  14   8   2    1.79    0.24
  15   8   2   62.72    1.41
 -15  -8  -2   72.41    2.20
 -16  -8  -2   -0.13    0.18
  16   8   2    0.27    0.14
  17  -9  -2   24.70    1.14
 -17  -9   2   29.31    0.95
  16   9  -2    7.49    0.46
 -16  -9   2    9.29    0.61
  15   9  -2    0.06    0.11
 -15   9   2    0.18    0.11
 -15  -9   2   -0.03    0.15
  14   9  -2    0.96    0.24
 -14   9   2    0.77    0.22
 -14  -9   2    0.78    0.30
  14   9  -2    0.93    0.23
  13   9  -2    0.29    0.16
  13   9  -2    0.14    0.17
 -13   9   2   -0.06    0.16
 -13  -9   2    0.25    0.26
  12   9  -2   30.46    1.28
  12   9  -2   28.95    1.19
 -12  -9   2   28.08    1.20
 -11   9   2    0.91    0.49
 -11   9   2    0.48    0.33
  11   9  -2    0.52    0.16
  11  -9  -2    1.55    0.85
  11   9  -2    0.59    0.31
 -11  -9   2    0.28    0.21
 -10   9   2    6.83    1.42
 -10   9   2    5.53    0.69
  10   9  -2    7.20    0.55
  10  -9  -2    5.80    1.66
  10   9  -2    5.45    1.05
 -10  -9   2    7.04    0.55
  -9   9   2   11.72    0.99
   9   9  -2   13.25    0.71
   9   9  -2   11.32    1.45
   9  -9  -2   11.06    2.14
  -9  -9   2   11.94    0.68
  -9   9   2   16.10    1.98
  -8   9   2    2.54    0.84
  -8   9   2    2.78    0.48
   8  -9  -2    2.13    1.03
   8   9  -2    2.55    0.28
   8   9  -2    1.90    0.63
  -8  -9   2    2.07    0.28
  -7  -9   2  384.64    5.50
  -7  -9   2  375.23   10.29
   7   9  -2  359.82    9.01
  -6  -9   2    5.35    1.20
   6  -9  -2    3.76    1.33
  -6   9   2    7.97    1.47
   6   9  -2    5.67    1.03
  -5  -9   2   74.68    4.42
   5   9  -2   69.09    3.61
  -4  -9   2   63.36    4.14
   4   9  -2   66.03    3.47
   3  -9  -2   16.31    2.40
  -3  -9   2   21.12    2.41
   3   9  -2   20.01    1.92
  -3   9   2   21.51    2.45
   2  -9  -2   36.68    3.37
  -2  -9   2   34.69    3.09
  -2   9   2   38.25    3.15
   2   9  -2   33.79    2.56
  -2   9   2   40.40    1.79
  -1  -9   2   18.26    2.36
   1  -9  -2   17.92    2.31
   1   9  -2   15.96    1.95
  -1   9   2   17.30    1.97
   0  -9   2   56.07    3.98
   0  -9  -2   51.18    3.63
   0   9  -2   53.93    3.33
   0   9   2   50.94    3.26
   0   9   2   54.40    3.39
   1   9   2  100.32    4.56
   1  -9   2  110.13    5.68
  -1  -9  -2  103.76    4.93
  -1   9  -2  106.15    4.63
   1   9   2  105.79    4.77
   2   9   2  121.22    4.99
   2  -9   2  120.68    6.22
  -2  -9  -2  124.20    5.18
  -2   9  -2  126.77    5.05
   2   9   2  127.62    5.26
   3   9   2   14.67    1.68
   3  -9   2   16.51    2.43
  -3  -9  -2   18.07    1.75
  -3   9  -2   15.96    1.76
   3   9   2   15.42    1.83
   4   9   2  169.09    5.92
   4  -9   2  187.50    8.06
  -4   9  -2  178.91    6.14
   5   9   2   77.35    3.87
   5  -9   2   79.42    5.33
  -5   9  -2   78.92    3.95
   6  -9   2   -0.20    0.72
  -6  -9  -2    0.49    0.16
  -6   9  -2    0.06    0.10
   6   9   2   -0.04    0.45
  -6  -9  -2   -0.83    0.56
  -6   9  -2    1.14    0.49
   7  -9   2   19.52    2.66
   7   9   2   19.39    1.95
  -7  -9  -2   20.29    0.90
  -7   9  -2   18.81    0.91
  -7  -9  -2   19.83    3.11
  -8  -9  -2    8.56    2.16
   8  -9   2    6.31    1.43
   8   9   2    8.33    0.53
  -8   9  -2    9.54    0.65
   8   9   2    7.90    1.23
  -8  -9  -2    8.22    0.46
  -9  -9  -2   27.58    3.53
   9   9   2   30.70    2.53
  -9   9  -2   31.64    1.27
  -9  -9  -2   30.74    1.00
   9   9   2   30.23    1.10
 -10  -9  -2    0.75    0.81
  10   9   2    0.31    0.17
 -10  -9  -2   -0.11    0.16
 -10   9  -2    0.14    0.14
  11   9   2    0.29    0.17
 -11  -9  -2    0.30    0.15
 -11   9  -2    0.20    0.19
  12   9   2    0.43    0.17
 -12  -9  -2    0.49    0.20
 -12   9  -2    0.40    0.14
  13   9   2   21.52    0.92
 -13   9  -2   22.28    0.92
  14   9   2    8.01    0.50
 -14   9  -2    8.39    0.49
  15   9   2    0.77    0.14
 -15  -9  -2    0.89    0.29
  15   9   2    0.38    0.16
  16  -9   2   34.43    1.13
 -16  -9  -2   45.66    1.41
  17 -10  -2    0.60    0.22
 -17 -10   2    0.81    0.17
  16  10  -2   30.26    0.92
  16 -10  -2   30.95    1.41
  15  10  -2   17.12    0.78
 -15  10   2   18.28    0.79
 -15 -10   2   18.95    0.89
 -15 -10   2   18.06    0.85
  14  10  -2   43.55    1.42
 -14  10   2   45.97    1.52
  13  10  -2   82.36    2.14
 -13  10   2   82.45    2.31
 -13 -10   2   87.76    2.25
 -12  10   2   13.66    1.05
 -12 -10   2   14.05    0.83
  12  10  -2   14.52    0.83
  11  10  -2  161.84    3.22
 -11 -10   2  160.51    3.26
 -10  10   2   32.90    1.79
 -10  10   2   43.67    3.45
  10 -10  -2   35.42    3.81
  10  10  -2   41.64    2.83
  10  10  -2   41.99    1.38
 -10 -10   2   41.71    1.43
   9  10  -2    7.13    0.52
  -9  10   2    5.75    0.74
  -9  10   2    5.75    1.43
   9 -10  -2    4.70    1.66
   9  10  -2    5.58    1.13
  -9 -10   2    7.27    0.56
   8  10  -2   26.46    0.98
  -8  10   2   20.91    1.38
  -8  10   2   25.55    2.87
   8 -10  -2   18.51    2.79
   8  10  -2   26.45    2.43
  -8 -10   2   24.92    0.99
   7  10  -2    4.90    0.37
  -7  10   2    3.64    0.61
  -7  10   2    5.28    1.37
   7 -10  -2    2.75    0.87
   7  10  -2    3.27    0.86
   7  10  -2    5.50    0.34
  -7 -10   2    4.35    0.39
   6 -10  -2   27.08    1.42
  -6  10   2   24.24    1.34
   6 -10  -2   20.44    2.98
  -6 -10   2   32.09    2.89
  -6 -10   2   29.21    0.97
  -6  10   2   27.51    2.95
   6  10  -2   27.85    2.40
  -5 -10   2    0.68    0.67
   5 -10  -2    0.41    1.01
  -5  10   2    0.10    0.63
   5  10  -2   -0.10    0.44
   4 -10  -2   42.98    4.13
  -4 -10   2   43.61    3.51
  -4  10   2   44.62    3.74
   4  10  -2   39.31    2.85
   3 -10  -2   64.28    4.95
  -3 -10   2   64.40    4.35
  -3  10   2   64.94    4.35
   3  10  -2   61.01    3.59
  -2 -10   2    5.17    1.41
   2 -10  -2    2.85    1.08
   2  10  -2    3.40    0.82
  -2  10   2    4.05    1.14
   1 -10  -2   14.67    2.13
  -1 -10   2   17.53    2.32
   1  10  -2   14.40    1.85
  -1  10   2   17.22    2.08
   0 -10   2  151.33    7.02
   0 -10  -2  151.64    6.56
   0  10   2  142.78    6.00
   0  10  -2  138.69    5.81
   0  10   2  129.18    5.63
   1 -10   2  175.89    7.77
  -1 -10  -2  190.25    7.12
   1  10   2  174.95    6.63
  -1  10  -2  176.18    6.49
   1  10   2  171.01    6.50
   2 -10   2   51.73    4.25
  -2 -10  -2   58.30    3.64
  -2  10  -2   55.17    3.40
   2  10   2   56.28    3.60
   2  10   2   47.06    3.25
   3 -10   2  297.32   10.45
  -3  10  -2  283.47    8.26
   3  10   2  281.85    8.67
   3  10   2  267.19    8.32
   4 -10   2   12.71    2.26
   4  10   2   10.69    1.53
  -4  10  -2   10.89    1.60
  -5 -10  -2  101.28    7.05
  -5 -10  -2  109.41    2.29
   5  10   2  102.30    4.83
   5 -10   2  111.39    6.44
  -5  10  -2  105.82    2.24
  -5  10  -2  111.10    4.90
  -6 -10  -2    0.51    0.61
  -6  10  -2    1.74    0.67
  -6 -10  -2    0.53    0.18
   6 -10   2    1.16    0.78
   6  10   2    1.20    0.69
  -6  10  -2    1.12    0.23
   6  10   2    0.67    0.12
   7 -10   2   82.95    5.68
   7  10   2   77.36    4.16
  -7 -10  -2   84.14    2.07
  -7  10  -2   80.02    2.07
  -7 -10  -2   76.98    6.27
  -8 -10  -2   33.25    4.04
   8 -10   2   34.27    3.37
   8  10   2   33.81    2.79
  -8  10  -2   35.98    1.33
  -8 -10  -2   36.42    1.04
   8  10   2   35.03    1.19
   9  10   2    0.79    0.19
  -9 -10  -2    0.60    0.17
  -9  10  -2    0.67    0.23
   9  10   2    0.17    0.53
  10  10   2   22.18    0.98
 -10 -10  -2   23.66    0.91
 -10  10  -2   22.54    1.08
  11  10   2    1.83    0.30
 -11 -10  -2    2.35    0.32
 -11  10  -2    2.13    0.34
 -12 -10  -2   46.47    1.31
 -12  10  -2   43.52    1.41
  13  10   2    0.38    0.15
 -13  10  -2    0.08    0.11
  14  10   2    0.76    0.17
 -14  10  -2    0.88    0.16
  15  10   2   14.65    0.56
 -15 -10  -2   15.86    0.85
 -16 -10  -2    0.64    0.15
  17 -11  -2    9.46    0.50
  16  11  -2    0.39    0.12
 -16 -11   2    0.26    0.12
  15  11  -2   19.19    0.77
  15 -11  -2   19.06    1.22
 -15 -11   2   21.49    0.81
 -15  11   2   21.13    0.80
 -15 -11   2   22.92    0.89
  14  11  -2    1.57    0.27
 -14  11   2    1.72    0.28
 -14 -11   2    1.95    0.32
  14 -11  -2    1.20    0.44
  13  11  -2    7.35    0.56
 -13  11   2    6.94    0.62
 -13 -11   2    8.25    0.64
  13 -11  -2    7.98    0.94
  12  11  -2    0.41    0.15
 -12  11   2    0.31    0.24
 -12  11   2    0.22    0.34
 -12 -11   2    0.28    0.22
 -11  11   2   -0.26    0.38
 -11 -11   2   -0.32    0.25
  11  11  -2    0.31    0.21
 -10  11   2   12.77    1.07
  10  11  -2   13.87    0.77
 -10 -11   2   14.09    0.83
   9  11  -2   37.35    1.24
  -9  11   2   30.90    1.67
  -9  11   2   33.52    3.26
   9 -11  -2   27.28    3.55
   9  11  -2   33.52    2.65
  -9 -11   2   36.93    1.32
  -8 -11   2    0.60    0.23
   8  11  -2    0.82    0.19
  -8  11   2    0.47    0.31
   8 -11  -2    0.97    0.36
  -8  11   2    1.38    1.07
   8  11  -2    0.36    0.36
   8  11  -2    0.81    0.15
   7  11  -2   27.90    0.96
   7 -11  -2   26.41    1.53
  -7  11   2   25.41    1.49
  -7  11   2   30.66    3.21
   7 -11  -2   29.55    3.79
   7  11  -2   26.26    2.49
   7  11  -2   28.36    0.89
  -7 -11   2   29.02    1.07
  -6 -11   2    1.00    0.23
   6  11  -2    0.92    0.15
   6 -11  -2    1.83    0.44
  -6  11   2    1.42    0.41
  -6  11   2    1.68    0.98
  -6 -11   2    0.02    0.38
   6 -11  -2    0.34    0.99
   6  11  -2    1.23    0.83
   6  11  -2    1.40    0.19
  -5  11   2    9.63    0.88
  -5  11   2    9.69    1.76
  -5 -11   2   10.55    1.78
   5 -11  -2    9.27    1.99
   5  11  -2   10.16    0.51
   5  11  -2    7.38    1.32
   5  11  -2    9.54    0.43
   5 -11  -2    9.67    0.82
   4 -11  -2    0.82    0.30
  -4  11   2    1.67    0.44
  -4 -11   2    0.84    0.70
   4 -11  -2    1.45    1.03
   4  11  -2    0.91    0.15
  -4  11   2    1.71    1.02
   4  11  -2    2.01    0.72
   3 -11  -2  115.38    6.81
  -3 -11   2  116.15    6.10
  -3  11   2  115.40    5.94
   3  11  -2   99.27    4.95
  -2 -11   2    4.16    1.26
   2 -11  -2    0.87    0.76
  -2  11   2    2.85    1.00
   1 -11  -2  157.33    7.26
  -1 -11   2  150.10    7.20
  -1  11   2  142.65    6.44
   1  11  -2  142.78    6.16
   0 -11   2    3.73    1.26
   0 -11  -2    4.66    1.30
   0  11   2    3.95    0.97
   0  11   2    4.01    1.12
   0  11  -2    3.86    1.03
   1 -11   2  188.36    8.33
  -1 -11  -2  181.94    7.28
  -1  11  -2  176.15    6.64
   1  11   2  172.13    6.94
   1  11   2  160.43    6.63
   2 -11   2    9.31    1.84
  -2 -11  -2   11.95    1.67
   2  11   2    8.71    1.39
  -2  11  -2   11.57    1.63
   2  11   2   11.15    1.68
  -3 -11  -2    4.46    0.41
  -3  11  -2    3.02    0.85
   3 -11   2    5.80    1.64
   3  11   2    4.29    1.17
   3  11   2    3.98    0.37
  -4 -11  -2    2.14    0.31
   4 -11   2    2.91    1.12
   4  11   2    1.85    0.27
   4  11   2    2.61    0.89
  -4  11  -2    1.97    0.24
  -4  11  -2    2.61    0.90
  -5  11  -2   34.34    2.72
   5 -11   2   33.46    1.39
  -5 -11  -2   37.82    1.27
  -5 -11  -2   32.97    4.06
   5 -11   2   38.18    3.85
   5  11   2   35.45    2.98
  -5  11  -2   36.81    1.22
   5  11   2   35.04    1.11
  -6 -11  -2    3.86    0.44
   6 -11   2    2.27    0.44
   6 -11   2    3.58    1.48
   6  11   2    4.15    0.34
   6  11   2    4.52    1.17
  -6  11  -2    3.54    0.39
  -6 -11  -2    4.19    1.48
   7 -11   2   73.48    5.34
   7  11   2   71.39    4.32
  -7 -11  -2   77.06    2.03
   7  11   2   73.87    1.79
  -7  11  -2   74.90    1.97
  -7 -11  -2   75.55    6.34
  -8 -11  -2   25.99    3.62
   8  11   2   26.99    1.04
  -8  11  -2   27.12    1.15
  -8 -11  -2   29.22    0.93
   8 -11   2   26.39    2.92
   8  11   2   30.36    2.78
   9  11   2   69.95    1.85
  -9 -11  -2   71.00    1.65
  -9  11  -2   69.85    1.98
  10  11   2    8.17    0.59
 -10 -11  -2    9.75    0.55
 -10  11  -2    8.82    0.65
 -11 -11  -2   55.55    1.43
 -11  11  -2   53.88    1.64
  12  11   2    4.05    0.41
 -12  11  -2    4.27    0.43
  13 -11   2   -0.04    0.21
 -13  11  -2    0.31    0.14
  13  11   2    0.13    0.14
 -14  11  -2    7.21    0.40
  14  11   2    7.65    0.44
  15  11   2    0.22    0.08
 -15 -11  -2    0.29    0.15
  15 -11   2   -0.05    0.11
  16 -12  -2   23.84    0.93
 -16 -12   2   28.93    0.78
  15  12  -2   -0.08    0.10
 -15  12   2   -0.07    0.09
 -15 -12   2    0.06    0.14
  15 -12  -2    0.03    0.25
  14 -12  -2   10.19    0.90
  14  12  -2   10.50    0.58
 -14 -12   2   12.02    0.65
 -14  12   2   10.79    0.63
  13 -12  -2   59.24    2.41
  13  12  -2   61.00    1.66
 -13  12   2   61.56    1.81
 -13 -12   2   64.27    1.72
  12  12  -2    4.96    0.45
 -12  12   2    5.05    0.54
  12 -12  -2    5.08    0.76
 -12  12   2    5.19    0.56
 -12 -12   2    4.72    0.48
 -11  12   2   98.50    2.82
 -11 -12   2   97.92    2.38
  11  12  -2   95.16    2.27
  11 -12  -2   95.31    3.40
 -10  12   2   26.17    1.45
 -10 -12   2   26.93    1.15
  10 -12  -2   25.81    1.73
  10  12  -2   26.08    1.07
  -9  12   2   35.66    1.74
   9 -12  -2   33.81    1.92
   9  12  -2   33.88    1.19
  -9 -12   2   34.13    1.29
   8  12  -2   10.01    0.60
   8 -12  -2   10.61    1.06
  -8  12   2    9.65    0.93
  -8  12   2   10.63    1.87
   8 -12  -2   12.19    2.46
   8  12  -2    9.51    1.41
   8  12  -2   10.49    0.53
  -8 -12   2   10.52    0.69
   7  12  -2  697.42    9.45
   7 -12  -2  675.97   11.32
  -7  12   2  678.17   11.13
  -7  12   2  754.89   18.04
   7 -12  -2  760.80   20.76
   7  12  -2  716.29    9.39
   7  12  -2  687.62   15.41
  -7 -12   2  713.13    9.75
   6  12  -2  778.55   10.25
   6 -12  -2  778.39   12.14
  -6  12   2  815.72   12.22
  -6  12   2  860.37   19.41
   6 -12  -2  829.73   21.65
   6  12  -2  771.68   16.79
   6  12  -2  774.52   10.42
  -6 -12   2  812.35   10.66
   5  12  -2    9.64    0.45
   5 -12  -2    9.47    0.87
  -5  12   2   10.41    0.93
  -5  12   2    8.39    1.69
  -5 -12   2   11.10    1.85
   5 -12  -2    9.75    2.15
   5  12  -2    9.94    0.56
   5  12  -2    7.94    1.45
  -5  12   2    9.27    0.49
   4 -12  -2   23.12    1.25
  -4  12   2   25.31    1.36
  -4  12   2   25.73    2.92
   4 -12  -2   24.96    3.39
  -4 -12   2   26.83    3.05
   4  12  -2   23.47    0.88
   4  12  -2   23.98    2.51
  -4  12   2   24.59    0.89
   3 -12  -2   99.49    2.66
  -3  12   2  103.57    2.90
  -3  12   2  103.67    5.81
   3 -12  -2  110.69    6.66
  -3 -12   2  107.69    6.07
   3  12  -2  105.22    2.14
  -3  12   2  105.23    2.21
  -2  12   2   21.73    2.59
  -2  12   2   20.92    1.16
   2 -12  -2   19.50    1.01
   2 -12  -2   22.08    2.90
  -2 -12   2   21.62    2.79
   2  12  -2   21.37    0.81
  -2  12   2   20.76    0.90
  -1  12   2   16.18    2.15
   1 -12  -2   14.38    0.82
  -1  12   2   14.35    1.00
   1 -12  -2   16.91    2.47
  -1 -12   2   17.74    2.52
   1  12  -2   16.38    0.69
  -1  12   2   16.25    0.81
   0  12  -2   11.15    1.67
   0  12   2   10.61    1.65
   0 -12  -2    8.44    1.68
   0 -12   2   10.19    2.04
   0 -12  -2   10.63    0.69
   0  12  -2   11.56    0.56
   0  12   2   12.23    0.71
  -1  12  -2   91.00    4.86
   1  12   2   84.87    4.89
  -1 -12  -2   92.36    5.25
   1 -12   2   90.13    5.98
  -1 -12  -2   89.60    2.14
  -1  12  -2   91.93    1.83
   1  12   2   80.92    4.81
   1  12   2   91.07    2.17
   2  12   2   30.02    2.85
  -2  12  -2   33.77    2.87
   2 -12   2   30.14    3.40
  -2 -12  -2   33.86    1.21
  -2  12  -2   34.68    0.98
   2  12   2   33.06    3.01
   2  12   2   34.82    1.25
  -3  12  -2   42.83    3.29
  -3 -12  -2   45.54    1.41
   3 -12   2   43.38    1.38
   3 -12   2   46.15    4.38
  -3  12  -2   41.12    1.13
   3  12   2   44.38    3.52
  -3  12  -2   43.55    1.06
   3  12   2   43.22    1.40
  -4 -12  -2    0.42    0.19
   4 -12   2    0.39    0.17
   4 -12   2   -0.42    0.93
   4  12   2    0.28    0.16
  -4  12  -2    0.06    0.09
   4  12   2    0.95    0.62
  -4  12  -2    0.46    0.44
  -5  12  -2   47.10    3.15
  -5 -12  -2   46.50    4.91
   5 -12   2   48.31    1.76
  -5 -12  -2   51.37    1.55
   5 -12   2   52.59    4.68
  -5  12  -2   50.12    1.48
   5  12   2   50.19    3.73
   5  12   2   47.67    1.40
  -6 -12  -2    0.44    0.99
   6 -12   2    0.63    0.28
   6 -12   2    0.82    0.88
  -6 -12  -2    0.81    0.23
   6  12   2    0.90    0.21
  -6  12  -2    0.37    0.18
   6  12   2    1.16    0.78
   6  12   2    0.53    0.14
   7 -12   2   57.86    2.21
  -7 -12  -2   63.29    1.84
   7  12   2   61.68    1.63
   7 -12   2   63.72    4.87
  -7  12  -2   60.79    1.76
   7  12   2   61.38    4.14
   7  12   2   63.73    1.47
  -7 -12  -2   69.11    5.88
   8  12   2    0.95    0.22
  -8  12  -2    0.63    0.22
   9 -12   2    5.82    0.69
   9  12   2    6.30    0.51
  -9  12  -2    6.16    0.56
  10 -12   2    1.55    0.35
  10  12   2    2.02    0.31
 -10  12  -2    2.11    0.34
  11 -12   2    3.58    0.58
  11  12   2    3.43    0.38
 -11  12  -2    3.69    0.42
  12  12   2   73.00    1.79
 -12  12  -2   77.20    1.81
  13 -12   2    4.54    0.48
  13  12   2    4.99    0.38
 -13  12  -2    5.47    0.39
  14 -12   2    0.41    0.18
 -14  12  -2    0.27    0.08
  14  12   2    0.57    0.12
 -15 -12  -2   25.67    0.85
  15 -13  -2   34.15    1.18
  15  13  -2   32.81    0.87
 -15  13   2   35.57    0.88
  14  13  -2    0.08    0.11
 -14  13   2   -0.08    0.11
 -14 -13   2    0.13    0.13
  13 -13  -2    7.92    0.82
  13  13  -2    7.63    0.50
 -13  13   2    7.64    0.56
 -13 -13   2    8.52    0.55
  12  13  -2    0.93    0.21
 -12  13   2    0.66    0.18
 -12 -13   2    1.14    0.28
  12 -13  -2    1.10    0.46
  11  13  -2    9.36    0.62
  11 -13  -2    9.64    1.07
 -11  13   2    9.03    0.71
 -11 -13   2    9.68    0.65
 -11  13   2   10.85    0.82
  10  13  -2   10.28    0.64
  10 -13  -2   10.89    1.12
 -10 -13   2   10.75    0.71
 -10  13   2   10.73    0.88
   9 -13  -2  112.51    3.59
   9  13  -2  107.80    2.34
  -9 -13   2  111.38    2.55
  -9  13   2  106.96    3.14
   8  13  -2   42.52    1.29
   8 -13  -2   44.03    2.12
  -8  13   2   42.40    1.90
   8  13  -2   42.59    1.20
  -8 -13   2   42.90    1.43
   7 -13  -2  194.94    4.73
   7  13  -2  189.48    3.33
  -7  13   2  203.73    4.63
   7  13  -2  188.13    6.97
   7  13  -2  196.86    3.32
  -7 -13   2  193.59    3.59
   6 -13  -2  117.20    3.37
   6  13  -2  115.64    2.23
  -6  13   2  122.17    3.37
  -6  13   2  123.03    6.50
   6  13  -2  109.34    5.42
   6  13  -2  118.81    2.36
  -6 -13   2  117.60    2.53
  -5 -13   2  206.77    3.62
   5 -13  -2  207.72    4.59
  -5  13   2  213.80    4.72
  -5  13   2  215.80    8.91
   5 -13  -2  222.85   10.41
  -5 -13   2  230.86    8.38
   5  13  -2  205.25    3.50
   5  13  -2  186.29    7.42
  -5  13   2  202.98    3.37
  -4 -13   2    0.33    0.77
   4 -13  -2    0.11    0.74
  -4  13   2   -0.60    0.67
   4 -13  -2    0.28    0.24
  -4  13   2    0.42    0.32
  -4  13   2    0.29    0.12
   4  13  -2    0.26    0.11
   3 -13  -2    8.39    0.74
  -3  13   2    9.72    0.84
  -3  13   2    8.77    1.71
  -3 -13   2    9.02    1.90
   3 -13  -2   12.36    2.41
   3  13  -2    8.44    0.54
  -3  13   2    8.49    0.57
  -2 -13   2    0.76    0.70
   2 -13  -2    2.40    0.94
  -2  13   2    3.58    1.21
   2  13  -2    2.21    0.27
  -2  13   2    2.30    0.32
  -2  13   2    1.92    0.36
   2 -13  -2    2.54    0.42
  -1  13   2   45.27    3.80
   1 -13  -2   49.60    4.24
  -1 -13   2   44.90    4.19
   1 -13  -2   44.70    1.55
   1  13  -2   47.33    1.31
  -1  13   2   46.06    1.47
   0  13   2  116.88    6.03
   0  13  -2  114.89    5.81
   0 -13  -2  113.15    2.62
   0 -13  -2  117.69    6.27
   0 -13   2  115.51    6.97
   0  13  -2  118.51    2.33
   0  13   2  119.20    2.60
   1  13   2    8.99    1.61
  -1  13  -2    8.32    1.46
  -1 -13  -2    8.95    1.56
   1 -13   2    9.59    2.00
  -1 -13  -2    8.84    0.62
  -1  13  -2    8.35    0.50
   1  13   2    8.09    0.60
  -2  13  -2   25.40    2.53
   2  13   2   23.43    2.67
   2 -13   2   29.20    3.41
  -2 -13  -2   25.16    1.06
   2  13   2   21.82    2.58
  -2  13  -2   24.16    0.85
   2  13   2   25.01    1.06
  -3  13  -2   66.67    4.09
  -3 -13  -2   63.64    1.78
   3 -13   2   66.08    1.81
   3 -13   2   62.04    5.23
   3  13   2   59.76    4.31
  -3  13  -2   63.60    1.47
  -3  13  -2   65.32    1.47
   3  13   2   62.88    1.75
  -4  13  -2   22.69    2.28
  -4 -13  -2   24.21    3.68
   4 -13   2   22.60    3.27
  -4 -13  -2   22.61    1.02
   4 -13   2   23.01    1.09
   4  13   2   22.95    0.84
   4  13   2   23.86    2.75
  -4  13  -2   23.45    0.74
  -4  13  -2   22.08    0.88
   4  13   2   21.99    0.95
  -5 -13  -2   15.40    2.76
   5 -13   2   17.71    1.04
  -5 -13  -2   17.26    0.89
   5  13   2   16.04    0.73
   5 -13   2   17.60    2.73
  -5  13  -2   16.99    0.80
   5  13   2   16.05    2.18
   5  13   2   17.10    0.81
   6 -13   2    0.37    0.32
  -6  13  -2    0.49    0.19
   6  13   2    0.18    0.09
   6  13   2    0.63    0.19
  -6 -13  -2    0.28    0.19
   7 -13   2   14.40    1.00
   7  13   2   15.27    0.76
   7  13   2   14.48    0.64
  -7  13  -2   14.64    0.79
   8 -13   2    5.84    0.62
   8  13   2    5.99    0.48
  -8  13  -2    5.62    0.51
   9  13   2   73.57    1.88
   9 -13   2   73.92    2.41
  -9  13  -2   74.07    1.96
  10 -13   2    1.02    0.36
  10  13   2    1.01    0.23
 -10  13  -2    0.68    0.20
  11  13   2   25.27    0.98
  11 -13   2   23.99    1.19
 -11  13  -2   25.34    0.99
  12  13   2    8.25    0.52
  12 -13   2    8.67    0.63
 -12  13  -2    8.97    0.52
  13  13   2   49.38    1.20
 -13  13  -2   52.42    1.19
 -14 -13  -2    0.93    0.19
 -14  13  -2    1.20    0.13
  14  13   2    1.27    0.16
 -15  14   2    0.45    0.07
  15 -14  -2    0.69    0.16
 -14  14   2   19.18    0.67
 -14 -14   2   19.78    0.66
  14 -14  -2   19.03    0.88
  14  14  -2   19.26    0.65
 -13  14   2   12.83    0.63
 -13 -14   2   14.51    0.63
  13  14  -2   13.27    0.60
  13 -14  -2   13.42    0.87
  12 -14  -2    4.72    0.59
 -12  14   2    4.90    0.45
 -12 -14   2    5.15    0.43
  12  14  -2    4.72    0.40
 -11  14   2   15.95    0.94
 -11  14   2   14.48    0.85
 -11 -14   2   15.29    0.78
  11 -14  -2   15.96    1.15
  11  14  -2   15.59    0.74
  10 -14  -2    6.62    0.82
 -10  14   2    7.18    0.69
 -10  14   2    5.89    0.57
 -10 -14   2    6.28    0.52
  10  14  -2    6.43    0.48
  -9  14   2    7.51    0.71
   9  14  -2    7.36    0.42
  -9 -14   2    7.96    0.62
   9 -14  -2    8.25    0.92
   9  14  -2    6.83    0.49
  -8  14   2    8.87    0.83
   8  14  -2    7.78    0.48
  -8 -14   2    8.03    0.60
   8 -14  -2    9.19    0.92
   8  14  -2    7.84    0.51
  -7  14   2  196.94    4.49
   7  14  -2  192.25    3.30
  -7 -14   2  193.96    3.59
   7 -14  -2  200.77    4.69
   7  14  -2  191.34    3.30
  -6  14   2  383.15    7.04
   6 -14  -2  380.28    7.03
   6  14  -2  373.69    5.36
   6  14  -2  372.08    5.56
  -6 -14   2  370.46    5.78
   5 -14  -2    0.23    0.72
   5  14  -2    0.07    0.12
  -5  14   2    0.14    0.10
  -5 -14   2    0.27    0.20
   5 -14  -2    0.59    0.31
  -5  14   2    0.03    0.34
  -4  14   2   53.06    4.24
  -4  14   2   54.04    2.12
   4 -14  -2   47.46    1.87
   4 -14  -2   51.03    4.66
  -4 -14   2   49.30    3.88
   4  14  -2   48.03    1.40
  -4  14   2   50.43    1.43
  -3  14   2   74.00    5.06
  -3  14   2   67.41    2.49
   3 -14  -2   76.65    5.65
  -3 -14   2   79.06    5.26
   3 -14  -2   67.61    2.16
   3  14  -2   69.31    1.72
  -3  14   2   71.05    1.81
  -2  14   2  194.23    8.34
   2 -14  -2  186.65    3.88
   2 -14  -2  198.24    8.89
  -2 -14   2  205.31    9.04
   2  14  -2  191.93    3.37
  -2  14   2  194.17    3.55
   1 -14  -2    2.60    0.43
  -1 -14   2    1.16    0.78
   1 -14  -2    1.75    0.72
  -1  14   2    2.62    0.34
   1  14  -2    2.88    0.32
  -1  14   2    3.55    1.23
   0  14   2  160.74    7.29
   0 -14  -2  155.86    3.28
   0 -14  -2  168.21    7.35
   0 -14   2  171.00    8.66
   0  14  -2  159.74    2.90
   0  14   2  164.72    3.22
  -1  14  -2    0.42    0.62
   1  14   2   -0.27    0.71
   1  14   2    0.42    0.19
  -1  14  -2    0.88    0.19
  -1 -14  -2    0.35    0.19
  -2  14  -2   24.79    2.53
  -2 -14  -2   25.71    1.12
   2 -14   2   23.69    3.29
  -2  14  -2   27.44    0.94
   2  14   2   25.89    1.08
   3  14   2    1.90    0.22
   3 -14   2    1.17    0.24
  -3 -14  -2    1.58    0.27
   3 -14   2    1.37    1.10
   3  14   2    1.24    0.91
  -3 -14  -2    2.41    0.98
  -3  14  -2    3.12    0.97
  -3  14  -2    1.60    0.22
   3  14   2    1.72    0.27
  -4  14  -2   24.80    0.94
  -4  14  -2   26.17    0.82
   4  14   2   25.01    1.03
   4  14   2   24.33    0.88
   4 -14   2   27.23    1.17
  -4 -14  -2   24.38    1.08
  -5  14  -2   19.07    0.84
   5  14   2   18.36    0.85
   5 -14   2   19.36    1.04
   5  14   2   18.36    0.79
  -5 -14  -2   18.95    0.96
   6 -14   2   13.68    0.90
  -6 -14  -2   12.24    0.78
   6  14   2   13.69    0.69
   6  14   2   13.61    0.68
  -6  14  -2   13.48    0.73
   7  14   2  117.73    2.46
   7 -14   2  117.11    2.96
  -7  14  -2  115.54    2.51
   7  14   2  122.06    2.29
   8  14   2   44.83    1.36
   8 -14   2   43.86    1.69
  -8  14  -2   42.78    1.38
   9 -14   2    6.42    0.61
   9  14   2    6.85    0.51
  -9  14  -2    6.20    0.49
  10  14   2   16.17    0.76
  10 -14   2   15.49    0.90
 -10  14  -2   15.40    0.75
  11  14   2    5.17    0.40
  11 -14   2    5.79    0.50
 -11  14  -2    5.33    0.41
  12  14   2   33.24    0.97
 -12  14  -2   33.16    0.94
  13  14   2    1.49    0.17
 -13  14  -2    1.39    0.15
  14 -15  -2    3.12    0.27
 -14  15   2    3.43    0.22
  13 -15  -2   68.44    1.75
  13  15  -2   67.97    1.37
 -13 -15   2   69.24    1.39
 -13  15   2   66.77    1.43
  12 -15  -2   28.23    1.22
  12  15  -2   27.69    0.86
 -12  15   2   26.30    0.92
 -12 -15   2   28.41    0.89
  11  15  -2    0.43    0.12
 -11  15   2    0.34    0.17
 -11 -15   2    0.39    0.16
  10  15  -2    3.14    0.31
 -10  15   2    3.02    0.38
 -10 -15   2    2.83    0.35
  10 -15  -2    3.10    0.52
   9  15  -2    3.24    0.32
  -9  15   2    2.87    0.38
   9  15  -2    3.14    0.26
  -9 -15   2    3.33    0.40
   9 -15  -2    3.43    0.56
  -9  15   2    3.78    0.54
  -8 -15   2    2.21    0.35
   8  15  -2    2.24    0.26
  -8  15   2    1.70    0.29
   8  15  -2    1.65    0.21
  -8  15   2    1.79    0.44
   8 -15  -2    1.55    0.46
   7 -15  -2   47.01    1.96
   7  15  -2   45.94    1.23
   7  15  -2   44.49    1.26
  -7 -15   2   43.74    1.42
  -7  15   2   46.25    1.96
   6 -15  -2   18.15    1.18
   6  15  -2   17.04    0.77
  -6 -15   2   16.49    0.84
  -6  15   2   19.31    1.27
   5 -15  -2   19.13    1.16
   5  15  -2   18.60    0.83
  -5  15   2   19.88    0.79
  -5 -15   2   18.95    0.90
  -5  15   2   20.67    1.31
  -4  15   2    3.38    0.35
   4  15  -2    3.40    0.37
  -4 -15   2    3.40    0.38
   4 -15  -2    3.56    0.55
   3 -15  -2   29.74    1.39
  -3  15   2   28.78    1.08
   3  15  -2   29.15    1.07
   2 -15  -2  201.73    4.05
   2  15  -2  201.61    3.54
  -2  15   2  200.93    3.66
   1 -15  -2   44.65    1.60
   1  15  -2   42.94    1.31
  -1  15   2   43.52    1.43
   1 -15  -2   44.93    3.67
   0 -15  -2  205.79    3.98
   0  15   2  214.06    3.89
   0  15  -2  208.20    3.58
  -1 -15  -2  132.62    2.93
   1  15   2  134.11    2.89
  -1  15  -2  134.10    2.58
  -2 -15  -2  146.77    3.11
   2  15   2  148.85    3.08
  -2  15  -2  153.44    2.76
  -3 -15  -2  114.26    2.63
   3  15   2  114.98    2.58
  -3  15  -2  117.23    2.26
   4 -15   2   79.63    2.04
   4  15   2   77.76    1.69
  -4 -15  -2   72.55    2.01
  -4  15  -2   76.55    1.61
  -4  15  -2   76.62    1.67
   4  15   2   75.52    1.94
  -5 -15  -2    0.03    0.21
   5  15   2    0.11    0.09
  -5  15  -2    0.24    0.14
   5  15   2    0.14    0.12
   5 -15   2    0.23    0.23
   6  15   2   83.40    1.86
  -6  15  -2   80.55    1.87
  -6 -15  -2   81.06    2.09
   6 -15   2   83.56    2.19
   6  15   2   81.77    1.86
  -7  15  -2   37.16    1.19
   7  15   2   39.63    1.11
   7 -15   2   37.47    1.40
   7  15   2   37.39    1.19
  -8  15  -2    0.75    0.19
   8  15   2    0.74    0.18
   8 -15   2    0.73    0.24
  -9  15  -2    7.72    0.51
   9  15   2    7.76    0.50
   9 -15   2    8.33    0.58
 -10  15  -2   15.02    0.66
  10  15   2   15.86    0.69
  10 -15   2   14.99    0.69
 -11  15  -2   40.17    1.04
  11  15   2   40.78    1.08
 -12  15  -2    6.82    0.34
  12  15   2    6.82    0.37
 -13  16   2    4.84    0.26
  13 -16  -2    5.09    0.33
  12  16  -2    0.82    0.13
 -12  16   2    0.87    0.16
 -12 -16   2    0.75    0.13
  12 -16  -2    1.15    0.25
  11 -16  -2   86.32    2.15
  11  16  -2   84.14    1.61
 -11 -16   2   83.64    1.68
 -11  16   2   80.44    1.73
  10 -16  -2    7.17    0.63
 -10  16   2    7.44    0.50
 -10 -16   2    6.75    0.44
  -9  16   2    2.27    0.31
   9  16  -2    2.02    0.20
  -9 -16   2    2.39    0.31
   9 -16  -2    1.86    0.35
   8  16  -2    0.82    0.16
  -8  16   2    0.97    0.20
  -8 -16   2    0.72    0.26
   8 -16  -2    1.01    0.31
   7 -16  -2   33.41    1.53
  -7  16   2   32.82    1.17
   7  16  -2   32.85    1.03
  -7 -16   2   32.72    1.16
   6  16  -2    0.37    0.15
  -6  16   2    0.14    0.10
  -6 -16   2    0.03    0.16
   6 -16  -2    0.11    0.27
  -5  16   2    4.98    0.37
   5  16  -2    4.68    0.41
  -5 -16   2    5.08    0.46
   5 -16  -2    5.01    0.61
   4 -16  -2   16.38    1.04
   4  16  -2   15.71    0.76
  -4  16   2   15.61    0.72
  -4 -16   2   15.63    0.80
   3  16  -2    2.71    0.34
  -3  16   2    2.71    0.31
   3 -16  -2    2.89    0.47
   2 -16  -2    6.99    0.66
  -2  16   2    7.38    0.54
   2  16  -2    8.09    0.55
   1 -16  -2    7.63    0.67
  -1  16   2    7.27    0.56
   1  16  -2    8.21    0.55
   0 -16  -2   42.36    1.53
   0  16  -2   43.17    1.30
   0  16   2   42.76    1.43
   1  16   2    0.46    0.17
  -1  16  -2    0.26    0.13
  -1 -16  -2    0.44    0.25
   2  16   2    4.11    0.43
  -2  16  -2    4.43    0.37
  -2 -16  -2    3.85    0.46
  -3  16  -2    7.67    0.46
   3  16   2    8.08    0.58
  -3 -16  -2    6.56    0.56
   4  16   2   39.68    1.29
  -4  16  -2   39.76    1.05
  -4 -16  -2   38.40    1.36
   5  16   2    0.35    0.10
  -5 -16  -2    0.44    0.23
  -5  16  -2    0.42    0.13
   5  16   2    0.55    0.15
   5 -16   2    0.40    0.18
  -6  16  -2    4.74    0.36
   6  16   2    4.66    0.37
   6 -16   2    4.57    0.42
   6  16   2    5.32    0.39
  -7  16  -2    3.19    0.30
   7  16   2    3.05    0.27
   7  16   2    3.03    0.30
   7 -16   2    3.19    0.34
  -8  16  -2    7.94    0.46
   8 -16   2    7.89    0.49
   8  16   2    8.32    0.49
  -9  16  -2    0.07    0.08
   9  16   2    0.20    0.09
 -10  16  -2    7.51    0.39
  10  16   2    8.44    0.43
 -11  16  -2    8.63    0.38
  11  16   2    8.62    0.40
 -12  17   2   29.98    0.67
  12 -17  -2   31.19    0.81
 -11  17   2    1.94    0.19
  11 -17  -2    1.97    0.26
  10 -17  -2   83.66    1.97
 -10 -17   2   85.47    1.63
 -10  17   2   83.07    1.64
   9 -17  -2    8.15    0.60
  -9 -17   2    7.88    0.45
   9  17  -2    7.81    0.33
  -9  17   2    7.81    0.44
   8 -17  -2  111.44    2.61
  -8 -17   2  108.25    2.14
   8  17  -2  104.56    1.90
  -8  17   2  102.10    2.05
   7 -17  -2   17.18    0.96
  -7 -17   2   16.05    0.74
  -7  17   2   16.25    0.68
   7  17  -2   15.86    0.66
   6 -17  -2   11.70    0.82
  -6 -17   2   11.14    0.64
   6  17  -2   10.89    0.58
   5 -17  -2   29.23    1.30
  -5 -17   2   30.88    1.10
   5  17  -2   29.81    1.03
   4 -17  -2   21.85    1.12
  -4 -17   2   21.44    0.92
   4  17  -2   20.75    0.87
  -4  17   2   23.04    0.84
   3 -17  -2   26.07    1.20
  -3 -17   2   24.45    0.99
  -3  17   2   24.74    0.93
   3  17  -2   24.60    0.96
  -2  17   2   22.07    0.91
   2  17  -2   20.24    0.87
   2 -17  -2   19.82    1.04
   1  17  -2   33.57    1.13
  -1  17   2   34.55    1.21
   1 -17  -2   33.74    1.33
   0  17   2   13.00    0.73
   0  17  -2   12.53    0.65
   0 -17  -2   12.53    0.78
  -1  17  -2    3.33    0.34
   1  17   2    3.23    0.38
  -1 -17  -2    2.90    0.40
  -2  17  -2   21.56    0.81
   2  17   2   23.50    0.99
  -2 -17  -2   23.09    1.03
   3  17   2    5.36    0.46
  -3  17  -2    5.26    0.37
  -3 -17  -2    5.06    0.48
   4  17   2   36.86    1.19
  -4 -17  -2   35.07    1.24
   5  17   2    2.72    0.29
  -5 -17  -2    2.67    0.36
   6  17   2   88.70    1.78
  -6  17  -2   85.05    1.62
  -7  17  -2   14.45    0.55
   7  17   2   14.13    0.54
  -8  17  -2   28.80    0.80
  -9  17  -2   20.68    0.62
 -10  17  -2    3.94    0.22
 -10  18   2    2.18    0.15
  10 -18  -2    2.15    0.23
   9 -18  -2   13.42    0.62
  -9  18   2   12.20    0.41
   8 -18  -2   16.87    0.77
  -8 -18   2   17.80    0.64
  -8  18   2   15.97    0.50
   8  18  -2   16.92    0.54
   7 -18  -2   10.95    0.66
   7  18  -2   11.24    0.44
  -7 -18   2   11.27    0.55
   7  18  -2   11.22    0.49
   6 -18  -2    6.36    0.53
   6  18  -2    6.27    0.40
  -6 -18   2    6.37    0.44
   5  18  -2    1.11    0.20
  -5 -18   2    1.29    0.22
   5 -18  -2    1.73    0.33
   4 -18  -2   17.76    0.92
  -4 -18   2   17.34    0.78
   4  18  -2   17.39    0.75
  -4  18   2   19.23    0.70
   3 -18  -2    7.75    0.62
  -3 -18   2    7.42    0.52
   3  18  -2    7.18    0.50
  -3  18   2    7.94    0.47
   2 -18  -2    4.47    0.47
  -2 -18   2    4.80    0.42
   2  18  -2    4.99    0.42
  -2  18   2    5.05    0.40
   1  18  -2   20.38    0.83
  -1  18   2   21.81    0.87
   1 -18  -2   20.58    0.97
   0  18  -2   12.77    0.63
   0  18   2   13.15    0.69
   0 -18  -2   11.81    0.72
  -1  18  -2    0.08    0.10
   1  18   2    0.30    0.16
  -1 -18  -2    0.18    0.17
  -2 -18  -2    7.09    0.54
   2  18   2    6.93    0.49
  -2  18  -2    7.19    0.43
  -3 -18  -2   21.65    0.92
   3  18   2   22.49    0.88
   4  18   2    0.43    0.13
  -4 -18  -2    0.19    0.14
   5  18   2   18.70    0.70
   6  18   2    1.73    0.19
   7  18   2    0.16    0.06
  -8  18  -2    2.93    0.16
   9 -19  -2    0.19    0.09
   8 -19  -2   76.02    1.51
   7 -19  -2   12.56    0.57
   7  19  -2   12.83    0.46
   6 -19  -2    9.95    0.55
   6  19  -2   10.46    0.43
   6  19  -2   10.30    0.45
   5 -19  -2   73.99    1.75
   5  19  -2   75.61    1.57
  -5 -19   2   79.71    1.58
   4  19  -2    1.14    0.18
  -4 -19   2    1.44    0.21
   4 -19  -2    1.34    0.26
  -3  19   2   25.76    0.79
   3  19  -2   24.69    0.85
  -3 -19   2   26.93    0.88
   3 -19  -2   26.32    0.99
   2  19  -2    5.13    0.37
  -2  19   2    5.27    0.36
  -2 -19   2    5.21    0.39
   2 -19  -2    5.29    0.44
  -1  19   2   34.45    1.03
   1  19  -2   33.81    1.01
  -1 -19   2   36.36    1.06
   1 -19  -2   33.71    1.13
   0  19   2   19.58    0.77
   0  19  -2   19.83    0.73
   0 -19   2   21.48    0.79
   0 -19  -2   20.12    0.85
   1  19   2   16.53    0.70
  -1  19  -2   15.32    0.60
  -1 -19  -2   15.33    0.72
   2  19   2   40.35    1.14
  -2 -19  -2   40.51    1.18
   3  19   2    0.43    0.13
  -3 -19  -2    0.38    0.15
   4  19   2   19.97    0.69
   5  19   2    0.04    0.07
   6  19   2    4.92    0.26
   6 -20  -2    0.44    0.12
   6  20  -2    0.36    0.08
   5  20  -2   19.02    0.59
   5 -20  -2   17.65    0.62
   5  20  -2   19.15    0.55
   4 -20  -2    0.20    0.11
   4  20  -2    0.47    0.11
   3  20  -2   14.19    0.54
   3 -20  -2   14.30    0.59
   2  20  -2    4.30    0.30
  -2  20   2    4.27    0.27
   2 -20  -2    4.16    0.33
  -1  20   2    5.47    0.32
   1  20  -2    5.13    0.32
   1 -20  -2    5.49    0.37
   0  20   2    2.73    0.24
   0  20  -2    2.55    0.22
   0 -20  -2    2.45    0.26
  -1  20  -2    0.59    0.11
   1  20   2    0.33    0.11
  -1 -20  -2    0.56    0.13
  -2 -20  -2   21.67    0.71
   2  20   2   21.87    0.69
   3  20   2    8.58    0.40
   4  20   2    0.13    0.07
   5  20   2    1.30    0.12
   3  21  -2   22.91    0.59
   3  21  -2   23.56    0.60
   2  21  -2    0.73    0.10
  -1  21   2    8.06    0.32
   1  21  -2    8.18    0.33
   0  21   2   43.05    0.89
   0  21  -2   45.57    0.86
   1  21   2   22.20    0.58
   2  21   2   23.99    0.59
  19   0  -3    0.11    0.13
  18   0  -3   -0.01    0.21
  17   0  -3   -0.22    0.28
  16   0  -3    0.31    0.32
 -16   0   3    0.02    0.24
  15   0  -3   -0.18    0.29
 -15   0   3    0.12    0.25
  14   0  -3    0.25    0.30
 -14   0   3   -0.06    0.21
 -13   0   3    0.23    0.21
 -13   0   3   -0.05    0.23
  13   0  -3    0.06    0.24
 -13   0   3    0.22    0.41
  13   0  -3   -0.08    0.23
  13   0  -3   -0.21    0.33
 -12   0   3   -0.06    0.15
 -12   0   3    0.54    0.33
 -12   0   3    0.04    0.38
  12   0  -3    0.16    0.20
  12   0  -3    0.58    0.48
  12   0  -3    0.96    0.48
 -11   0   3    0.03    0.11
 -11   0   3    0.15    0.35
  11   0  -3    0.45    0.25
  11   0  -3    0.05    0.30
  11   0  -3    0.00    0.27
 -10   0   3    0.25    0.31
  10   0  -3    0.53    0.47
  10   0  -3    0.00    0.18
  -9   0   3   -0.04    0.30
   9   0  -3   -0.18    0.45
   9   0  -3   -0.06    0.18
  -8   0   3    0.00    0.33
   8   0  -3   -0.03    0.18
  -7   0   3    0.19    0.24
   7   0  -3   -0.18    0.36
   7   0  -3    0.60    0.25
  -6   0   3    0.24    0.24
   6   0  -3   -0.12    0.35
   6   0  -3    0.17    0.13
  -5   0   3   -0.10    0.28
   5   0  -3   -0.22    0.31
   5   0  -3    0.23    0.14
  -4   0   3    0.11    0.21
   4   0  -3   -0.15    0.28
   4   0  -3    0.24    0.10
  -3   0   3   -0.27    0.25
   3   0  -3   -0.11    0.21
   3   0  -3    0.11    0.20
   3   0  -3    0.03    0.05
   2   0  -3   -0.18    0.20
   2   0  -3    0.42    0.35
  -2   0   3    0.07    0.20
   1   0  -3    0.24    0.29
   1   0  -3    0.05    0.15
  -1   0   3   -0.07    0.16
   0   0  -3   -0.18    0.34
   0   0  -3   -0.24    0.12
   0   0   3    0.04    0.07
  -1   0  -3    0.67    0.43
   1   0   3    0.02    0.10
  -2   0  -3   -0.29    0.44
   2   0   3    0.05    0.13
   3   0   3   -0.03    0.13
   3   0   3    0.14    0.15
  -3   0  -3   -0.12    0.38
   4   0   3    0.24    0.27
  -4   0  -3    0.69    0.65
   5   0   3    0.12    0.23
  -5   0  -3   -0.15    0.43
   6   0   3   -0.05    0.27
  -6   0  -3    0.04    0.49
   7   0   3   -0.08    0.29
  -7   0  -3   -0.19    0.35
   8   0   3    0.28    0.42
  -8   0  -3   -0.63    0.55
   9   0   3   -0.23    0.44
  -9   0  -3    0.31    0.38
  -9   0  -3   -0.04    0.13
 -10   0  -3    0.23    0.15
 -10   0  -3    0.03    0.23
 -10   0  -3    0.02    0.15
 -11   0  -3    0.11    0.21
 -11   0  -3    0.10    0.15
  11   0   3    0.19    0.47
 -12   0  -3   -0.21    0.29
 -12   0  -3    0.30    0.19
 -13   0  -3    0.20    0.39
 -13   0  -3   -0.11    0.22
 -14   0  -3   -0.34    0.42
 -15   0  -3   -0.17    0.39
 -16   0  -3    0.36    0.27
  16   0   3   -0.05    0.17
 -17   0  -3   -0.30    0.28
  17   0   3    0.02    0.11
  19  -1  -3  112.85    2.39
  19   1  -3  110.84    2.50
  18   1  -3    6.15    0.63
  18  -1  -3    5.91    0.59
  17  -1  -3    0.48    0.33
  17   1  -3    0.83    0.37
  16   1  -3   39.24    1.94
  16  -1  -3   38.03    1.80
 -16  -1   3   38.25    1.46
  15  -1  -3  220.94    4.95
 -15  -1   3  218.23    4.18
 -15   1   3  213.78    4.14
  14  -1  -3  206.74    4.70
  14   1  -3  213.43    4.97
 -14  -1   3  206.12    3.94
 -14   1   3  211.23    3.97
 -13  -1   3    5.79    0.51
 -13   1   3    4.97    0.51
 -13  -1   3    4.69    0.53
 -13   1   3    4.14    0.51
  13  -1  -3    5.51    0.63
  13   1  -3    6.71    0.76
 -13   1   3    5.48    1.00
 -13  -1   3    5.92    1.12
  13   1  -3    5.72    0.79
  13  -1  -3    4.82    0.77
  13  -1  -3    4.56    0.76
  13   1  -3    4.61    0.87
  12   1  -3  464.43    6.48
 -12   1   3  482.06    7.31
  12  -1  -3  497.15    7.95
  12   1  -3  524.08    8.32
 -12   1   3  511.33    7.10
 -12  -1   3  500.59    7.03
  12   1  -3  484.17   10.27
  12  -1  -3  505.33   10.52
 -12   1   3  474.50   10.76
 -12  -1   3  479.32   11.00
  12  -1  -3  495.55    9.65
  12   1  -3  502.70    9.56
  11   1  -3   35.72    1.48
  11  -1  -3   35.57    1.39
  11  -1  -3   34.40    2.05
  11   1  -3   35.44    2.03
 -11  -1   3   30.71    2.32
 -11   1   3   34.80    1.03
 -11  -1   3   33.86    1.00
  11   1  -3   33.20    2.23
  11  -1  -3   33.55    2.31
  10  -1  -3  125.46    4.48
  10   1  -3  126.10    4.34
  10  -1  -3  128.31    3.87
  10   1  -3  128.24    3.82
 -10  -1   3  122.74    4.53
 -10   1   3  120.97    4.29
   9  -1  -3   80.39    3.36
   9   1  -3   82.48    3.28
   9  -1  -3   80.38    2.77
   9   1  -3   79.80    2.70
  -9  -1   3   77.85    3.29
  -9   1   3   76.14    3.15
   8   1  -3  427.65    8.54
   8  -1  -3  432.85    8.72
   8  -1  -3  447.74    7.62
   8   1  -3  449.88    7.48
  -8   1   3  419.08    8.34
  -8  -1   3  415.13    8.50
   7  -1  -3  718.19   12.06
   7   1  -3  699.13   11.80
   7  -1  -3  715.40   10.66
   7   1  -3  733.40   10.53
  -7   1   3  727.92   11.75
  -7  -1   3  714.07   11.83
   6   1  -3   37.33    1.83
   6   1  -3   41.01    1.41
  -6   1   3   42.01    1.91
  -6  -1   3   40.36    1.91
   5   1  -3  917.11   13.24
   5   1  -3  900.90   11.86
  -5   1   3  933.47   13.34
  -5  -1   3  882.85   13.25
   4   1  -3   42.69    1.67
   4   1  -3   44.69    1.10
  -4  -1   3   45.82    1.74
  -4   1   3   46.11    1.79
   3  -1  -3  373.60    6.00
   3   1  -3  358.31    5.92
   3   1  -3  373.22    4.78
  -3  -1   3  359.00    6.10
  -3   1   3  367.49    6.25
   2  -1  -3 5524.13   65.91
   2   1  -3 5451.31   66.10
   2   1  -3 5496.00   64.64
  -2  -1   3 5322.56   64.95
   1   1  -3 2446.24   31.47
   1   1  -3 2375.20   29.19
  -1  -1   3 2371.76   29.71
   0   1  -3  414.91    7.96
   0   1  -3  418.62    5.44
   0   1   3  401.23    5.58
   1   1   3   37.57    0.86
  -1   1  -3   39.96    2.18
  -1  -1  -3   39.24    2.27
   1   1   3   34.78    1.11
  -2  -1  -3   33.51    2.25
  -2   1  -3   34.01    2.14
   2   1   3   30.27    1.18
  -3   1  -3  266.06    6.84
  -3  -1  -3  267.79    7.42
   3   1   3  243.76    4.65
   3  -1   3  242.94    4.88
  -4   1  -3   90.22    3.94
   4   1   3   86.10    2.62
   4  -1   3   89.41    2.31
  -5   1  -3    2.22    0.74
  -5  -1  -3    3.81    1.07
   5   1   3    3.70    0.55
   5  -1   3    2.86    0.54
  -6   1  -3   80.00    3.98
  -6  -1  -3   81.23    4.39
   6  -1   3   75.58    2.88
   6   1   3   73.56    2.83
  -7   1  -3   21.93    2.17
  -7  -1  -3   22.69    2.37
   7  -1   3   21.87    1.62
   7   1   3   22.57    1.64
   8  -1   3   -0.54    0.46
   8   1   3    0.20    0.30
  -8   1  -3   -0.04    0.30
  -8  -1  -3    0.17    0.38
  -9  -1  -3   22.77    2.47
  -9   1  -3   24.27    2.24
   9  -1   3   23.35    1.91
   9   1   3   22.98    1.88
  -9   1  -3   23.62    0.83
  -9  -1  -3   24.51    0.85
  -9   1  -3   25.45    1.12
  10  -1   3   17.55    1.69
  10   1   3   17.73    1.70
 -10   1  -3   17.82    1.05
 -10  -1  -3   16.23    0.73
 -10   1  -3   14.96    0.71
 -10  -1  -3   14.74    1.80
 -10  -1  -3   16.02    0.74
 -11  -1  -3   69.76    1.87
 -11   1  -3   78.92    2.53
 -11  -1  -3   79.17    2.40
 -11   1  -3   70.06    1.78
 -11  -1  -3   71.50    1.80
  11  -1   3   73.94    3.72
  11   1   3   72.29    3.61
 -12   1  -3    5.45    0.69
 -12  -1  -3    5.11    0.47
 -12   1  -3    4.65    0.46
 -12  -1  -3    5.44    0.66
 -13   1  -3   16.43    1.31
 -13  -1  -3   16.44    1.21
 -13   1  -3   15.50    0.84
 -13  -1  -3   15.62    0.83
 -14   1  -3    0.38    0.37
 -14  -1  -3    0.60    0.33
 -15   1  -3    2.60    0.53
 -15  -1  -3    3.27    0.61
 -16   1  -3    0.50    0.32
  16  -1   3    0.47    0.18
 -16  -1  -3    0.58    0.33
  16   1   3    0.66    0.24
 -17  -1  -3    0.33    0.22
  17  -1   3    0.01    0.11
  17   1   3    0.12    0.14
  19  -2  -3    3.37    0.32
  19   2  -3    3.40    0.39
  18   2  -3   39.50    1.65
  18  -2  -3   41.78    1.48
  17   2  -3   20.43    1.32
  17  -2  -3   20.43    1.17
 -17  -2   3   22.25    1.06
  16  -2  -3   26.98    1.45
  16   2  -3   26.44    1.59
 -16  -2   3   28.34    1.25
  15   2  -3    0.58    0.32
  15  -2  -3    1.06    0.32
 -15  -2   3    0.96    0.31
  14   2  -3   -0.17    0.30
  14  -2  -3    0.00    0.20
  14   2  -3    0.16    0.09
 -14   2   3   -0.26    0.23
 -14  -2   3    0.05    0.22
  13  -2  -3    0.70    0.35
  13   2  -3   -0.16    0.42
  13   2  -3    0.62    0.15
 -13   2   3    0.90    0.40
  13  -2  -3    0.68    0.21
  13   2  -3    1.27    0.46
 -13   2   3    0.04    0.28
 -13  -2   3    1.01    0.57
  13  -2  -3    0.73    0.34
  13   2  -3    0.14    0.25
 -13   2   3    0.13    0.20
 -13  -2   3    0.80    0.26
  12   2  -3   41.58    1.12
 -12   2   3   42.77    1.49
 -12   2   3   43.76    2.73
 -12  -2   3   42.31    2.89
  12  -2  -3   43.63    2.38
  12   2  -3   44.22    2.36
  12  -2  -3   42.82    1.65
  12   2  -3   47.90    1.92
 -12  -2   3   43.24    1.31
 -12   2   3   45.04    1.38
  12  -2  -3   44.81    2.74
  12   2  -3   43.71    2.58
 -11   2   3    0.05    0.16
 -11  -2   3    0.04    0.12
  11  -2  -3    0.33    0.13
  11   2  -3   -0.07    0.17
 -11   2   3    0.66    0.31
 -11  -2   3    0.46    0.42
  11  -2  -3    0.44    0.52
  11   2  -3    0.26    0.41
  11  -2  -3    0.60    0.30
  11   2  -3   -0.15    0.36
 -10   2   3    1.53    0.45
 -10  -2   3    1.31    0.49
  10   2  -3    1.68    0.47
  10  -2  -3    1.84    0.64
  10  -2  -3    2.24    0.55
  10   2  -3    1.71    0.46
   9  -2  -3    4.93    0.69
  -9  -2   3    3.81    0.78
  -9   2   3    4.27    0.75
   9   2  -3    4.86    0.62
   9  -2  -3    5.67    0.96
   9   2  -3    5.62    0.86
   8   2  -3  225.70    4.69
  -8   2   3  214.45    5.33
  -8  -2   3  212.17    5.57
   8  -2  -3  219.47    5.78
   8   2  -3  214.26    5.43
   7  -2  -3  255.28    7.80
   7   2  -3  248.65    4.75
  -7   2   3  250.89    5.60
  -7  -2   3  245.30    5.73
   7   2  -3  244.40    5.62
   6  -2  -3   82.75    4.06
   6   2  -3   82.32    2.17
  -6  -2   3   83.46    2.84
  -6   2   3   88.25    2.83
   6   2  -3   80.37    2.75
   5   2  -3  441.58    6.47
   5  -2  -3  432.88    9.84
  -5   2   3  450.53    7.68
  -5  -2   3  441.30    7.66
   5   2  -3  429.12    7.51
  -4   2   3    1.09    0.33
  -4  -2   3    0.56    0.25
   4   2  -3    0.54    0.24
   4   2  -3    0.77    0.18
  -3   2   3    1.24    0.33
  -3  -2   3    0.85    0.25
   3  -2  -3    1.08    0.59
   3   2  -3    1.13    0.18
   3   2  -3    1.36    0.31
   3  -2  -3    0.97    0.23
   2  -2  -3 3399.91   43.47
  -2   2   3 3236.89   41.52
  -2  -2   3 3222.63   41.03
   2  -2  -3 3456.63   42.41
   2   2  -3 3299.27   40.85
   2   2  -3 3394.78   42.79
   1  -2  -3 1295.63   18.40
  -1  -2   3 1269.39   16.64
  -1   2   3 1224.55   16.62
   1   2  -3 1287.48   18.64
   1   2  -3 1276.90   16.37
   0   2  -3  535.46    7.04
   0   2  -3  532.62    9.64
   0  -2  -3  534.80    9.95
   0   2   3  556.50    7.41
   0  -2  -3  552.67    8.68
   0   2   3  506.97    7.31
   0  -2   3  509.66    7.44
   1   2   3  451.63    6.58
  -1   2  -3  441.07    8.66
  -1  -2  -3  440.50    9.18
  -2   2  -3  478.47    9.47
  -2  -2  -3  450.26   10.05
   2   2   3  455.03    7.12
  -3   2  -3    8.94    1.16
  -3  -2  -3    8.93    1.30
  -3   2  -3    8.79    0.37
   3   2   3    7.95    0.71
   3  -2   3    9.09    0.93
  -4  -2  -3    1.98    0.77
  -4   2  -3    2.24    0.21
  -4   2  -3    1.44    0.49
   4   2   3    2.09    0.39
  -5  -2  -3  131.73    5.72
  -5   2  -3  127.71    4.80
   5   2   3  126.75    3.59
   5  -2   3  129.37    3.41
  -6   2  -3    2.71    0.77
  -6  -2  -3    3.42    0.98
   6   2   3    3.74    0.63
   7  -2   3   50.15    2.56
   7   2   3   51.29    2.49
  -7   2  -3   49.51    3.11
  -7  -2  -3   49.30    3.70
   8  -2   3   16.86    1.54
   8   2   3   16.94    1.51
  -8   2  -3   14.52    1.70
  -8  -2  -3   16.65    2.11
  -9   2  -3   -0.02    0.16
  -9   2  -3   -0.02    0.12
   9  -2   3   -0.43    0.42
   9   2   3    0.02    0.28
  -9  -2  -3    0.04    0.12
  -9  -2  -3    0.30    0.67
 -10   2  -3    1.40    0.32
 -10   2  -3    1.20    0.23
 -10  -2  -3    1.39    0.22
 -10  -2  -3    1.52    0.57
  10   2   3    1.46    0.58
  10  -2   3    1.46    0.55
 -10  -2  -3    1.24    0.22
 -11  -2  -3   15.63    0.80
  11  -2   3   17.39    1.74
  11   2   3   15.58    1.68
 -11   2  -3   18.17    1.19
 -11  -2  -3   15.61    0.77
 -11   2  -3   15.20    0.75
 -12  -2  -3    4.06    0.43
 -12   2  -3    4.48    0.45
 -12   2  -3    5.79    0.76
 -12  -2  -3    5.15    0.49
 -12  -2  -3    5.54    0.64
 -13   2  -3   44.16    2.21
 -13  -2  -3   38.39    1.34
 -13  -2  -3   43.34    1.95
 -14   2  -3    1.53    0.51
 -14  -2  -3    1.90    0.53
 -14  -2  -3    1.39    0.29
 -15   2  -3    3.08    0.62
 -15  -2  -3    3.87    0.65
  15  -2   3    2.87    0.39
 -16   2  -3    2.41    0.48
  16  -2   3    2.47    0.30
 -16  -2  -3    3.12    0.54
  17   2   3    3.90    0.42
 -17  -2  -3    4.12    0.51
  19  -3  -3   21.83    0.72
  19   3  -3   22.58    0.96
  18  -3  -3    4.95    0.45
  18   3  -3    5.76    0.60
  17   3  -3   46.81    1.99
  17  -3  -3   47.39    1.70
 -17  -3   3   50.57    1.63
  16  -3  -3   10.70    0.84
  16   3  -3   10.55    1.01
 -16  -3   3   11.47    0.78
  15  -3  -3  150.71    3.69
  15   3  -3  148.81    4.15
 -15  -3   3  161.94    3.34
  15   3  -3  156.70    2.83
  14   3  -3    7.47    0.84
  14  -3  -3    6.99    0.70
  14   3  -3    7.17    0.50
 -14  -3   3    7.25    0.61
  13  -3  -3    5.18    0.93
  13   3  -3    4.64    0.81
  13   3  -3    5.41    0.43
 -13   3   3    5.06    0.54
  13  -3  -3    5.86    0.61
  13   3  -3    5.79    0.70
  13  -3  -3    5.70    0.83
 -13  -3   3    5.35    0.50
 -13   3   3    5.82    0.53
  12   3  -3  159.89    2.89
 -12   3   3  164.53    3.40
  12  -3  -3  156.63    3.51
  12   3  -3  164.84    4.00
  12   3  -3  169.09    4.81
  12  -3  -3  160.31    4.90
 -12   3   3  152.48    5.14
 -12  -3   3  157.68    5.92
  12  -3  -3  168.84    5.57
  12   3  -3  170.21    5.30
 -12  -3   3  161.32    3.03
 -12   3   3  169.34    3.13
  11   3  -3  182.81    3.03
 -11   3   3  171.87    5.47
 -11   3   3  184.85    3.49
  11   3  -3  189.12    4.08
  11  -3  -3  177.96    3.54
  11   3  -3  190.44    5.11
  11  -3  -3  182.94    5.25
 -11  -3   3  186.09    6.17
 -11  -3   3  183.10    3.14
 -11   3   3  192.25    3.17
  11  -3  -3  185.89    5.80
  11   3  -3  186.59    5.49
  10   3  -3   11.17    1.06
  10  -3  -3   12.27    1.20
 -10  -3   3   11.13    1.42
 -10   3   3   11.72    1.22
  10   3  -3   10.64    1.18
  10  -3  -3   12.72    1.38
   9   3  -3  111.15    3.36
  -9  -3   3  110.34    4.14
  -9   3   3  108.49    3.75
   9  -3  -3  112.70    4.11
   9   3  -3  108.52    3.81
   8  -3  -3    9.41    1.60
   8   3  -3    9.95    0.85
  -8   3   3   10.11    1.04
  -8  -3   3    9.66    1.13
   8   3  -3    9.00    1.03
   7   3  -3   92.07    2.63
   7  -3  -3   92.99    4.71
  -7   3   3   94.61    3.11
  -7  -3   3   94.41    3.32
   7   3  -3   90.13    3.14
   6   3  -3  232.02    4.34
   6  -3  -3  223.16    7.13
  -6  -3   3  226.51    5.22
  -6   3   3  231.29    5.15
   6   3  -3  223.26    5.08
   5  -3  -3 1373.31   22.76
   5   3  -3 1407.61   18.21
  -5  -3   3 1414.08   19.41
  -5   3   3 1429.62   19.49
   5   3  -3 1403.88   19.33
   4  -3  -3   20.42    1.91
   4   3  -3   18.76    0.88
  -4  -3   3   17.54    1.08
  -4   3   3   17.54    1.15
   4   3  -3   18.82    1.13
   4  -3  -3   18.36    0.61
   3   3  -3  165.91    3.30
   3  -3  -3  167.56    5.25
  -3   3   3  176.24    3.92
  -3  -3   3  173.85    3.60
   3  -3  -3  171.55    3.77
   3   3  -3  176.03    3.62
   2  -3  -3  290.89    6.64
  -2   3   3  290.21    5.40
  -2  -3   3  288.17    4.82
   2   3  -3  270.82    4.87
   2  -3  -3  288.65    5.88
   2   3  -3  291.38    4.83
   1  -3  -3  624.96   10.47
  -1  -3   3  598.99    8.46
   1   3  -3  621.51    8.43
   1  -3  -3  614.79   10.59
   1   3  -3  615.70   10.69
   0  -3  -3  838.41   14.36
   0   3  -3  834.89   13.92
   0  -3  -3  840.40   12.95
   0   3   3  845.54   11.80
   0  -3   3  846.54   11.23
  -1   3  -3   16.59    1.44
   1   3   3   17.82    1.05
  -1  -3  -3   16.01    1.55
  -1  -3  -3   18.88    1.08
   1   3   3   16.16    0.89
   1  -3   3   17.60    0.70
  -2   3  -3   20.71    0.96
   2   3   3   18.11    1.01
  -2  -3  -3   22.11    2.02
  -2   3  -3   23.37    1.76
   2   3   3   21.50    1.09
   2  -3   3   18.60    1.55
   3  -3   3    2.48    0.59
  -3   3  -3    2.32    0.67
  -3   3  -3    2.12    0.34
  -3  -3  -3    1.45    0.69
   3   3   3    2.11    0.39
  -4   3  -3  175.38    5.47
  -4   3  -3  164.60    3.32
  -4  -3  -3  176.65    6.62
   4  -3   3  162.73    4.85
   4   3   3  168.55    4.04
  -5   3  -3  166.02    5.53
  -5  -3  -3  173.50    6.94
   5   3   3  171.18    4.38
   5  -3   3  181.49    4.95
  -6  -3  -3   14.80    2.12
  -6   3  -3   12.76    1.48
   6   3   3   13.85    1.22
  -7   3  -3  162.24    5.72
  -7  -3  -3  174.92    7.53
   7   3   3  166.25    4.86
   8   3   3    6.83    0.96
   8  -3   3    6.30    0.94
  -8  -3  -3    7.66    1.54
  -8   3  -3    6.66    1.15
  -9   3  -3    8.13    0.70
  -9   3  -3    6.39    0.43
  -9  -3  -3    6.39    0.43
  -9  -3  -3    5.97    0.36
   9   3   3    6.74    1.05
  -9   3  -3    7.14    0.40
   9  -3   3    6.82    1.08
  -9  -3  -3    4.66    1.12
 -10  -3  -3  177.93    3.17
 -10   3  -3  169.92    3.09
 -10  -3  -3  175.82    3.06
  10  -3   3  180.74    5.94
  10   3   3  175.56    5.70
 -10   3  -3  174.49    2.86
 -10  -3  -3  180.12    7.67
  11  -3   3  175.79    5.97
  11   3   3  166.97    5.69
 -11   3  -3  165.87    2.76
 -11  -3  -3  161.91    3.09
 -11   3  -3  158.97    3.05
 -11  -3  -3  166.63    3.16
 -12   3  -3   51.28    2.36
 -12  -3  -3   47.09    1.45
 -12   3  -3   46.26    1.44
 -12  -3  -3   52.33    2.02
 -12  -3  -3   47.19    1.51
 -13  -3  -3   51.14    2.06
 -13  -3  -3   48.56    1.49
 -13  -3  -3   47.32    1.53
 -14  -3  -3  102.99    3.13
 -14  -3  -3   92.43    2.16
 -14   3  -3   98.18    3.43
  15  -3   3   60.69    1.71
 -15   3  -3   63.09    2.59
 -16  -3  -3    3.86    0.56
  17   3   3   35.71    1.26
 -17  -3  -3   40.03    1.52
  19   4  -3   11.24    0.63
  18  -4  -3    0.30    0.12
  18   4  -3    0.62    0.22
  17   4  -3    1.43    0.38
  17  -4  -3    1.53    0.30
 -17  -4   3    1.39    0.33
  16   4  -3    0.87    0.39
  16  -4  -3    0.58    0.26
 -16  -4   3    0.94    0.33
  15  -4  -3  107.79    2.92
  15   4  -3  110.76    3.41
 -15  -4   3  116.41    2.74
  15   4  -3  113.14    2.36
  14   4  -3   12.64    1.12
  14  -4  -3   12.48    0.90
  14   4  -3   12.62    0.69
 -14  -4   3   11.88    0.78
  13   4  -3   26.03    1.00
 -13   4   3   25.65    1.26
  13  -4  -3   23.23    1.23
  13   4  -3   25.80    1.48
  13  -4  -3   24.20    1.68
 -13  -4   3   25.91    1.09
  13   4  -3   26.31    1.91
  13  -4  -3   23.12    1.94
  12  -4  -3    6.97    1.13
  12   4  -3    7.10    1.06
  12   4  -3    7.42    0.52
 -12   4   3    6.37    0.63
  12  -4  -3    6.26    0.59
  12   4  -3    6.83    0.71
 -12  -4   3    6.17    1.31
  12  -4  -3    6.19    0.94
  12   4  -3    5.55    0.84
 -12  -4   3    6.00    0.48
  11   4  -3   41.36    1.19
 -11   4   3   37.95    1.40
 -11   4   3   37.24    2.25
  11   4  -3   39.35    1.65
  11  -4  -3   37.71    1.34
  11  -4  -3   39.69    2.31
 -11  -4   3   39.02    2.80
  11   4  -3   42.82    2.29
 -11  -4   3   38.74    1.18
  11  -4  -3   37.76    2.52
  11   4  -3   37.37    2.32
 -10  -4   3   17.85    1.80
  10   4  -3   16.90    1.39
 -10   4   3   17.03    1.47
  10  -4  -3   15.58    1.57
  10   4  -3   17.57    1.52
   9  -4  -3   66.65    4.34
   9   4  -3   68.12    2.66
  -9  -4   3   65.48    3.24
  -9   4   3   65.47    2.79
   9   4  -3   67.96    2.98
   8  -4  -3   68.76    4.32
  -8  -4   3   76.38    3.26
   8   4  -3   75.05    2.58
  -8   4   3   71.35    2.78
   8   4  -3   67.64    2.87
   7  -4  -3  274.63    8.76
   7   4  -3  293.08    5.59
  -7   4   3  281.09    6.06
  -7  -4   3  281.39    6.52
   7   4  -3  269.37    6.13
   6  -4  -3  122.72    5.35
   6   4  -3  118.18    3.05
  -6  -4   3  122.34    3.65
  -6   4   3  126.32    3.55
   6   4  -3  115.01    3.48
   5   4  -3  107.76    2.71
   5  -4  -3   99.37    4.63
  -5  -4   3  100.87    3.08
  -5   4   3  107.16    3.17
   5   4  -3  107.90    3.11
   4   4  -3    7.13    0.63
   4  -4  -3    6.46    1.17
  -4   4   3    6.99    0.72
  -4  -4   3    7.34    0.72
   4   4  -3    6.73    0.74
   4  -4  -3    7.08    0.49
   3  -4  -3   61.24    3.19
  -3  -4   3   60.46    1.92
  -3   4   3   59.12    2.18
   3   4  -3   56.43    1.95
   3  -4  -3   59.24    2.15
   3   4  -3   59.35    1.98
   2  -4  -3  193.43    5.49
  -2  -4   3  194.81    3.62
   2   4  -3  182.62    4.10
   2   4  -3  194.71    3.82
   2  -4  -3  181.59    4.75
   1  -4  -3   40.22    2.19
  -1  -4   3   40.54    1.27
  -1   4   3   38.79    1.80
  -1   4   3   43.65    1.78
   1  -4  -3   40.31    2.27
   0   4   3  135.75    3.82
   0  -4  -3  127.13    4.56
   0  -4  -3  133.60    3.82
   0   4   3  123.82    3.21
   0  -4   3  128.38    2.33
   1   4   3  182.21    3.94
  -1  -4  -3  183.32    4.30
   1  -4   3  188.85    2.76
  -1   4  -3  191.02    4.16
   1   4   3  188.83    4.55
  -1   4  -3  175.87    5.24
  -1  -4  -3  180.89    5.98
  -2  -4  -3  152.46    3.30
   2   4   3  150.14    3.56
   2  -4   3  152.29    5.14
   2  -4   3  153.13    2.22
  -2   4  -3  150.91    3.62
   2   4   3  146.54    3.82
  -2  -4  -3  151.99    5.74
  -2   4  -3  142.23    4.74
   3   4   3   97.12    2.87
   3  -4   3  102.06    4.10
   3  -4   3   95.45    1.60
  -3   4  -3   87.56    2.67
  -3   4  -3   98.05    3.88
  -3  -4  -3   97.83    4.78
   4  -4   3    0.92    0.63
  -4  -4  -3    1.78    0.78
  -4   4  -3    0.92    0.27
  -4   4  -3    0.92    0.49
   4   4   3    0.72    0.36
   5   4   3   20.13    1.43
   5  -4   3   19.39    1.75
  -5  -4  -3   20.46    2.46
  -5   4  -3   18.95    1.78
   6  -4   3   27.88    1.99
   6   4   3   27.54    1.77
  -6   4  -3   25.91    2.09
  -6  -4  -3   27.18    2.82
   7   4   3   12.23    1.27
  -7   4  -3   12.06    1.52
  -7  -4  -3   13.40    2.12
   8   4   3   31.57    2.13
  -8  -4  -3   33.97    3.43
  -8   4  -3   35.91    2.48
  -9   4  -3   31.30    1.49
  -9  -4  -3   28.19    0.94
  -9   4  -3   27.67    0.92
  -9  -4  -3   28.80    0.85
   9   4   3   28.21    2.10
   9  -4   3   29.38    2.27
  -9   4  -3   28.65    0.91
  -9  -4  -3   29.50    3.21
 -10  -4  -3   10.97    1.95
  10   4   3    9.15    0.51
  10   4   3   10.13    1.31
 -10   4  -3    9.74    0.54
  10  -4   3    9.14    1.27
 -10  -4  -3   10.19    0.57
 -10  -4  -3    9.52    0.57
 -10   4  -3   11.60    0.97
 -10   4  -3    9.20    0.57
  11   4   3    4.18    0.34
 -11   4  -3    4.08    0.35
  11  -4   3    2.79    0.70
  11   4   3    3.59    0.84
 -11  -4  -3    3.73    0.38
 -11   4  -3    4.18    0.69
 -11   4  -3    3.69    0.38
 -11  -4  -3    3.38    0.37
 -12   4  -3    5.71    0.40
 -12  -4  -3    5.82    0.49
 -12   4  -3    7.02    0.94
 -12  -4  -3    6.65    0.54
 -13   4  -3    2.97    0.66
 -13  -4  -3    2.78    0.35
 -13  -4  -3    3.69    0.63
 -13  -4  -3    3.12    0.40
 -14  -4  -3    0.02    0.37
 -14   4  -3   -0.32    0.51
 -14  -4  -3   -0.05    0.18
 -15  -4  -3   17.34    1.18
 -16  -4  -3    4.67    0.56
 -17  -4  -3    3.71    0.46
  17   4   3    3.07    0.35
  19   5  -3    0.27    0.11
  18   5  -3    4.02    0.44
 -18  -5   3    3.93    0.41
  17  -5  -3   78.92    1.96
  17   5  -3   81.41    2.46
  16   5  -3  155.49    3.89
  16  -5  -3  157.74    3.38
  15  -5  -3  173.98    3.76
  15   5  -3  175.47    4.34
  15   5  -3  179.40    3.31
 -15  -5   3  186.03    3.69
  14  -5  -3   67.91    2.17
  14   5  -3   69.76    2.55
 -14   5   3   71.56    2.24
  14   5  -3   68.96    1.83
 -14  -5   3   70.44    2.00
  13   5  -3  106.68    2.38
 -13   5   3  102.54    2.85
  13   5  -3  107.36    3.14
  13  -5  -3  100.78    2.67
  13   5  -3  101.95    3.81
  13  -5  -3  100.23    4.03
 -13  -5   3  104.90    2.47
  12   5  -3   65.52    1.74
 -12   5   3   61.84    2.08
  12  -5  -3   61.07    1.90
  12   5  -3   63.82    2.25
  12  -5  -3   61.19    2.90
  12   5  -3   66.91    2.92
  12   5  -3   63.50    3.14
  12  -5  -3   64.57    3.43
 -12  -5   3   65.74    1.73
  11   5  -3   95.96    2.13
 -11   5   3   90.44    2.44
  11  -5  -3   87.75    2.17
  11   5  -3   95.60    2.65
 -11  -5   3   89.74    4.38
  11   5  -3   94.83    3.58
  11   5  -3   90.10    3.75
  11  -5  -3   88.24    4.03
 -11  -5   3   92.31    2.04
 -10   5   3   16.93    1.36
  10   5  -3   18.21    0.75
 -10  -5   3   17.82    1.82
  10  -5  -3   16.56    2.29
  10   5  -3   15.37    1.41
 -10  -5   3   16.69    0.69
  10   5  -3   15.87    1.49
   9  -5  -3  205.66    8.21
   9   5  -3  218.03    5.32
  -9  -5   3  214.53    6.38
  -9   5   3  209.00    5.35
   9   5  -3  212.26    5.71
  -8  -5   3    6.52    1.01
   8   5  -3    6.85    0.81
   8  -5  -3    7.47    1.56
  -8   5   3    6.44    0.78
   8   5  -3    6.18    0.86
  -7  -5   3    5.64    0.90
   7   5  -3    6.13    0.71
   7  -5  -3    5.23    1.27
  -7   5   3    7.16    0.83
   7   5  -3    5.39    0.79
   6  -5  -3  113.95    5.49
   6   5  -3  118.33    3.31
  -6   5   3  122.11    3.54
  -6  -5   3  119.87    3.76
   6   5  -3  110.97    3.50
   5   5  -3   15.46    1.08
   5  -5  -3   14.88    1.93
  -5  -5   3   16.83    1.21
  -5   5   3   15.74    1.19
   5   5  -3   14.12    1.16
   4  -5  -3    6.77    1.21
   4   5  -3    7.49    0.76
  -4  -5   3    7.23    0.74
  -4   5   3    6.87    0.75
   4   5  -3    7.47    0.77
   4  -5  -3    8.41    0.66
   3  -5  -3  345.85    8.85
  -3   5   3  340.80    6.50
  -3  -5   3  352.76    5.94
   3   5  -3  325.55    6.44
   3   5  -3  341.45    6.23
   3  -5  -3  333.85    6.85
   2  -5  -3  993.18   16.77
  -2  -5   3  993.97   12.99
  -2   5   3  999.02   14.48
   1  -5  -3    7.55    1.06
  -1  -5   3    8.06    0.51
  -1   5   3    7.08    0.93
   1  -5  -3    7.80    1.09
  -1   5   3    8.45    0.99
   0  -5  -3  198.50    5.33
   0   5   3  199.97    4.78
   0  -5   3  207.57    3.02
   0   5  -3  200.04    4.97
   0  -5  -3  190.06    6.20
   0   5   3  196.68    5.39
  -1   5  -3  267.60    6.01
   1   5   3  291.96    6.54
  -1  -5  -3  283.27    8.23
  -1  -5  -3  297.44    6.28
   1  -5   3  264.88    7.51
   1   5   3  286.39    5.76
   2   5   3  132.96    4.00
  -2  -5  -3  130.85    5.65
  -2   5  -3  143.62    4.84
   2   5   3  134.80    3.61
  -2  -5  -3  136.51    3.44
   2  -5   3  138.86    5.20
  -3   5  -3  104.89    3.36
  -3  -5  -3  102.59    5.30
  -3   5  -3  104.16    4.15
   3   5   3  105.49    3.24
   3  -5   3  111.10    4.69
  -4   5  -3   66.06    2.55
  -4  -5  -3   65.59    4.37
  -4   5  -3   61.98    3.21
   4   5   3   62.23    2.53
   4  -5   3   63.29    3.55
  -5  -5  -3   57.40    4.26
  -5   5  -3   54.74    3.01
   5   5   3   54.50    2.47
   5  -5   3   50.17    3.21
   6  -5   3    0.66    0.67
  -6  -5  -3   -0.18    0.66
  -6   5  -3   -0.08    0.36
   6   5   3   -0.14    0.42
   7   5   3   17.38    1.56
  -7  -5  -3   19.28    2.57
  -7   5  -3   16.49    1.67
   8   5   3   98.36    4.00
  -8  -5  -3  108.03    6.39
  -8   5  -3  108.52    2.16
  -8   5  -3  108.20    1.94
  -9  -5  -3   14.17    0.65
  -9   5  -3   13.77    0.63
  -9   5  -3   15.74    1.17
  -9  -5  -3   14.24    0.58
   9   5   3   13.91    1.50
  -9   5  -3   13.29    0.67
  -9  -5  -3   13.13    2.14
 -10  -5  -3  248.10    9.89
  10   5   3  236.19    3.95
  10  -5   3  255.64    7.48
  10   5   3  237.98    7.03
 -10  -5  -3  237.76    3.98
 -10   5  -3  244.40    3.96
 -10   5  -3  244.60    4.03
 -10  -5  -3  249.35    3.90
  11   5   3   96.51    2.14
  11   5   3  104.63    4.34
 -11   5  -3  102.66    2.20
 -11  -5  -3  103.92    2.25
 -11  -5  -3   95.40    2.16
 -11   5  -3  103.15    3.44
  12   5   3    8.01    0.52
 -12   5  -3    7.61    0.50
 -12  -5  -3    8.09    0.58
 -12   5  -3    7.36    0.96
 -12  -5  -3    7.76    0.54
  13   5   3   11.29    0.58
 -13   5  -3   11.32    0.56
 -13  -5  -3   11.85    0.71
 -13  -5  -3   10.64    0.62
 -13   5  -3   10.52    1.12
 -14  -5  -3   21.47    0.84
 -14  -5  -3   25.59    1.44
 -15  -5  -3   52.89    2.03
 -16  -5  -3    1.17    0.33
  16   5   3    1.31    0.31
 -17  -5  -3   91.96    2.22
  17   5   3   85.45    1.98
 -18  -6   3    1.45    0.25
  18   6  -3    1.24    0.25
 -17  -6   3    7.84    0.61
  17   6  -3    7.22    0.64
  16   6  -3    8.77    0.55
 -16  -6   3    9.16    0.70
  16   6  -3    9.09    0.80
  15   6  -3    0.93    0.21
  15   6  -3    0.90    0.29
  15  -6  -3    1.00    0.26
 -15   6   3    0.65    0.20
 -15  -6   3    1.62    0.39
  14  -6  -3    2.28    0.35
  14   6  -3    2.81    0.46
  14   6  -3    2.22    0.32
 -14  -6   3    2.49    0.39
 -14   6   3    2.43    0.42
 -13   6   3    1.65    0.45
  13   6  -3    1.37    0.27
  13  -6  -3    1.55    0.27
  13   6  -3    0.91    0.28
 -13  -6   3    1.52    0.32
  13  -6  -3    0.92    0.39
  12  -6  -3    0.49    0.45
  12   6  -3    0.09    0.28
  12   6  -3    0.39    0.17
 -12   6   3    0.22    0.29
  12  -6  -3    0.10    0.11
  12   6  -3    0.03    0.18
  12  -6  -3   -0.29    0.40
 -12  -6   3    0.08    0.17
  11  -6  -3   -0.46    0.55
  11   6  -3    0.74    0.33
  11   6  -3    0.34    0.12
 -11   6   3    0.53    0.33
  11   6  -3    0.75    0.29
  11  -6  -3    0.33    0.11
  11  -6  -3    0.60    0.72
  11   6  -3    0.55    0.25
 -11  -6   3    0.30    0.18
  10   6  -3   35.98    1.17
 -10   6   3   32.82    1.38
  10   6  -3   35.58    1.33
  10   6  -3   32.13    2.10
  10  -6  -3   33.48    3.34
 -10  -6   3   28.93    2.42
 -10  -6   3   34.99    1.11
  10   6  -3   32.14    2.15
   9   6  -3  104.37    3.73
  -9  -6   3  100.72    4.34
   9  -6  -3   98.79    5.77
  -9   6   3  102.99    3.33
   9   6  -3  100.72    3.79
   8   6  -3   19.37    1.45
  -8  -6   3   19.41    1.74
   8  -6  -3   15.39    2.21
  -8   6   3   17.45    1.29
   8   6  -3   18.33    1.54
   7  -6  -3  103.40    5.72
  -7  -6   3  110.66    4.02
   7   6  -3  113.03    3.55
  -7   6   3  106.10    3.37
   7   6  -3  103.58    3.64
  -6   6   3    0.19    0.20
   6  -6  -3   -0.59    1.03
  -6  -6   3    0.23    0.37
   6   6  -3    0.48    0.30
   6   6  -3   -0.08    0.33
   5   6  -3   50.42    2.26
   5  -6  -3   55.55    3.84
  -5  -6   3   58.98    2.42
  -5   6   3   52.04    2.20
   5   6  -3   50.91    2.33
  -4  -6   3   12.09    1.00
   4  -6  -3   14.07    1.95
  -4   6   3   11.25    1.00
   4   6  -3   11.33    1.10
   4   6  -3   11.50    1.03
   4  -6  -3   11.98    0.94
   3  -6  -3   74.13    4.09
  -3  -6   3   75.06    2.30
  -3   6   3   69.41    2.55
   3   6  -3   67.48    2.77
  -3   6   3   73.36    2.96
   3  -6  -3   72.61    3.11
   2   6  -3   33.31    1.95
   2  -6  -3   34.41    2.34
  -2   6   3   39.44    2.28
   2  -6  -3   39.05    2.73
  -2  -6   3   38.32    1.41
  -1   6   3  163.88    5.00
   1  -6  -3  173.31    5.97
  -1   6   3  182.90    5.53
   1  -6  -3  181.50    5.87
  -1  -6   3  176.77    3.08
   0   6  -3   41.62    2.38
   0   6   3   43.97    2.30
   0   6   3   49.97    2.72
   0  -6  -3   46.03    3.10
   0  -6  -3   45.14    2.62
   0  -6   3   43.58    3.02
   1   6   3    4.91    0.76
   1  -6   3    4.74    1.11
  -1  -6  -3    4.82    0.81
  -1  -6  -3    3.38    1.02
   1   6   3    4.23    0.84
  -1   6  -3    3.30    0.63
  -2  -6  -3  110.41    3.49
   2   6   3  108.87    3.53
   2  -6   3  112.27    5.00
  -2  -6  -3  106.47    5.42
   2   6   3  110.49    3.90
  -2   6  -3  103.37    3.68
   3   6   3   11.49    1.13
   3  -6   3   12.90    1.80
  -3  -6  -3   11.12    1.85
  -3   6  -3   11.48    1.15
   3   6   3   11.05    1.20
   4  -6   3   19.62    2.15
   4   6   3   19.44    1.51
  -4  -6  -3   18.81    2.55
  -4   6  -3   20.05    1.50
   5  -6   3    7.62    1.39
   5   6   3    8.38    1.04
  -5  -6  -3    7.34    1.76
   6   6   3   23.40    1.78
   6  -6   3   27.32    2.54
  -6  -6  -3   24.38    3.04
   7   6   3   98.82    3.93
  -7  -6  -3   96.24    6.18
   8   6   3  178.97    5.65
  -8  -6  -3  179.58    8.67
  -8   6  -3  185.76    3.29
  -8  -6  -3  177.79    2.94
  -8   6  -3  190.26    2.93
  -8   6  -3  192.20    4.34
  -9  -6  -3   20.66    0.78
  -9   6  -3   20.50    1.34
  -9  -6  -3   19.80    0.70
   9   6   3   19.85    1.84
  -9   6  -3   20.53    0.89
  -9  -6  -3   23.73    3.12
 -10  -6  -3   15.86    2.44
  10   6   3   13.51    0.70
  10  -6   3   15.84    1.77
  10   6   3   12.82    1.55
 -10   6  -3   13.82    0.74
 -10  -6  -3   14.04    0.65
 -10  -6  -3   14.02    0.68
 -10   6  -3   12.72    1.14
  11   6   3    3.03    0.35
 -11   6  -3    2.99    0.34
 -11  -6  -3    2.89    0.34
 -11  -6  -3    2.71    0.32
 -11   6  -3    2.49    0.61
  12   6   3   27.56    1.04
 -12   6  -3   28.08    1.03
 -12  -6  -3   30.84    1.13
 -12  -6  -3   27.86    1.00
  13   6   3    2.17    0.26
 -13   6  -3    2.22    0.26
 -13  -6  -3    2.55    0.29
 -13  -6  -3    2.92    0.35
  14   6   3   27.90    0.87
 -14  -6  -3   29.87    1.53
 -15  -6  -3   18.52    1.15
 -16  -6  -3   -0.33    0.25
  16   6   3    0.22    0.18
 -17  -6  -3    9.96    0.61
  17   6   3    8.66    0.50
  18  -7  -3    1.36    0.29
 -18  -7   3    1.05    0.22
 -17  -7   3   85.40    2.04
  17   7  -3   77.93    2.05
  16   7  -3   35.04    1.14
 -16  -7   3   38.37    1.38
  16   7  -3   35.47    1.44
  15   7  -3    1.71    0.29
  15   7  -3    1.72    0.36
 -15   7   3    1.76    0.28
 -15  -7   3    1.95    0.41
  14   7  -3   45.61    1.80
 -14   7   3   42.13    1.83
  14   7  -3   43.53    1.49
 -14  -7   3   46.26    1.59
  13   7  -3    3.28    0.47
 -13   7   3    2.92    0.65
  13   7  -3    3.30    0.41
 -13  -7   3    3.52    0.47
  12   7  -3   51.12    1.62
 -12   7   3   50.06    2.10
  12   7  -3   54.15    1.94
 -12  -7   3   51.46    1.63
 -12   7   3   48.67    3.05
  12  -7  -3   49.43    2.93
  11   7  -3    0.55    0.44
  11   7  -3    0.45    0.16
 -11   7   3    0.52    0.37
  11   7  -3    0.06    0.15
  11  -7  -3   -0.49    1.22
  11   7  -3   -0.57    0.32
 -11  -7   3   -0.21    0.20
  10   7  -3  179.96    3.36
 -10   7   3  180.40    3.97
  10   7  -3  189.24    3.52
  10  -7  -3  171.31    8.15
  10   7  -3  181.85    5.56
  10   7  -3  178.22    5.55
 -10  -7   3  183.27    3.31
  -9   7   3  101.10    2.61
   9   7  -3   98.82    2.10
   9  -7  -3  100.11    6.14
   9   7  -3   98.50    3.83
   9   7  -3   92.07    3.78
  -9  -7   3   99.29    2.08
   8  -7  -3   94.34    5.84
  -8  -7   3   98.48    4.16
   8   7  -3   91.44    3.57
   8   7  -3   89.72    3.61
   7  -7  -3  180.19    8.13
   7   7  -3  189.79    5.35
  -7  -7   3  200.50    5.74
  -7   7   3  189.74    4.59
   7   7  -3  181.66    5.19
   6  -7  -3   27.46    3.05
   6   7  -3   28.27    1.87
  -6  -7   3   32.69    2.06
  -6   7   3   31.18    1.69
   6   7  -3   30.79    1.93
   5  -7  -3  905.87   19.34
  -5  -7   3  918.33   14.23
  -5   7   3  856.31   13.57
   5   7  -3  860.93   14.57
  -5   7   3  931.28   15.40
   4  -7  -3   22.77    2.67
  -4  -7   3   23.11    1.45
  -4   7   3   21.69    1.42
   4   7  -3   23.18    1.70
   4  -7  -3   22.92    1.57
  -4   7   3   22.23    1.88
   3  -7  -3  330.89    9.84
  -3  -7   3  339.65    6.14
  -3   7   3  293.12    6.42
   3   7  -3  320.76    7.37
  -3   7   3  365.39    8.42
   3  -7  -3  307.43    7.93
  -2   7   3  272.61    7.57
   2  -7  -3  261.81    8.07
  -2  -7   3  245.46    4.53
  -1   7   3    6.13    1.06
  -1   7   3    6.93    1.24
  -1  -7   3    5.64    1.24
   1  -7  -3    7.04    1.31
   0   7  -3  209.18    6.07
   0   7   3  214.31    6.07
   0   7   3  233.87    6.70
   0  -7  -3  234.21    6.83
   0  -7   3  201.85    7.45
   1   7   3   12.36    1.45
  -1   7  -3   10.22    1.23
  -1  -7  -3   10.44    1.31
   1   7   3   10.94    1.25
  -2   7  -3  159.89    5.07
   2   7   3  166.60    5.40
  -2  -7  -3  150.63    7.05
  -2  -7  -3  169.58    4.91
   2   7   3  163.49    4.92
   2  -7   3  170.10    6.64
   3   7   3   37.85    2.40
  -3   7  -3   34.92    2.21
  -3  -7  -3   36.78    3.57
   3  -7   3   31.25    2.94
   3   7   3   34.86    2.16
  -4   7  -3   77.10    3.30
  -4  -7  -3   74.42    5.29
   4   7   3   75.42    3.27
   4  -7   3   74.56    4.52
  -5  -7  -3  144.59    7.60
   5   7   3  145.34    4.77
   5  -7   3  143.62    6.38
  -6  -7  -3   25.54    3.24
   6  -7   3   28.12    2.82
   6   7   3   26.62    1.99
   7  -7   3   36.47    3.07
   7   7   3   33.74    2.34
  -7   7  -3   37.98    1.22
  -7  -7  -3   38.46    4.00
   8   7   3  133.02    4.97
  -8  -7  -3  137.89    7.76
  -8   7  -3  139.15    2.79
  -8  -7  -3  131.50    2.32
  -9  -7  -3   81.64    1.73
   9   7   3   83.25    1.94
   9   7   3   78.90    3.86
  -9   7  -3   79.47    2.00
 -10  -7  -3   13.82    2.40
  10   7   3   11.68    0.66
  10   7   3   10.28    1.41
 -10   7  -3   11.79    0.70
 -10  -7  -3   11.35    0.58
 -10  -7  -3   11.70    0.59
  11   7   3   32.22    1.16
 -11   7  -3   32.19    1.18
 -11  -7  -3   34.42    1.13
 -11  -7  -3   33.16    1.05
  12   7   3   55.83    1.58
 -12   7  -3   53.74    1.55
 -12  -7  -3   60.46    1.62
 -12  -7  -3   58.07    1.43
 -13   7  -3    7.50    0.49
  13   7   3    7.50    0.51
 -13  -7  -3    7.60    0.44
  14   7   3   41.57    1.16
 -14  -7  -3   45.45    1.86
 -15  -7  -3   12.75    0.90
 -16  -7  -3   46.46    1.57
  16   7   3   42.94    1.36
  18  -8  -3    7.58    0.55
 -18  -8   3    9.52    0.49
 -17  -8   3    8.93    0.56
  16   8  -3    4.07    0.37
 -16  -8   3    4.32    0.47
  15   8  -3    0.23    0.17
  15   8  -3    0.24    0.23
 -15   8   3    0.30    0.15
 -15  -8   3    0.09    0.24
  14   8  -3    1.34    0.33
 -14   8   3    1.45    0.36
  14   8  -3    1.47    0.28
 -14  -8   3    2.02    0.40
  13   8  -3    3.25    0.46
 -13   8   3    3.29    0.57
  13   8  -3    3.69    0.43
 -13  -8   3    3.47    0.47
  12   8  -3    9.01    0.67
 -12   8   3   10.01    0.97
  12   8  -3    9.14    0.71
  12  -8  -3    9.66    1.26
 -12  -8   3   10.04    0.69
  11   8  -3   64.23    1.82
 -11   8   3   63.67    2.40
  11   8  -3   66.05    1.91
  11   8  -3   60.63    3.07
  11  -8  -3   65.30    5.03
 -11   8   3   63.62    3.61
 -11  -8   3   62.16    1.80
 -10   8   3   29.40    1.52
  10   8  -3   27.42    1.08
  10   8  -3   28.70    2.16
  10  -8  -3   25.50    3.19
 -10   8   3   28.13    2.43
 -10  -8   3   27.35    1.08
  -9   8   3   63.40    2.19
   9   8  -3   66.66    1.70
   9  -8  -3   66.18    5.18
   9   8  -3   62.87    3.30
  -9   8   3   65.48    3.61
  -9  -8   3   66.22    1.70
  -8   8   3   95.15    2.58
   8   8  -3   88.45    3.92
   8  -8  -3   92.32    6.11
   8   8  -3   98.39    2.01
  -8  -8   3   93.36    2.00
  -8   8   3   96.92    4.36
  -7   8   3   11.84    1.50
   7  -8  -3    9.64    1.99
   7   8  -3    9.78    1.21
   6  -8  -3   22.72    2.89
   6   8  -3   25.94    1.95
  -6   8   3   26.59    2.23
   5  -8  -3  119.11    6.63
   5   8  -3  127.30    4.53
  -5   8   3  133.03    3.71
  -4  -8   3   12.18    1.88
   4  -8  -3    6.99    1.50
  -4   8   3   11.46    1.63
   4   8  -3   10.09    1.26
  -4   8   3    8.98    0.91
  -3  -8   3  199.46    7.67
  -3   8   3  205.00    7.19
   3   8  -3  183.63    5.68
  -3   8   3  190.13    4.77
  -2  -8   3    1.09    0.87
   2  -8  -3    1.78    1.00
  -2   8   3    0.95    0.60
  -1   8   3   67.61    3.57
   1  -8  -3   60.66    3.83
  -1  -8   3   62.66    4.18
  -1   8   3   66.78    3.88
   0   8   3    4.91    1.06
   0  -8   3    4.83    1.36
   0  -8  -3    3.23    0.78
   0   8  -3    4.30    0.93
   0   8   3    4.68    1.05
   1   8   3   24.92    2.06
  -1  -8  -3   24.20    2.09
   1  -8   3   24.89    2.64
   1   8   3   25.52    2.17
  -1   8  -3   27.01    2.11
  -2  -8  -3   28.23    2.10
   2   8   3   26.28    2.10
   2  -8   3   27.96    2.79
  -2   8  -3   28.82    2.15
   2   8   3   29.18    2.25
  -2  -8  -3   23.30    2.85
   3   8   3  102.82    4.20
   3  -8   3  109.87    5.65
  -3   8  -3  107.61    4.30
   3   8   3  108.22    4.54
  -3  -8  -3   93.43    5.96
   4   8   3    1.09    0.41
  -4  -8  -3    1.55    0.83
  -4   8  -3    2.41    0.61
  -5  -8  -3   22.96    3.10
   5   8   3   26.56    2.10
   5  -8   3   30.82    3.05
  -6  -8  -3   77.61    1.79
   6   8   3   73.92    3.62
   6  -8   3   74.02    4.83
  -6  -8  -3   69.22    5.51
  -6   8  -3   76.64    1.83
   7  -8   3   26.49    2.76
   7   8   3   25.23    2.15
  -7   8  -3   25.49    1.02
  -7  -8  -3   24.96    3.41
   8   8   3   52.21    3.14
  -8  -8  -3   58.73    5.22
  -8   8  -3   55.97    1.63
  -8  -8  -3   53.65    1.24
  -9  -8  -3   19.42    0.71
   9   8   3   18.70    0.85
   9   8   3   19.17    1.93
  -9   8  -3   18.79    0.91
  -9  -8  -3   17.79    2.80
 -10   8  -3    0.41    0.19
  10   8   3    0.37    0.15
 -10  -8  -3    0.34    0.15
 -11   8  -3    1.87    0.32
  11   8   3    1.70    0.27
 -11  -8  -3    2.30    0.25
 -12   8  -3    5.65    0.45
  12   8   3    5.79    0.49
 -13   8  -3    9.80    0.56
  13   8   3    9.58    0.58
 -14   8  -3   10.80    0.51
 -14  -8  -3   11.24    0.89
  14   8   3   10.41    0.55
 -15  -8  -3   14.60    0.91
  15   8   3   12.58    0.45
  16   8   3    0.87    0.18
 -16  -8  -3    0.98    0.26
 -18  -9   3   14.76    0.53
  17  -9  -3   18.68    0.97
 -17  -9   3   21.21    0.81
  16   9  -3   -0.05    0.10
 -16  -9   3    0.28    0.21
  16  -9  -3    0.31    0.33
  15   9  -3   10.25    0.64
 -15   9   3   11.27    0.67
 -15  -9   3   11.50    0.75
  14   9  -3   18.70    0.93
  14   9  -3   19.82    0.99
 -14   9   3   18.92    1.00
 -14  -9   3   18.91    1.00
  13   9  -3   19.34    0.97
 -13  -9   3   19.66    1.02
  13   9  -3   20.57    1.04
  12   9  -3    9.30    0.68
 -12  -9   3    9.47    0.70
 -12   9   3    8.91    1.00
 -11   9   3    0.45    0.37
  11   9  -3    0.40    0.13
 -11  -9   3    0.50    0.27
 -10   9   3   32.17    1.71
  10   9  -3   34.83    1.26
  10  -9  -3   29.57    3.63
  10   9  -3   32.81    2.33
 -10  -9   3   33.94    1.26
 -10   9   3   36.90    2.97
  -9   9   3    0.63    0.34
  -9   9   3    1.15    0.40
   9   9  -3    1.33    0.23
   9  -9  -3    0.84    0.70
   9   9  -3    1.50    0.66
  -9  -9   3    1.24    0.28
  -8   9   3   62.59    3.78
  -8   9   3   61.95    2.24
   8   9  -3   61.62    1.56
   8  -9  -3   54.78    4.95
  -8  -9   3   59.35    4.11
   8   9  -3   57.83    3.35
  -8  -9   3   58.50    1.58
  -7   9   3   80.13    4.43
  -7   9   3   76.31    2.41
  -7  -9   3   75.79    5.02
   7   9  -3   77.42    1.66
   7   9  -3   70.99    3.70
  -7  -9   3   74.35    1.73
  -6  -9   3    2.73    0.86
   6  -9  -3    1.63    1.07
  -6   9   3    3.53    1.09
   6   9  -3    2.82    0.79
  -5  -9   3  199.41    8.07
   5   9  -3  198.13    6.24
  -4  -9   3   -0.14    0.55
   4  -9  -3    0.03    0.73
   4   9  -3   -0.24    0.36
  -4   9   3    0.04    0.52
  -3  -9   3  475.07   13.33
   3   9  -3  464.65   10.72
  -2   9   3  282.40    9.00
  -2   9   3  290.17    6.28
  -1   9   3    0.06    0.59
  -1  -9   3    0.09    0.61
   1  -9  -3    0.82    0.69
  -1   9   3    0.42    0.45
   0   9   3    0.78    0.58
   0  -9   3    1.39    0.80
   0  -9  -3    1.38    0.85
   0   9  -3    1.40    0.58
   0   9   3    1.25    0.48
   1   9   3    3.13    0.81
   1  -9   3    2.57    1.16
  -1  -9  -3    2.23    0.70
  -1   9  -3    3.19    0.83
   1   9   3    2.68    0.66
  -2  -9  -3  363.79    8.95
   2  -9   3  369.12   11.45
   2   9   3  371.93    9.67
  -2   9  -3  381.81    9.28
   2   9   3  351.20    9.17
   3  -9   3   55.41    4.27
   3   9   3   52.00    3.20
   3   9   3   60.76    3.55
  -3   9  -3   59.83    3.29
  -3  -9  -3   49.34    4.51
   4   9   3   56.87    3.35
   4  -9   3   66.46    4.68
  -4   9  -3   65.63    3.36
  -4  -9  -3   55.45    4.98
  -5  -9  -3   37.33    1.19
  -5   9  -3   35.88    1.15
  -5  -9  -3   34.80    4.03
   5   9   3   35.68    2.65
   5  -9   3   36.74    3.50
  -6  -9  -3   95.78    2.17
  -6   9  -3   93.61    2.16
  -6  -9  -3   82.34    6.29
   6   9   3   93.19    4.36
   6  -9   3   95.64    5.79
  -7   9  -3   70.26    1.86
  -7  -9  -3   69.27    5.80
   7  -9   3   66.98    4.70
   7   9   3   70.08    3.79
  -8   9  -3    1.93    0.30
   8   9   3    1.20    0.42
   9   9   3  102.69    2.33
  -9   9  -3  111.24    2.54
  -9  -9  -3  104.60    6.95
   9   9   3  108.91    4.82
  10   9   3    0.64    0.20
 -10   9  -3    0.25    0.15
  11   9   3  104.65    2.39
 -11   9  -3  112.29    2.50
  12   9   3   22.36    0.95
 -12   9  -3   21.88    0.93
  13   9   3    4.19    0.38
 -13   9  -3    4.62    0.38
 -14  -9  -3   60.36    1.99
 -14   9  -3   57.64    1.29
  14   9   3   56.59    1.37
  15   9   3    0.73    0.11
  15  -9   3    0.46    0.15
 -16  -9  -3   23.11    0.87
 -17 -10   3    1.66    0.23
  17 -10  -3    1.75    0.30
 -16 -10   3    0.34    0.17
  16 -10  -3    0.24    0.28
  15  10  -3    6.95    0.51
 -15  10   3    7.85    0.55
 -15 -10   3    7.80    0.58
  15 -10  -3    7.92    0.83
  14  10  -3    1.97    0.31
 -14  10   3    1.95    0.32
 -14 -10   3    2.16    0.39
 -13  10   3   33.17    1.69
 -13 -10   3   37.25    1.41
  13  10  -3   34.70    1.31
 -12  10   3    0.15    0.35
 -12 -10   3    0.77    0.32
  12  10  -3    0.90    0.25
  11  10  -3  156.60    3.16
 -11 -10   3  153.34    3.20
 -10  10   3    9.59    1.00
 -10  10   3   11.55    1.85
  10 -10  -3   14.22    2.53
  10  10  -3   12.38    0.74
 -10 -10   3   12.40    0.79
   9  10  -3  145.26    2.82
  -9  10   3  127.93    3.75
  -9  10   3  160.82    7.13
   9 -10  -3  109.24    7.40
   9  10  -3  131.37    5.13
  -9 -10   3  138.25    2.90
   8  10  -3    2.43    0.30
  -8  10   3    1.73    0.51
  -8  10   3    2.15    0.86
   8 -10  -3    1.06    0.86
   8  10  -3    2.58    0.24
   8  10  -3    1.69    0.67
  -8 -10   3    2.01    0.30
  -7 -10   3    0.97    0.24
   7  10  -3    1.15    0.19
   7 -10  -3    0.97    0.32
  -7  10   3    1.00    0.32
  -7  10   3    2.01    0.87
   7 -10  -3    0.56    0.67
   7  10  -3    1.35    0.65
   7  10  -3    0.97    0.15
  -6 -10   3    1.03    0.22
   6  10  -3    0.92    0.15
   6 -10  -3    1.21    0.35
  -6  10   3    0.99    0.43
  -6  10   3    0.69    0.59
   6  10  -3    0.40    0.32
   6  10  -3    1.11    0.16
  -6 -10   3    1.47    0.76
   6 -10  -3    0.57    1.01
  -5 -10   3    0.89    0.78
   5 -10  -3    1.00    1.02
  -5  10   3   -0.08    0.67
   5  10  -3    0.91    0.51
   4 -10  -3   35.57    3.81
  -4 -10   3   42.36    3.79
  -4  10   3   44.82    3.81
   4  10  -3   43.11    2.95
  -3 -10   3    0.11    0.68
   3 -10  -3    0.04    0.72
  -3  10   3    0.78    0.68
  -2 -10   3  299.67   10.33
  -2  10   3  278.71    9.25
  -2  10   3  299.04    6.45
  -1  10   3    5.34    1.24
  -1 -10   3    4.99    1.42
   1 -10  -3    4.81    1.24
   0  10   3  103.11    5.02
   0  10   3  102.77    5.03
   0  10  -3  107.97    4.98
   0 -10  -3  105.47    5.50
   0 -10   3  107.46    6.03
   1  10   3   67.74    3.94
  -1  10  -3   72.58    3.93
   1  10   3   70.34    4.07
  -1 -10  -3   65.73    4.05
   1 -10   3   71.86    4.92
  -2 -10  -3  127.51    7.39
   2  10   3  138.59    5.76
   2  10   3  151.60    6.06
  -2  10  -3  143.93    5.63
   2 -10   3  139.54    7.08
  -3 -10  -3   14.82    2.63
   3 -10   3   15.19    2.44
   3  10   3   16.33    1.98
   3  10   3   17.56    1.99
  -3  10  -3   16.97    1.85
  -4 -10  -3    1.08    0.21
   4  10   3    0.62    0.15
   4 -10   3    0.62    0.78
  -4  10  -3    0.37    0.09
   4  10   3    0.24    0.47
  -4 -10  -3   -0.77    1.05
  -4  10  -3    2.09    0.64
  -5 -10  -3    1.88    0.33
   5 -10   3    1.44    0.86
   5  10   3    1.46    0.23
  -5  10  -3    1.60    0.25
   5  10   3    1.47    0.69
  -5 -10  -3    2.11    1.04
  -6 -10  -3    0.32    0.67
   6 -10   3   -0.35    0.84
  -6 -10  -3    0.23    0.21
  -6  10  -3    0.30    0.17
   6  10   3    0.36    0.35
   6  10   3    0.36    0.09
  -7  10  -3   66.32    1.80
  -7 -10  -3   62.02    5.70
   7 -10   3   66.67    4.72
   7  10   3   64.05    3.92
   8  10   3  120.01    2.58
  -8  10  -3  130.09    2.77
  -8 -10  -3  121.13    7.83
   8  10   3  130.60    5.52
   9  10   3    0.24    0.17
  -9  10  -3    0.41    0.19
  10  10   3    7.22    0.55
 -10  10  -3    8.10    0.61
  11  10   3   24.65    1.04
 -11  10  -3   26.00    1.08
  12  10   3    0.66    0.20
 -12  10  -3    0.30    0.12
  13  10   3    2.71    0.30
 -13  10  -3    3.01    0.30
 -14 -10  -3    6.97    0.63
  14 -10   3    5.72    0.49
  14  10   3    6.72    0.40
 -14  10  -3    6.91    0.38
  15  10   3   11.23    0.38
 -15 -10  -3   12.01    0.69
 -17 -11   3    1.08    0.16
  17 -11  -3    0.66    0.18
 -16 -11   3    0.41    0.16
  16 -11  -3    0.79    0.27
  15  11  -3    2.32    0.28
 -15  11   3    2.78    0.31
 -15 -11   3    2.96    0.36
  15 -11  -3    2.04    0.44
  14 -11  -3   29.35    1.68
  14  11  -3   27.31    1.05
 -14  11   3   28.97    1.17
 -14 -11   3   30.27    1.17
  13  11  -3    0.46    0.20
 -13  11   3    0.32    0.20
 -13  11   3    0.42    0.34
  13 -11  -3    0.45    0.53
 -13 -11   3    1.39    0.35
 -12  11   3   22.26    1.44
 -12 -11   3   25.28    1.15
  12  11  -3   25.61    1.09
  12 -11  -3   22.82    1.67
 -11  11   3   26.75    1.66
 -11 -11   3   31.12    1.29
  11 -11  -3   30.36    1.88
  11  11  -3   32.40    1.23
 -10  11   3    5.42    0.78
  10 -11  -3    5.87    0.84
  10  11  -3    6.98    0.55
 -10 -11   3    6.96    0.60
   9 -11  -3  109.70    3.62
   9  11  -3  117.46    2.45
  -9  11   3   92.47    3.27
  -9  11   3  116.42    6.18
   9 -11  -3   88.46    6.56
   9  11  -3  112.89    4.72
  -9 -11   3  109.23    2.56
   8 -11  -3   43.75    2.11
   8  11  -3   44.80    1.33
  -8  11   3   38.87    2.01
  -8  11   3   44.42    4.09
   8 -11  -3   39.17    4.33
   8  11  -3   45.40    1.19
   8  11  -3   45.79    3.08
  -8 -11   3   45.84    1.47
   7 -11  -3  167.05    4.27
   7  11  -3  169.78    2.99
  -7  11   3  146.15    4.14
  -7  11   3  181.29    8.16
   7 -11  -3  148.23    8.59
  -7 -11   3  192.53    7.60
   7  11  -3  171.70    2.93
   7  11  -3  167.14    6.35
  -7 -11   3  173.47    3.21
   6  11  -3    3.48    0.29
   6 -11  -3    3.79    0.59
  -6  11   3    3.11    0.62
  -6  11   3    3.05    0.96
  -6 -11   3    5.03    1.47
   6 -11  -3    2.32    1.17
   6  11  -3    3.52    0.33
   6  11  -3    3.75    0.97
  -6 -11   3    3.33    0.36
   5 -11  -3   14.05    0.98
  -5  11   3   13.22    1.04
  -5  11   3   16.26    2.50
  -5 -11   3   14.83    2.36
   5 -11  -3   15.56    2.70
   5  11  -3   12.72    0.62
   5  11  -3   13.06    1.78
  -5  11   3   12.77    0.64
   4 -11  -3    9.49    0.77
  -4  11   3   10.11    0.89
  -4  11   3    9.16    1.71
  -4 -11   3    7.55    1.73
   4 -11  -3    9.10    2.02
   4  11  -3   10.02    1.49
   4  11  -3   10.31    0.53
  -4  11   3    9.73    0.60
   3 -11  -3    1.87    1.05
  -3  11   3    1.14    0.74
   3 -11  -3    0.44    0.18
  -3  11   3    1.17    0.42
   3  11  -3    0.83    0.16
   2 -11  -3   58.92    4.52
  -2 -11   3   64.07    4.80
   2 -11  -3   60.17    1.77
  -2  11   3   64.62    4.37
   2  11  -3   63.37    1.44
   1 -11  -3    1.43    0.82
  -1 -11   3    2.71    1.11
  -1  11   3    1.74    0.71
   0  11   3  191.78    7.32
   0  11  -3  196.93    7.19
   0 -11  -3  201.09    8.01
   0 -11   3  203.16    8.78
   0 -11  -3  195.40    3.48
   0  11   3  175.92    6.95
   0  11   3  195.47    3.83
   1  11   3   80.70    4.63
  -1  11  -3   83.52    4.43
  -1 -11  -3   84.31    1.97
  -1 -11  -3   84.30    4.68
   1 -11   3   83.63    5.55
   1  11   3   80.29    4.56
   1  11   3   82.28    2.20
   2  11   3  149.08    6.24
  -2  11  -3  137.49    5.77
  -2 -11  -3  140.58    2.77
  -2 -11  -3  127.33    7.59
   2 -11   3  144.91    7.38
   2  11   3  134.62    6.01
  -2  11  -3  138.86    2.31
   2  11   3  137.39    3.00
  -3 -11  -3    2.08    0.28
   3 -11   3    1.67    1.00
   3  11   3    2.06    0.30
  -3  11  -3    2.23    0.24
  -3  11  -3    2.66    0.22
   3  11   3    2.03    0.73
  -3 -11  -3    0.45    0.97
  -3  11  -3    1.99    0.67
  -4  11  -3   74.94    3.73
  -4 -11  -3   62.28    5.57
   4 -11   3   69.54    5.15
  -4 -11  -3   70.11    1.84
   4  11   3   68.75    4.19
  -4  11  -3   66.91    1.65
   4  11   3   69.18    1.87
  -5 -11  -3  110.42    7.55
   5 -11   3  118.25    6.77
  -5 -11  -3  119.17    2.60
   5  11   3  111.23    5.49
  -5  11  -3  116.23    2.46
   5  11   3  119.06    2.47
  -6 -11  -3   29.44    3.88
   6 -11   3   36.33    3.70
  -6 -11  -3   35.48    1.32
   6  11   3   33.58    3.00
  -6  11  -3   35.87    1.23
   6  11   3   35.37    1.11
  -7  11  -3   85.58    2.13
  -7 -11  -3   80.84    6.41
   7 -11   3   86.11    5.31
   7  11   3   79.13    4.48
  -8  11  -3  260.93    4.56
   8  11   3  260.85    4.39
  -9  11  -3  124.50    2.74
   9  11   3  121.84    2.62
 -10  11  -3    9.54    0.65
  10  11   3    9.06    0.62
 -11  11  -3   53.14    1.55
  11  11   3   50.30    1.52
 -12  11  -3   97.02    2.08
  12  11   3   92.64    2.07
 -13  11  -3  112.94    2.08
  13  11   3  108.40    2.12
 -14 -11  -3    0.31    0.21
  14 -11   3    0.50    0.13
 -14  11  -3    0.40    0.11
  14  11   3    0.28    0.10
 -15 -11  -3    9.32    0.53
  16 -12  -3   22.87    0.91
 -16  12   3   23.73    0.64
 -16 -12   3   24.47    0.75
  15  12  -3    3.24    0.29
 -15  12   3    3.35    0.30
 -15 -12   3    3.80    0.34
  15 -12  -3    3.22    0.49
  14 -12  -3    9.20    0.85
  14  12  -3    8.43    0.53
 -14 -12   3    9.13    0.58
 -14  12   3    8.35    0.58
  13  12  -3   27.16    1.05
  13 -12  -3   28.90    1.62
 -13  12   3   26.23    1.19
 -13 -12   3   28.56    1.13
  12  12  -3    5.59    0.49
 -12 -12   3    5.75    0.54
  12 -12  -3    5.39    0.81
 -12  12   3    5.67    0.69
  11 -12  -3   37.43    2.06
  11  12  -3   35.45    1.27
 -11 -12   3   36.66    1.38
 -11  12   3   35.15    1.71
  10  12  -3   20.30    0.93
  10 -12  -3   22.80    1.61
 -10 -12   3   20.48    1.02
 -10  12   3   18.63    1.33
   9 -12  -3  135.86    4.12
   9  12  -3  139.40    2.78
   9  12  -3  139.44    2.44
  -9 -12   3  141.79    2.99
   8 -12  -3   65.82    2.62
   8  12  -3   61.05    1.61
  -8  12   3   59.28    2.47
  -8  12   3   62.84    4.69
   8 -12  -3   67.89    5.77
   8  12  -3   66.15    3.66
   8  12  -3   62.14    1.51
  -8 -12   3   62.10    1.79
   7 -12  -3   18.96    1.31
   7  12  -3   19.54    0.80
  -7  12   3   17.58    1.29
  -7  12   3   19.95    2.72
   7 -12  -3   17.52    2.89
   7  12  -3   19.03    0.79
   7  12  -3   20.06    2.14
  -7 -12   3   18.83    0.92
   6 -12  -3   98.27    3.00
   6  12  -3   95.09    1.89
  -6  12   3   94.74    3.08
  -6  12   3  104.67    6.22
   6 -12  -3   91.42    6.76
  -6 -12   3  106.06    5.81
   6  12  -3   97.74    2.07
   6  12  -3   85.67    4.58
  -6 -12   3   97.22    2.21
   5 -12  -3   13.41    0.99
  -5  12   3   14.74    1.13
  -5  12   3   13.95    2.19
  -5 -12   3   16.95    2.51
   5 -12  -3   13.76    2.55
   5  12  -3   12.67    1.77
   5  12  -3   14.45    0.70
  -5  12   3   14.64    0.71
   4 -12  -3   94.79    2.62
  -4  12   3   94.09    2.89
  -4  12   3   94.44    5.67
   4 -12  -3   97.97    6.60
  -4 -12   3  105.31    6.36
   4  12  -3   98.18    2.06
  -4  12   3   94.34    2.21
   3 -12  -3   66.98    2.08
  -3  12   3   71.64    2.40
  -3  12   3   70.92    4.82
   3 -12  -3   74.82    5.44
  -3 -12   3   74.90    5.30
   3  12  -3   69.65    1.65
  -3  12   3   67.87    1.90
   2 -12  -3   17.92    0.97
  -2  12   3   19.28    1.15
  -2  12   3   17.10    2.20
   2 -12  -3   17.70    2.66
  -2 -12   3   19.56    2.84
   2  12  -3   18.53    0.76
  -2  12   3   17.18    0.92
  -1 -12   3    1.62    1.01
   1 -12  -3    3.30    1.24
   1 -12  -3    2.69    1.16
  -1  12   3    1.93    0.68
  -1  12   3    2.05    0.41
   1 -12  -3    2.08    0.35
   1  12  -3    2.19    0.25
  -1  12   3    1.79    0.30
   0  12   3   57.27    4.02
   0 -12  -3   58.26    4.85
   0 -12  -3   56.55    1.71
   0 -12  -3   62.37    4.38
   0 -12   3   60.20    4.93
   0  12  -3   59.27    1.43
   0  12   3   59.35    1.86
   1  12   3   33.34    3.06
  -1  12  -3   34.41    2.93
  -1 -12  -3   34.55    3.82
   1 -12   3   33.09    3.73
  -1 -12  -3   34.54    1.27
   1  12   3   34.57    3.08
  -1  12  -3   37.48    1.07
   1  12   3   37.94    1.44
  -2 -12  -3    4.96    1.52
   2  12   3    6.00    1.30
  -2  12  -3    5.25    1.06
   2 -12   3    3.90    1.33
  -2 -12  -3    5.42    0.49
   2  12   3    5.88    1.28
  -2  12  -3    4.96    0.32
  -2  12  -3    5.26    0.36
   2  12   3    5.47    0.53
  -3 -12  -3    6.50    1.83
  -3  12  -3    6.32    1.10
   3 -12   3    9.83    2.09
  -3 -12  -3    6.94    0.55
  -3  12  -3    6.55    0.39
  -3  12  -3    6.18    0.41
   3  12   3    6.12    1.44
   3  12   3    6.81    0.56
  -4 -12  -3   17.35    2.98
  -4 -12  -3   20.29    0.97
   4 -12   3   16.74    2.59
  -4  12  -3   18.86    0.81
   4  12   3   18.19    2.31
   4  12   3   19.80    0.96
  -5 -12  -3    1.05    0.29
   5 -12   3    0.05    0.74
   5  12   3    0.75    0.16
  -5  12  -3    0.77    0.17
   5  12   3    0.82    0.53
  -6 -12  -3    2.74    1.40
  -6 -12  -3    0.51    0.23
  -6  12  -3    0.65    0.19
   6  12   3    1.97    0.89
   6  12   3    0.60    0.17
   6 -12   3    2.30    1.07
   7  12   3   34.79    1.21
   7 -12   3   32.93    1.46
  -7  12  -3   35.11    1.26
   8 -12   3   21.46    1.20
   8  12   3   19.92    0.92
  -8  12  -3   21.03    0.98
   9 -12   3    0.44    0.34
   9  12   3    0.28    0.16
  -9  12  -3    0.09    0.15
  10 -12   3   19.06    1.13
  10  12   3   18.39    0.87
 -10  12  -3   19.29    0.91
  11 -12   3   -0.02    0.18
  11  12   3    0.32    0.17
 -11  12  -3    0.57    0.20
  12 -12   3   -0.06    0.21
  12  12   3    0.07    0.13
 -12  12  -3    0.07    0.11
  13 -12   3   16.74    0.66
  13  12   3   18.09    0.68
 -13  12  -3   18.68    0.65
 -14 -12  -3    0.28    0.13
 -14  12  -3    0.37    0.09
  14  12   3    0.41    0.09
 -15  13   3    1.20    0.16
 -15 -13   3    0.97    0.16
  15 -13  -3    1.00    0.22
  14  13  -3    1.38    0.21
 -14  13   3    1.31    0.21
 -14 -13   3    1.61    0.23
  14 -13  -3    1.48    0.33
  13 -13  -3   10.49    0.90
  13  13  -3    9.06    0.54
 -13  13   3    9.43    0.64
 -13 -13   3    9.70    0.60
  12 -13  -3   16.78    1.22
  12  13  -3   15.54    0.76
 -12  13   3   14.02    0.86
 -12 -13   3   16.03    0.82
 -12  13   3   15.90    0.96
  11 -13  -3   48.62    2.22
  11  13  -3   45.86    1.40
 -11 -13   3   48.51    1.55
 -11  13   3   48.04    1.94
  10 -13  -3   57.82    2.48
  10  13  -3   53.08    1.52
 -10 -13   3   54.98    1.69
 -10  13   3   52.90    2.13
   9  13  -3    6.35    0.48
   9  13  -3    6.43    0.41
  -9 -13   3    6.24    0.57
  -9  13   3    6.01    0.75
   9 -13  -3    5.26    0.78
   8  13  -3    8.82    0.56
   8  13  -3    8.39    0.52
  -8 -13   3    8.69    0.64
  -8  13   3    7.93    0.86
   8 -13  -3    7.97    0.91
   7  13  -3  221.38    3.66
   7 -13  -3  233.52    5.20
  -7  13   3  227.71    5.15
   7  13  -3  218.57    3.71
  -7 -13   3  226.88    4.03
  -6 -13   3    6.40    0.55
   6  13  -3    6.52    0.41
   6 -13  -3    7.08    0.78
  -6  13   3    8.44    0.94
  -6  13   3    8.24    1.78
  -6 -13   3    5.95    1.37
   6 -13  -3    8.81    2.16
   6  13  -3    7.53    0.50
  -6  13   3    6.92    0.45
   5 -13  -3   41.85    1.78
  -5  13   3   41.80    1.91
  -5  13   3   43.32    3.88
   5 -13  -3   51.86    4.89
  -5 -13   3   45.82    3.97
   5  13  -3   41.60    1.26
  -5  13   3   42.04    1.29
   4 -13  -3   23.08    1.25
  -4  13   3   25.92    1.47
  -4  13   3   22.66    2.86
   4 -13  -3   27.47    3.45
  -4 -13   3   24.70    3.13
   4  13  -3   23.82    0.92
  -4  13   3   23.44    1.00
   3 -13  -3    6.22    0.62
  -3  13   3    5.77    0.70
  -3  13   3    6.56    1.60
  -3 -13   3    6.42    1.78
   3 -13  -3    7.28    1.92
   3  13  -3    7.29    0.49
  -3  13   3    7.32    0.58
  -2  13   3   21.08    2.59
   2 -13  -3   19.95    1.06
  -2  13   3   19.96    1.30
   2 -13  -3   18.74    2.48
   2  13  -3   22.11    0.86
  -2  13   3   20.91    1.01
  -1  13   3   23.58    2.72
   1 -13  -3   22.84    1.07
  -1  13   3   23.66    1.29
   1 -13  -3   27.80    3.05
  -1 -13   3   23.95    3.10
  -1  13   3   23.60    1.11
   1  13  -3   23.11    0.89
   1 -13  -3   20.45    2.58
   0  13   3   44.42    3.67
   0 -13  -3   46.44    1.55
   0 -13  -3   44.39    4.12
   0 -13  -3   47.59    3.68
   0 -13   3   46.91    4.43
   0  13  -3   46.19    1.29
   0  13   3   45.92    1.58
  -1 -13  -3    2.78    0.39
   1 -13   3    2.17    1.06
   1  13   3    2.69    0.37
  -1  13  -3    2.56    0.28
  -1 -13  -3    2.22    1.12
   1  13   3    3.69    1.08
   2  13   3   14.26    2.01
  -2  13  -3   14.72    1.81
  -2 -13  -3   14.22    0.82
  -2 -13  -3   10.17    2.18
   2 -13   3   13.70    2.42
  -2  13  -3   14.18    0.64
   2  13   3   12.31    1.96
   2  13   3   13.56    0.81
  -3 -13  -3    0.69    0.23
   3 -13   3   -0.13    1.03
  -3 -13  -3    0.25    0.71
  -3  13  -3    0.23    0.38
  -3  13  -3    0.08    0.09
   3  13   3   -0.33    0.74
  -3  13  -3    0.18    0.08
   3  13   3    0.03    0.18
  -4 -13  -3   75.44    2.05
   4 -13   3   77.29    5.60
  -4 -13  -3   79.71    6.19
   4  13   3   77.71    4.89
  -4  13  -3   74.91    1.78
   4  13   3   80.39    2.05
  -5 -13  -3  180.88    3.52
  -5  13  -3  165.22    3.14
   5  13   3  178.16    3.31
   5 -13   3  185.48    8.31
  -6 -13  -3   10.25    0.73
   6  13   3   10.42    0.62
   6  13   3   11.53    0.64
  -6  13  -3    9.88    0.63
   7  13   3    3.23    0.30
  -7  13  -3    3.22    0.37
   7  13   3    3.07    0.36
  -8  13  -3   59.50    1.67
   8 -13   3   58.98    1.91
   8  13   3   57.46    1.63
  -9  13  -3   90.74    2.14
   9  13   3   90.67    2.14
   9 -13   3   88.24    2.39
 -10  13  -3    3.93    0.38
  10  13   3    4.41    0.41
  10 -13   3    3.39    0.40
 -11  13  -3    2.95    0.31
  11  13   3    3.03    0.33
  11 -13   3    3.07    0.34
  12  13   3   95.75    1.94
 -12  13  -3  101.20    1.91
  13  13   3   78.07    1.51
 -13  13  -3   79.30    1.45
  15 -14  -3   18.57    0.68
 -15 -14   3   19.30    0.56
 -15  14   3   18.32    0.53
  14 -14  -3    8.34    0.57
 -14 -14   3    7.87    0.42
 -14  14   3    7.85    0.43
  13  14  -3   20.10    0.74
  13 -14  -3   20.84    1.10
 -13  14   3   19.01    0.81
 -13 -14   3   20.43    0.78
  12  14  -3    0.20    0.13
 -12  14   3    0.05    0.15
 -12 -14   3    0.17    0.17
 -12  14   3   -0.12    0.23
  12 -14  -3    0.15    0.31
  11  14  -3   13.11    0.66
  11 -14  -3   13.69    1.08
 -11  14   3   12.12    0.80
 -11 -14   3   14.12    0.77
 -11  14   3   13.50    0.91
  10  14  -3   13.09    0.67
  10 -14  -3   13.19    1.10
 -10 -14   3   13.15    0.76
 -10  14   3   12.78    0.95
   9 -14  -3   10.67    0.99
   9  14  -3   11.44    0.62
   9  14  -3   10.77    0.53
  -9 -14   3   10.65    0.72
  -9  14   3   10.92    0.97
   8  14  -3    5.93    0.43
   8  14  -3    5.95    0.42
  -8 -14   3    5.51    0.52
  -8  14   3    5.62    0.72
   8 -14  -3    6.19    0.79
   7 -14  -3   39.05    1.84
   7  14  -3   39.16    1.14
   7  14  -3   37.90    1.17
  -7 -14   3   37.29    1.35
  -7  14   3   38.79    1.87
  -6  14   3    0.77    0.16
   6  14  -3    0.72    0.20
  -6 -14   3    0.35    0.20
  -6  14   3    1.45    0.47
   6 -14  -3    0.76    0.42
  -5 -14   3   68.53    1.84
  -5  14   3   65.67    2.54
   5 -14  -3   68.50    2.35
   5  14  -3   69.43    1.73
  -5  14   3   69.49    1.74
  -4  14   3   18.81    2.45
  -4  14   3   18.30    1.26
   4 -14  -3   19.09    1.15
   4 -14  -3   22.00    3.03
  -4 -14   3   17.92    2.56
   4  14  -3   18.64    0.83
  -4  14   3   18.29    0.87
  -3  14   3   38.87    3.56
   3 -14  -3   36.67    1.55
  -3  14   3   38.99    1.83
   3 -14  -3   35.00    3.59
  -3 -14   3   43.71    4.08
   3  14  -3   37.11    1.20
  -3  14   3   37.10    1.31
  -2 -14   3   -0.03    0.82
   2 -14  -3    0.09    0.65
  -2  14   3    0.88    0.64
  -2  14   3    1.21    0.26
   2  14  -3    1.38    0.24
   2 -14  -3    0.97    0.27
  -1  14   3  276.06    9.71
   1 -14  -3  261.42    4.83
   1 -14  -3  268.97    9.46
   1  14  -3  268.72    4.31
  -1  14   3  270.56    4.74
   0  14   3   17.60    2.26
   0 -14  -3   19.30    2.51
   0 -14  -3   16.55    0.93
   0 -14   3   20.96    3.00
   0  14  -3   18.22    0.78
   0  14   3   19.46    1.00
   1  14   3   17.94    2.23
  -1 -14  -3   18.54    0.96
  -1 -14  -3   18.55    2.67
   1 -14   3   23.73    3.23
  -1  14  -3   19.41    0.79
   1  14   3   19.15    0.98
   2 -14   3    0.99    0.92
   2  14   3    0.49    0.19
  -2  14  -3    0.56    0.14
  -2 -14  -3    0.15    0.19
  -3  14  -3  107.90    2.04
  -3  14  -3  106.97    2.10
   3  14   3  108.20    2.54
  -3 -14  -3  104.83    2.52
  -4  14  -3    6.04    0.44
   4  14   3    6.54    0.52
   4  14   3    5.76    0.43
  -4 -14  -3    5.68    0.54
  -5  14  -3    1.23    0.20
   5  14   3    1.29    0.24
  -5 -14  -3    1.25    0.28
   5  14   3    1.33    0.25
   6  14   3   65.65    1.69
  -6 -14  -3   66.79    1.91
  -6  14  -3   61.70    1.63
   6  14   3   65.73    1.64
   7  14   3    3.93    0.39
  -7  14  -3    3.63    0.35
   7  14   3    3.76    0.32
   8  14   3    1.26    0.25
  -8  14  -3    1.09    0.21
   9  14   3    2.11    0.30
  -9  14  -3    2.56    0.31
  10  14   3   39.86    1.21
 -10  14  -3   37.65    1.13
  11  14   3    3.19    0.30
 -11  14  -3    3.05    0.28
  12  14   3    5.52    0.34
 -12  14  -3    6.17    0.34
  13  14   3   16.59    0.50
 -13  14  -3   16.75    0.48
  14 -15  -3    3.67    0.31
 -14 -15   3    4.36    0.26
 -14  15   3    3.63    0.24
  13 -15  -3   18.59    0.85
 -13 -15   3   19.29    0.67
 -13  15   3   18.66    0.68
  12  15  -3   21.47    0.73
  12 -15  -3   21.53    1.05
 -12  15   3   20.45    0.83
 -12 -15   3   21.55    0.79
  11  15  -3    1.37    0.19
 -11  15   3    1.32    0.25
 -11 -15   3    1.67    0.28
  11 -15  -3    1.58    0.39
  10 -15  -3    7.50    0.75
  10  15  -3    6.70    0.43
 -10  15   3    5.99    0.53
 -10 -15   3    6.76    0.51
 -10  15   3    7.45    0.69
   9 -15  -3   13.80    1.03
   9  15  -3   12.92    0.62
   9  15  -3   13.38    0.58
  -9 -15   3   13.06    0.74
  -9  15   3   14.37    1.02
   8 -15  -3   23.87    1.39
   8  15  -3   23.92    0.84
   8  15  -3   24.08    0.85
   8  15  -3   23.04    0.84
  -8 -15   3   23.95    1.03
  -8  15   3   23.15    1.38
   7  15  -3    1.73    0.25
  -7 -15   3    1.80    0.34
  -7  15   3    2.37    0.53
   7 -15  -3    1.69    0.48
   6 -15  -3   16.69    1.13
   6  15  -3   15.74    0.75
  -6  15   3   16.33    0.68
  -6 -15   3   15.94    0.85
  -6  15   3   16.38    1.19
   5  15  -3    0.34    0.15
  -5  15   3    0.40    0.16
  -5 -15   3    0.17    0.20
  -5  15   3   -0.23    0.43
   4 -15  -3   12.26    0.91
   4  15  -3   11.46    0.66
  -4  15   3   11.42    0.66
  -4  15   3   11.56    1.03
   3  15  -3  114.50    2.42
  -3  15   3  115.88    2.54
   3 -15  -3  112.44    2.92
   2  15  -3   83.05    1.97
  -2  15   3   86.17    2.17
   2 -15  -3   84.72    2.38
   1  15  -3   61.07    1.61
  -1  15   3   64.15    1.85
   1 -15  -3   63.51    1.96
   0  15  -3   17.00    0.78
   0  15   3   17.45    0.93
   0 -15  -3   17.89    0.99
  -1  15  -3   30.37    1.03
   1  15   3   29.32    1.23
  -1 -15  -3   30.21    1.27
  -2  15  -3   12.72    0.63
   2  15   3   13.20    0.80
  -2 -15  -3   12.13    0.79
  -3  15  -3   29.94    0.96
   3  15   3   29.46    1.19
  -3 -15  -3   28.20    1.21
   3  15   3   29.22    0.93
  -4  15  -3   20.02    0.76
   4  15   3   20.02    0.94
   4  15   3   21.07    0.82
  -4 -15  -3   20.35    1.01
  -5  15  -3   54.68    1.41
   5  15   3   55.88    1.56
  -5 -15  -3   56.81    1.72
   5  15   3   56.84    1.48
  -6  15  -3    0.37    0.17
   6  15   3    0.24    0.11
  -6 -15  -3    0.18    0.23
   6  15   3    0.32    0.13
   7  15   3   48.74    1.37
  -7  15  -3   45.73    1.29
   7  15   3   48.99    1.20
   8  15   3    3.40    0.35
  -8  15  -3    3.57    0.34
   9  15   3   23.61    0.87
  -9  15  -3   22.55    0.81
  10  15   3   13.37    0.60
 -10  15  -3   13.47    0.57
  11  15   3   20.65    0.69
 -11  15  -3   20.22    0.64
  12  15   3    6.39    0.31
 -12  15  -3    6.34    0.29
  13 -16  -3    7.88    0.43
 -13  16   3    7.73    0.35
 -13 -16   3    7.70    0.33
 -12  16   3    0.13    0.10
 -12 -16   3    0.13    0.10
  12 -16  -3    0.02    0.16
  11 -16  -3   26.35    1.11
 -11  16   3   24.39    0.86
 -11 -16   3   25.33    0.84
 -10  16   3    0.94    0.18
 -10 -16   3    1.08    0.19
  10 -16  -3    1.20    0.29
   9 -16  -3    9.74    0.79
   9  16  -3    9.15    0.43
  -9  16   3    9.14    0.59
  -9 -16   3    9.49    0.58
  -8 -16   3    1.72    0.29
   8  16  -3    1.69    0.20
  -8  16   3    1.77    0.28
   8  16  -3    1.73    0.22
   8 -16  -3    1.72    0.41
   7 -16  -3   39.84    1.68
  -7  16   3   35.75    1.23
   7  16  -3   37.13    1.12
  -7 -16   3   38.14    1.28
   6  16  -3    1.66    0.25
  -6 -16   3    1.43    0.29
   6 -16  -3    2.03    0.47
   5  16  -3    0.12    0.11
  -5  16   3    0.05    0.08
  -5 -16   3   -0.11    0.20
   5 -16  -3    0.38    0.30
  -4  16   3    2.51    0.29
   4  16  -3    2.72    0.33
  -4 -16   3    2.43    0.35
   4 -16  -3    2.61    0.46
   3 -16  -3    9.41    0.77
  -3  16   3    8.94    0.61
   3  16  -3    9.11    0.58
   2 -16  -3  108.19    2.72
  -2  16   3  107.66    2.44
   2  16  -3  107.49    2.31
   1 -16  -3  158.84    3.43
  -1  16   3  166.64    3.28
   1  16  -3  161.40    3.02
   0 -16  -3    4.67    0.54
   0  16   3    4.49    0.47
   0  16  -3    4.30    0.38
  -1 -16  -3   15.45    0.90
  -1  16  -3   14.84    0.69
   1  16   3   14.92    0.84
  -2  16  -3    0.51    0.15
   2  16   3    0.58    0.21
  -3 -16  -3    7.72    0.63
   3  16   3    8.09    0.59
  -3  16  -3    7.64    0.45
   4  16   3  109.65    2.39
   4  16   3  111.39    2.10
  -4 -16  -3  108.77    2.50
  -5  16  -3   30.78    0.92
   5  16   3   31.43    1.08
   5  16   3   32.85    1.00
  -5 -16  -3   31.07    1.19
  -6  16  -3   23.48    0.80
   6  16   3   24.75    0.85
   6  16   3   25.11    0.87
  -7  16  -3    7.69    0.44
   7  16   3    7.83    0.40
   7  16   3    7.95    0.48
  -8  16  -3   84.36    1.68
   8  16   3   86.80    1.78
  -9  16  -3   16.32    0.59
   9  16   3   17.61    0.66
 -10  16  -3    8.17    0.37
  10  16   3    8.84    0.42
 -11  16  -3    6.25    0.27
  11  16   3    6.29    0.30
  12 -17  -3    0.63    0.15
  11 -17  -3    3.69    0.33
 -11 -17   3    3.74    0.27
 -11  17   3    3.85    0.27
  10 -17  -3   44.35    1.34
 -10 -17   3   42.41    1.08
 -10  17   3   40.68    1.05
   9 -17  -3   11.70    0.73
  -9 -17   3   12.06    0.58
  -9  17   3   11.40    0.55
   8  17  -3    8.90    0.40
   8 -17  -3    9.23    0.71
   8  17  -3    7.92    0.41
  -8  17   3    7.84    0.47
  -8 -17   3    8.46    0.53
  -7 -17   3    1.57    0.24
   7  17  -3    1.45    0.20
  -7  17   3    1.50    0.21
   7  17  -3    1.38    0.19
   7 -17  -3    1.53    0.33
   6  17  -3    1.17    0.20
  -6 -17   3    1.24    0.26
   6 -17  -3    1.22    0.34
   5 -17  -3    6.30    0.64
  -5 -17   3    5.62    0.49
  -5  17   3    5.90    0.39
   5  17  -3    5.35    0.42
   4 -17  -3    6.60    0.62
  -4  17   3    7.28    0.47
   4  17  -3    6.26    0.47
  -4 -17   3    7.17    0.55
  -3  17   3    2.65    0.30
   3  17  -3    2.57    0.32
  -3 -17   3    2.57    0.35
   3 -17  -3    2.57    0.42
  -2  17   3   76.93    1.89
   2  17  -3   75.29    1.82
   2 -17  -3   75.52    2.13
  -1  17   3    4.81    0.45
   1  17  -3    4.89    0.40
   1 -17  -3    4.43    0.50
   0  17  -3    1.68    0.24
   0  17   3    1.84    0.30
   0 -17  -3    1.95    0.31
  -1  17  -3    0.19    0.12
  -1 -17  -3    0.17    0.21
  -2 -17  -3   41.57    1.43
  -2  17  -3   42.37    1.15
   2  17   3   41.69    1.37
  -3 -17  -3    4.65    0.48
   3  17   3    4.84    0.44
  -4 -17  -3    9.80    0.64
   4  17   3    9.68    0.57
  -5 -17  -3   22.24    0.92
   5  17   3   22.33    0.83
   6  17   3    7.64    0.42
  -6  17  -3    7.86    0.37
  -7  17  -3    2.88    0.22
   7  17   3    3.24    0.22
  -8  17  -3    5.33    0.29
  -9  17  -3    0.25    0.08
 -10 -18   3    7.12    0.34
  10 -18  -3    7.62    0.44
  -9 -18   3   16.77    0.60
  -9  18   3   15.77    0.46
   8 -18  -3   32.60    1.11
  -8 -18   3   32.39    0.92
   7  18  -3   50.17    1.12
   7 -18  -3   53.01    1.53
  -7 -18   3   52.18    1.29
   6 -18  -3   59.71    1.69
   6  18  -3   57.71    1.34
   6  18  -3   55.63    1.33
  -6 -18   3   59.44    1.46
   5  18  -3    3.61    0.33
  -5 -18   3    3.71    0.36
   5 -18  -3    3.26    0.39
   4 -18  -3   91.80    2.25
  -4 -18   3   93.84    2.04
  -4  18   3   92.87    1.83
   4  18  -3   88.08    1.92
   3 -18  -3    6.67    0.56
   3  18  -3    6.29    0.45
  -3  18   3    6.30    0.43
  -3 -18   3    6.57    0.48
  -2  18   3    1.98    0.26
   2  18  -3    2.11    0.27
  -2 -18   3    2.31    0.31
   2 -18  -3    1.53    0.30
  -1  18   3    1.20    0.23
   1  18  -3    1.21    0.22
   1 -18  -3    1.21    0.31
   0  18   3   33.79    1.13
   0  18  -3   33.22    1.03
   0 -18  -3   32.32    1.20
   1  18   3   33.36    1.13
  -1  18  -3   32.32    0.97
  -1 -18  -3   32.83    1.19
   2  18   3   16.93    0.76
  -2  18  -3   17.71    0.65
  -2 -18  -3   17.21    0.82
   3  18   3    8.78    0.53
  -3 -18  -3    8.10    0.54
   4  18   3    3.98    0.33
  -4 -18  -3    3.91    0.38
   5  18   3   16.91    0.63
   6  18   3   28.02    0.74
   9 -19  -3    1.37    0.16
  -8 -19   3    9.86    0.41
   8 -19  -3    9.19    0.46
  -7 -19   3    5.55    0.33
   7 -19  -3    5.22    0.38
   7  19  -3    5.35    0.25
   6  19  -3    0.91    0.14
   6  19  -3    0.84    0.14
  -6 -19   3    1.21    0.20
   6 -19  -3    0.65    0.18
   5  19  -3    2.25    0.23
   5  19  -3    2.25    0.23
  -5 -19   3    2.48    0.27
   5 -19  -3    2.67    0.33
   4 -19  -3   25.89    0.96
  -4 -19   3   26.19    0.86
   4  19  -3   24.68    0.81
   3 -19  -3   29.56    1.06
  -3 -19   3   30.74    0.97
  -3  19   3   29.34    0.85
   3  19  -3   29.70    0.92
   2 -19  -3   47.62    1.37
  -2 -19   3   51.05    1.30
  -2  19   3   47.99    1.19
   2  19  -3   46.72    1.20
   1 -19  -3   11.94    0.65
  -1 -19   3   12.61    0.61
  -1  19   3   12.54    0.58
   1  19  -3   12.75    0.57
   0  19   3    6.72    0.43
   0  19  -3    6.80    0.39
   0 -19  -3    7.31    0.50
   1  19   3    2.51    0.27
  -1  19  -3    2.74    0.24
  -1 -19  -3    2.80    0.31
  -2 -19  -3    6.48    0.45
   2  19   3    6.19    0.40
  -3 -19  -3    0.34    0.13
   3  19   3    0.55    0.12
   4  19   3    0.42    0.10
   5  19   3    1.20    0.14
   6 -20  -3   22.42    0.67
  -5 -20   3    0.03    0.08
   5  20  -3    0.04    0.06
   5 -20  -3   -0.13    0.09
   4  20  -3    1.27    0.15
   4  20  -3    1.27    0.15
  -4 -20   3    1.64    0.18
   4 -20  -3    1.16    0.19
   3  20  -3   29.96    0.80
  -3 -20   3   30.11    0.82
   3 -20  -3   28.31    0.88
   2  20  -3    9.03    0.41
  -2  20   3    8.61    0.38
  -2 -20   3    9.23    0.44
   2 -20  -3    8.72    0.46
   1  20  -3    6.32    0.33
  -1  20   3    6.71    0.34
  -1 -20   3    7.01    0.39
   1 -20  -3    6.34    0.39
   0  20   3   13.02    0.50
   0  20  -3   12.56    0.47
   0 -20   3   13.53    0.53
   0 -20  -3   12.42    0.55
   1  20   3   80.72    1.52
   1 -20   3   83.69    1.55
  -1 -20  -3   78.10    1.59
   2 -20   3    1.16    0.16
   2  20   3    1.04    0.15
  -2 -20  -3    1.18    0.17
   3  20   3   30.13    0.75
   4  20   3    8.64    0.33
   3  21  -3    0.21    0.07
   2  21  -3    2.69    0.19
  -1  21   3    0.38    0.07
   1  21  -3    0.25    0.08
   0  21   3    0.20    0.05
   0  21  -3    0.12    0.07
   1  21   3   14.49    0.42
  19   0  -4   15.17    0.81
  18   0  -4    8.73    0.74
  17   0  -4  106.48    3.14
  16   0  -4    0.94    0.41
 -16   0   4    0.12    0.21
  15   0  -4   34.31    1.81
 -15   0   4   36.09    1.35
 -15   0   4   34.98    1.47
 -14   0   4   64.02    2.10
  14   0  -4   71.06    2.57
 -14   0   4   60.63    3.39
 -14   0   4   66.05    1.86
  14   0  -4   63.60    3.09
 -13   0   4  996.54   14.07
  13   0  -4 1019.44   14.65
 -13   0   4  962.29   18.03
 -13   0   4 1019.17   13.32
  13   0  -4  996.20   17.44
 -12   0   4  175.63    3.69
  12   0  -4  173.98    3.97
 -12   0   4  169.77    5.87
 -12   0   4  174.84    3.08
  12   0  -4  176.52    5.72
 -11   0   4   32.11    2.33
  11   0  -4   35.36    1.45
 -11   0   4   35.09    0.98
  11   0  -4   34.40    2.39
 -10   0   4   51.43    2.82
  10   0  -4   51.74    2.83
  10   0  -4   51.40    2.10
   9   0  -4    0.97    0.29
   9   0  -4    1.30    0.57
  -9   0   4    1.05    0.45
   8   0  -4    5.01    0.88
   8   0  -4    5.07    0.55
  -8   0   4    4.52    0.72
   7   0  -4    1.48    0.27
   7   0  -4    1.31    0.49
  -7   0   4    2.45    0.61
  -6   0   4  577.09   10.14
   6   0  -4  589.90   10.19
   6   0  -4  598.83    8.15
  -5   0   4  259.05    5.66
   5   0  -4  274.13    5.65
   5   0  -4  271.63    3.86
   4   0  -4    2.15    0.45
  -4   0   4    1.99    0.42
   4   0  -4    1.71    0.10
  -3   0   4   20.68    1.24
   3   0  -4   20.86    1.34
   3   0  -4   20.97    1.11
  -2   0   4  141.64    3.39
   2   0  -4  142.51    4.08
   2   0  -4  137.59    2.88
  -1   0   4 1656.35   22.03
   1   0  -4 1619.73   20.91
   0   0  -4  112.07    4.13
   0   0  -4  110.38    1.89
   0   0   4  104.92    1.92
  -1   0  -4  370.40    8.65
   1   0   4  355.59    5.42
  -2   0  -4    0.58    0.51
   2   0   4    0.46    0.21
   3   0   4  714.77   10.48
   3   0   4  681.80    9.97
   4   0   4  163.19    3.97
  -4   0  -4  166.29    6.26
   5   0   4   34.86    1.83
  -5   0  -4   33.41    2.82
   6   0   4  492.82    9.20
  -6   0  -4  467.41   12.19
   7   0   4  115.09    3.98
  -7   0  -4  110.83    5.52
   8   0   4  138.26    4.67
  -8   0  -4  140.40    2.46
  -8   0  -4  130.93    6.20
  -9   0  -4    4.73    0.38
  -9   0  -4    5.49    0.55
  -9   0  -4    3.99    0.33
   9   0   4    6.42    1.03
  -9   0  -4    5.26    1.29
  10   0   4  211.79    6.46
 -10   0  -4  201.55    3.59
  11   0   4  100.86    4.26
 -11   0  -4  108.36    3.09
 -11   0  -4   97.31    2.25
 -12   0  -4    3.41    0.40
 -12   0  -4    3.79    0.58
 -13   0  -4   21.90    1.43
 -13   0  -4   19.88    0.94
 -14   0  -4    1.44    0.43
 -15   0  -4   22.55    1.43
 -16   0  -4    3.07    0.46
  16   0   4    3.60    0.39
  19  -1  -4    8.96    0.60
  19   1  -4    8.95    0.64
  18   1  -4    0.21    0.22
  18  -1  -4    0.33    0.18
  17  -1  -4    0.33    0.26
  17   1  -4    0.07    0.31
 -16  -1   4   12.24    0.78
  16   1  -4   12.59    1.08
  16  -1  -4   11.69    1.01
  15  -1  -4    9.11    0.89
 -15   1   4    8.36    0.73
 -15  -1   4    9.55    0.74
 -15  -1   4    8.74    0.68
 -15   1   4    9.13    0.67
 -14   1   4    0.63    0.35
  14  -1  -4    1.19    0.36
  14   1  -4    1.23    0.39
 -14  -1   4    1.09    0.37
 -14   1   4    0.76    0.35
 -14  -1   4    0.51    0.21
 -14   1   4    0.80    0.25
 -13   1   4    8.52    0.76
 -13  -1   4    9.24    0.78
  13   1  -4    9.25    0.84
  13  -1  -4    8.39    0.78
 -13   1   4    7.32    1.17
 -13  -1   4    8.64    1.40
  13   1  -4    8.89    1.20
  13  -1  -4    9.37    1.34
 -13   1   4    9.39    0.64
 -13  -1   4    8.80    0.60
  12   1  -4   25.13    0.83
 -12   1   4   26.60    1.26
  12   1  -4   28.65    1.44
  12  -1  -4   27.47    1.34
 -12   1   4   26.91    2.21
 -12  -1   4   28.74    2.30
  12  -1  -4   26.48    2.09
  12   1  -4   29.51    2.21
 -12  -1   4   26.89    0.97
 -12   1   4   28.30    1.00
  11   1  -4    8.60    0.42
 -11   1   4   11.54    0.74
 -11   1   4    8.54    1.19
 -11  -1   4   10.68    1.36
  11  -1  -4    9.63    0.71
  11   1  -4   10.50    0.77
 -11   1   4    8.75    0.46
 -11  -1   4    9.55    0.49
  11   1  -4   10.38    1.30
  11  -1  -4   10.10    1.29
 -10   1   4   28.23    2.03
 -10  -1   4   27.49    2.07
  10  -1  -4   31.45    2.22
  10   1  -4   30.85    2.15
  10  -1  -4   30.28    1.62
  10   1  -4   30.64    1.59
  -9  -1   4    8.62    1.10
   9  -1  -4    9.74    1.22
   9   1  -4    9.05    1.15
   9  -1  -4   10.49    0.87
  -9   1   4    7.00    0.93
   9   1  -4   10.58    0.86
  -8  -1   4  118.87    4.02
  -8   1   4  116.12    3.97
   8  -1  -4  121.02    4.22
   8   1  -4  117.82    4.04
   8  -1  -4  128.24    3.09
   8   1  -4  127.41    3.01
  -7   1   4    7.16    0.91
  -7  -1   4    7.27    0.94
   7  -1  -4    7.65    1.04
   7   1  -4    6.90    0.88
   7  -1  -4    7.78    0.61
   7   1  -4    7.77    0.58
  -6   1   4  447.66    8.35
  -6  -1   4  423.48    8.17
   6  -1  -4  453.05    8.46
   6   1  -4  443.64    8.21
   6  -1  -4  435.23    6.48
   6   1  -4  452.13    6.38
   5   1  -4    2.72    0.52
   5  -1  -4    2.09    0.23
   5   1  -4    2.72    0.23
  -5   1   4    2.16    0.50
  -5  -1   4    1.88    0.45
  -4   1   4   16.21    1.13
  -4  -1   4   15.31    1.10
   4  -1  -4   15.04    0.95
   4   1  -4   14.44    0.98
   4  -1  -4   13.73    0.44
   4   1  -4   14.97    0.41
  -3  -1   4  255.35    5.10
  -3   1   4  260.17    5.31
   3  -1  -4  259.19    5.41
   3   1  -4  262.47    5.77
   3   1  -4  257.56    4.75
  -2  -1   4   28.56    1.34
  -2   1   4   26.44    1.39
   2  -1  -4   28.96    1.75
   2   1  -4   29.71    1.78
   2   1  -4   29.76    1.17
  -1  -1   4    0.76    0.08
  -1   1   4    0.86    0.13
   1  -1  -4    0.47    0.41
   1   1  -4    0.78    0.18
   1   1  -4    0.53    0.37
  -1  -1   4    0.97    0.29
   0  -1   4  115.89    2.82
   0   1  -4  122.40    4.31
   0   1  -4  118.80    1.97
   0  -1  -4  121.29    4.38
   0  -1   4  114.97    2.08
   0   1   4  116.94    2.16
  -1   1  -4   99.88    4.11
  -1  -1  -4   95.16    1.47
  -1  -1  -4  101.82    4.27
   1  -1   4   94.04    2.11
   1   1   4   94.86    2.15
  -2   1  -4  308.58    8.04
  -2  -1  -4  308.11    8.31
   2  -1   4  288.28    5.01
   2   1   4  290.79    5.06
   3  -1   4    0.06    0.32
  -3   1  -4   -0.26    0.59
  -3  -1  -4   -0.23    0.61
   3  -1   4    0.01    0.17
   3   1   4    0.42    0.22
  -4   1  -4  188.20    6.54
  -4  -1  -4  196.28    7.11
   4  -1   4  181.51    4.30
   4   1   4  184.32    4.34
  -5   1  -4  147.72    5.93
  -5  -1  -4  143.23    6.26
   5  -1   4  141.96    3.98
   5   1   4  140.21    3.93
   6  -1   4    2.05    0.53
   6   1   4    1.98    0.51
  -6   1  -4    1.47    0.64
  -6  -1  -4    1.78    0.81
   7  -1   4    3.46    0.66
   7   1   4    3.76    0.71
  -7  -1  -4    3.93    1.14
  -7   1  -4    3.22    0.87
   8  -1   4  107.70    4.08
   8   1   4  101.93    3.94
  -8  -1  -4  100.93    5.56
  -8   1  -4   98.15    5.17
  -8   1  -4  106.12    2.05
  -8  -1  -4  108.29    2.08
  -9   1  -4   22.60    0.85
  -9  -1  -4   23.06    0.89
  -9   1  -4   24.95    1.23
  -9   1  -4   22.89    0.87
   9  -1   4   24.45    1.99
   9   1   4   21.02    1.79
  -9  -1  -4   22.04    0.79
  -9  -1  -4   21.17    2.49
  -9   1  -4   22.79    2.36
 -10  -1  -4    5.21    0.42
 -10   1  -4    5.96    0.67
 -10  -1  -4    6.04    0.63
 -10   1  -4    5.46    0.44
  10  -1   4    6.15    1.06
  10   1   4    4.81    0.93
 -10  -1  -4    5.54    1.23
  11  -1   4   17.68    1.74
  11   1   4   16.74    1.69
 -11  -1  -4   17.83    1.17
 -11   1  -4   16.36    1.17
 -11   1  -4   16.39    0.80
 -11  -1  -4   15.85    0.82
 -12   1  -4    7.16    0.85
 -12  -1  -4    7.53    0.82
 -12   1  -4    6.58    0.54
 -12  -1  -4    6.33    0.53
 -13  -1  -4    4.01    0.43
 -13   1  -4    5.41    0.81
 -13  -1  -4    4.80    0.67
 -13   1  -4    3.98    0.42
 -14  -1  -4    0.91    0.24
 -14   1  -4    0.99    0.44
 -14  -1  -4    0.89    0.42
 -15   1  -4    0.66    0.34
 -15  -1  -4    1.19    0.42
 -16  -1  -4    1.78    0.38
 -16   1  -4    1.46    0.35
  16  -1   4    1.67    0.24
  16   1   4    1.38    0.27
  19   2  -4    2.65    0.35
  19  -2  -4    2.54    0.30
  18  -2  -4   53.86    1.74
  18   2  -4   50.46    1.88
 -17  -2   4   51.35    1.62
  17  -2  -4   51.97    1.93
  17   2  -4   52.92    2.15
 -16  -2   4    8.02    0.64
  16  -2  -4    7.24    0.75
  16   2  -4    7.66    0.90
  15  -2  -4    1.69    0.43
  15   2  -4    1.65    0.41
 -15  -2   4    2.46    0.38
 -15   2   4    2.40    0.41
 -15  -2   4    1.70    0.42
  14  -2  -4   58.26    2.19
  14   2  -4   62.49    2.49
 -14  -2   4   56.67    1.99
 -14   2   4   55.66    2.03
 -14  -2   4   59.14    1.73
 -14   2   4   54.76    1.73
  13   2  -4   56.07    1.47
 -13   2   4   56.77    2.00
  13  -2  -4   59.49    2.08
  13   2  -4   61.85    2.34
 -13   2   4   52.77    3.07
 -13  -2   4   62.47    3.60
  13  -2  -4   57.64    3.19
  13   2  -4   58.63    3.09
 -13  -2   4   56.61    1.62
 -13   2   4   60.44    1.69
  12   2  -4   42.09    1.18
 -12   2   4   41.45    1.63
 -12   2   4   41.56    2.73
  12   2  -4   45.74    1.89
  12  -2  -4   42.21    1.66
 -12  -2   4   42.88    2.89
  12  -2  -4   44.29    2.77
  12   2  -4   41.84    2.62
 -12   2   4   45.19    1.29
 -12  -2   4   40.86    1.26
  11   2  -4    6.36    0.39
 -11   2   4    7.45    0.62
  11  -2  -4    6.68    0.60
  11   2  -4    7.38    0.67
 -11  -2   4    7.36    1.18
 -11   2   4    5.69    0.98
 -11   2   4    7.64    0.42
 -11  -2   4    6.68    0.43
  11  -2  -4    5.46    0.96
  11   2  -4    8.51    1.17
  10   2  -4   18.34    1.22
  10  -2  -4   17.27    1.24
 -10  -2   4   17.87    1.69
 -10   2   4   16.43    1.52
  10  -2  -4   18.36    1.76
  10   2  -4   16.85    1.59
   9  -2  -4   99.32    3.00
   9   2  -4  107.36    2.96
  -9  -2   4   98.87    3.86
  -9   2   4  102.35    3.80
   9   2  -4  100.50    3.80
   9  -2  -4  102.80    4.06
   8   2  -4  484.25    7.52
   8  -2  -4  473.46    7.73
  -8  -2   4  434.42    9.02
  -8   2   4  438.66    8.97
   8  -2  -4  454.85    9.45
   8   2  -4  438.58    9.00
  -7   2   4    0.99    0.48
  -7  -2   4    0.07    0.30
   7   2  -4    0.64    0.20
   7   2  -4    0.82    0.44
   6   2  -4  951.56   12.34
  -6  -2   4  897.18   14.29
  -6   2   4  933.23   14.52
   6   2  -4  925.35   14.20
  -5   2   4    1.85    0.44
  -5  -2   4    1.67    0.45
   5   2  -4    1.53    0.21
   5   2  -4    1.94    0.43
   4   2  -4  179.13    3.95
   4  -2  -4  177.58    3.69
  -4  -2   4  177.85    4.17
  -4   2   4  187.43    4.47
   4   2  -4  175.25    2.87
   3  -2  -4  452.94    8.02
   3   2  -4  451.10    7.23
  -3   2   4  461.91    8.04
  -3  -2   4  459.62    7.60
   2   2  -4  438.92    8.63
   2   2  -4  435.16    6.57
   2  -2  -4  436.35    8.45
  -2   2   4  428.54    7.55
  -2  -2   4  420.17    7.01
   1   2  -4  216.90    5.79
   1   2  -4  217.24    3.67
  -1  -2   4  221.48    4.21
  -1   2   4  210.90    3.78
   0   2  -4    4.86    0.34
   0   2  -4    4.33    0.84
   0   2   4    5.17    0.47
   0  -2  -4    5.18    0.92
   0  -2   4    4.74    0.48
   0   2   4    4.78    0.41
   1   2   4 1814.82   21.85
  -1   2  -4 1804.78   26.22
  -1  -2  -4 1824.24   27.21
  -2   2  -4   41.59    2.67
  -2  -2  -4   40.49    2.91
   2   2   4   39.37    1.49
  -3   2  -4  203.47    6.51
   3  -2   4  201.91    5.33
   3   2   4  195.43    4.26
  -4   2  -4    7.18    1.21
  -4  -2  -4    7.28    1.48
   4  -2   4    7.13    0.80
   4   2   4    6.57    0.75
  -5   2  -4  187.41    6.59
  -5  -2  -4  195.72    7.67
   5   2   4  189.41    4.74
  -6  -2  -4  143.49    6.66
   6  -2   4  140.27    4.32
   6   2   4  140.54    4.21
  -7   2  -4   12.36    1.76
  -7  -2  -4   11.32    1.89
   7  -2   4   13.27    1.31
   7   2   4   13.15    1.28
   8  -2   4   40.73    2.46
   8   2   4   39.47    2.38
  -8   2  -4   41.80    1.16
  -8   2  -4   37.24    3.05
  -8  -2  -4   38.23    3.46
  -8   2  -4   40.92    1.10
  -8  -2  -4   42.27    1.16
  -8   2  -4   46.37    1.54
  -9  -2  -4    5.62    0.37
  -9   2  -4    6.03    0.64
  -9  -2  -4    6.11    0.44
  -9   2  -4    5.82    0.42
  -9   2  -4    4.99    0.31
   9  -2   4    5.95    1.02
   9   2   4    6.13    0.98
  -9  -2  -4    5.48    1.38
  -9   2  -4    6.24    1.21
 -10  -2  -4  197.73    3.39
  10  -2   4  203.37    6.43
  10   2   4  199.15    6.26
 -10  -2  -4  200.52    3.54
 -10   2  -4  216.47    4.61
 -10   2  -4  195.11    3.44
 -10   2  -4  196.78    3.06
 -10  -2  -4  207.64    7.93
 -11  -2  -4  325.54    6.02
 -11  -2  -4  308.20    5.04
  11  -2   4  327.08    8.28
  11   2   4  318.97    8.08
 -12   2  -4   82.00    2.96
 -12  -2  -4   80.27    2.63
 -12   2  -4   75.72    1.93
 -12  -2  -4   74.81    1.96
 -13   2  -4  208.39    5.17
 -13  -2  -4  195.34    4.58
 -14  -2  -4    0.99    0.42
 -14   2  -4    0.39    0.37
 -14  -2  -4   -0.01    0.19
  15  -2   4   71.20    1.87
 -15   2  -4   77.08    2.69
  16  -2   4    0.45    0.11
  16   2   4    0.54    0.19
 -17  -2  -4   41.91    1.37
  19   3  -4    0.39    0.17
  19  -3  -4    0.51    0.14
  18   3  -4    0.41    0.27
  18  -3  -4    0.41    0.19
 -17  -3   4    0.29    0.23
  17   3  -4   -0.13    0.26
  17  -3  -4    0.53    0.24
 -16  -3   4    0.79    0.29
  16  -3  -4    0.82    0.31
  16   3  -4    0.22    0.30
 -15  -3   4   12.08    0.78
 -15  -3   4   11.49    0.85
 -15   3   4   10.70    0.84
  15  -3  -4   11.13    0.93
  15   3  -4   10.68    1.03
 -14   3   4   86.74    2.62
  14   3  -4   83.13    2.90
  14  -3  -4   83.93    2.60
  14   3  -4   88.05    2.01
 -14  -3   4   85.61    2.17
  13   3  -4   92.95    2.07
 -13   3   4   90.48    2.66
  13  -3  -4   89.69    2.60
  13   3  -4   90.32    2.90
 -13   3   4   82.00    3.67
 -13  -3   4   87.86    4.45
  13  -3  -4   92.41    4.04
  13   3  -4   92.77    3.95
 -13  -3   4   92.16    2.15
  12   3  -4   41.13    1.24
 -12   3   4   41.49    1.67
 -12   3   4   40.57    2.59
  12   3  -4   41.90    1.84
  12  -3  -4   40.09    1.60
 -12  -3   4   40.63    2.89
  12  -3  -4   40.48    2.72
  12   3  -4   41.92    2.58
 -12   3   4   40.46    1.26
 -12  -3   4   40.55    1.27
  11   3  -4    0.27    0.11
 -11   3   4    0.31    0.25
  11  -3  -4    0.66    0.19
  11   3  -4   -0.20    0.24
 -11   3   4    0.48    0.37
 -11  -3   4    0.88    0.47
 -11   3   4    0.34    0.16
 -11  -3   4    0.02    0.12
  11  -3  -4    0.41    0.47
  11   3  -4    0.43    0.34
 -10  -3   4  165.55    5.55
 -10   3   4  166.37    5.24
  10  -3  -4  177.03    5.68
  10   3  -4  178.04    5.37
  10  -3  -4  172.76    4.46
  10   3  -4  183.96    4.37
  -9  -3   4   32.11    2.19
  -9   3   4   34.83    2.11
   9  -3  -4   33.22    2.29
   9   3  -4   34.35    2.16
   9   3  -4   36.06    1.69
  -8  -3   4   52.70    2.66
  -8   3   4   57.07    2.68
   8   3  -4   53.45    2.59
   8   3  -4   60.99    2.06
   7   3  -4    0.63    0.24
   7   3  -4    0.63    0.41
   7  -3  -4    0.42    0.76
  -7   3   4    0.35    0.27
  -7  -3   4    0.73    0.42
  -6   3   4  147.44    4.23
  -6  -3   4  147.24    4.12
   6   3  -4  142.88    3.98
   6  -3  -4  136.95    5.82
   6   3  -4  151.55    3.11
   5   3  -4    0.48    0.15
   5   3  -4    0.03    0.27
   5  -3  -4    0.96    0.78
  -5   3   4    0.66    0.34
  -5  -3   4    0.53    0.33
  -4  -3   4   47.03    1.93
  -4   3   4   52.24    2.23
   4   3  -4   46.69    1.47
   4  -3  -4   48.65    1.67
   4   3  -4   47.05    1.87
   4  -3  -4   49.93    3.11
  -3   3   4   14.64    1.11
  -3  -3   4   13.32    0.93
   3   3  -4   13.07    0.88
   3  -3  -4   13.26    1.09
   3  -3  -4   12.26    1.46
  -2   3   4  295.57    6.00
  -2  -3   4  284.35    5.19
   2  -3  -4  294.73    6.76
   2   3  -4  291.50    4.95
   2  -3  -4  287.66    7.13
  -1  -3   4  182.04    3.62
  -1   3   4  174.53    3.85
   1   3  -4  185.26    3.36
   1  -3  -4  185.65    5.52
   1   3  -4  179.56    5.37
   1  -3  -4  182.48    5.03
   0  -3   4  101.48    2.47
   0   3  -4  102.20    4.05
   0  -3  -4  112.27    4.42
   0   3   4  105.46    2.60
   1  -3   4  307.76    5.03
   1   3   4  316.73    5.67
  -1   3  -4  321.35    7.94
  -1  -3  -4  309.71    8.42
   1   3   4  291.76    5.23
   2  -3   4    3.99    0.41
   2  -3   4    4.36    0.78
  -2   3  -4    3.74    0.83
  -2  -3  -4    3.90    0.98
   2   3   4    3.44    0.37
   2   3   4    3.79    0.49
   3  -3   4    2.11    0.62
  -3   3  -4    1.09    0.55
  -3  -3  -4    1.52    0.93
   3   3   4    1.07    0.30
  -4   3  -4  224.79    6.99
  -4  -3  -4  233.81    8.42
   4  -3   4  235.21    6.11
   4   3   4  232.41    5.14
  -5   3  -4   67.00    3.72
  -5  -3  -4   73.17    4.73
   5   3   4   69.16    2.71
  -6   3  -4    2.90    0.81
  -6  -3  -4    3.97    1.15
   6   3   4    3.36    0.66
   7  -3   4   29.10    2.00
   7   3   4   28.83    1.94
  -7   3  -4   27.38    2.47
  -7  -3  -4   28.95    3.12
  -8   3  -4    6.44    0.60
  -8   3  -4    5.00    0.36
  -8  -3  -4    6.05    0.42
  -8   3  -4    6.16    1.21
  -8  -3  -4    6.66    1.68
  -8   3  -4    5.53    0.34
   8   3   4    5.01    0.86
   8  -3   4    5.87    0.94
  -8   3  -4    6.29    0.47
  -9   3  -4    3.31    0.50
  -9   3  -4    2.57    0.29
  -9  -3  -4    2.73    1.03
  -9   3  -4    2.65    0.25
   9  -3   4    3.33    0.71
   9   3   4    2.52    0.58
  -9  -3  -4    2.67    0.31
 -10  -3  -4    4.20    0.42
 -10   3  -4    4.34    0.41
 -10   3  -4    4.53    0.62
 -10  -3  -4    4.87    1.35
 -10   3  -4    4.69    0.34
  10  -3   4    3.73    0.88
  10   3   4    4.16    0.86
 -10  -3  -4    4.99    0.36
 -11   3  -4   24.09    0.81
 -11   3  -4   22.82    0.96
 -11  -3  -4   22.53    0.98
 -11  -3  -4   22.88    0.94
 -12   3  -4   53.60    2.43
 -12   3  -4   47.29    1.45
 -12  -3  -4   50.96    2.05
 -12  -3  -4   48.54    1.52
 -13  -3  -4    0.46    0.24
 -13   3  -4    0.91    0.50
 -13  -3  -4    0.08    0.28
 -14   3  -4    0.56    0.44
 -14  -3  -4   -0.21    0.37
 -14  -3  -4    0.12    0.16
 -15  -3  -4   35.91    1.69
 -16  -3  -4   15.64    0.98
  16   3   4   13.87    0.84
 -17  -3  -4    5.72    0.47
  19   4  -4    5.04    0.43
  18   4  -4   59.01    1.89
  18  -4  -4   55.98    1.54
 -18  -4   4   61.70    1.61
  17  -4  -4   79.97    2.19
  17   4  -4   77.13    2.53
 -16  -4   4   49.28    1.61
  16  -4  -4   43.35    1.69
  16   4  -4   44.45    1.98
 -15  -4   4   31.95    1.30
 -15  -4   4   32.34    1.41
 -15   4   4   30.12    1.49
  15   4  -4   30.44    1.67
  15  -4  -4   31.56    1.46
 -14   4   4   98.36    2.94
  14  -4  -4  102.98    2.84
  14   4  -4  105.62    3.26
  14   4  -4  109.62    2.37
 -14  -4   4  105.65    2.49
  13   4  -4   20.53    0.90
 -13   4   4   18.48    1.19
  13  -4  -4   19.11    1.11
  13   4  -4   18.92    1.26
 -13  -4   4   17.30    1.98
  13   4  -4   19.92    1.70
  13  -4  -4   18.27    1.73
 -13  -4   4   18.55    0.90
  12   4  -4    8.14    0.54
 -12   4   4    6.78    0.75
  12  -4  -4    7.80    0.68
  12   4  -4    7.34    0.72
 -12   4   4    7.41    1.05
 -12  -4   4    6.66    1.23
  12  -4  -4    5.19    1.00
  12   4  -4    7.33    1.15
 -12  -4   4    7.04    0.52
  11   4  -4   50.63    1.39
 -11   4   4   46.78    1.74
 -11   4   4   47.68    2.67
  11  -4  -4   46.72    1.59
  11   4  -4   48.32    1.83
 -11  -4   4   47.80    3.06
  11  -4  -4   47.08    2.91
  11   4  -4   49.47    2.75
 -11  -4   4   49.09    1.34
 -10  -4   4   67.07    3.46
  10   4  -4   65.87    1.51
 -10   4   4   61.50    2.99
  10  -4  -4   61.49    3.27
  10   4  -4   60.25    3.00
   9   4  -4   64.87    2.40
  -9  -4   4   59.42    3.04
  -9   4   4   60.34    2.84
   9   4  -4   59.89    2.85
   8  -4  -4    2.84    1.11
  -8   4   4    4.24    0.74
  -8  -4   4    2.92    0.62
   8   4  -4    2.87    0.45
   8   4  -4    3.19    0.67
   7   4  -4   17.64    1.09
   7  -4  -4   17.49    2.34
  -7   4   4   15.88    1.37
  -7  -4   4   15.24    1.33
   7   4  -4   14.12    1.26
   6  -4  -4   21.13    2.43
   6   4  -4   22.99    1.20
  -6   4   4   23.60    1.62
  -6  -4   4   21.45    1.50
   6   4  -4   20.84    1.44
   5  -4  -4  152.51    6.08
   5   4  -4  149.70    3.45
  -5   4   4  156.76    4.35
  -5  -4   4  152.12    4.01
   5   4  -4  151.58    3.96
   4  -4  -4    8.92    1.42
  -4   4   4   12.07    1.09
  -4  -4   4   10.85    0.89
   4   4  -4   10.54    0.81
   4  -4  -4   11.09    0.80
   4   4  -4   10.56    0.89
   3  -4  -4 1089.26   18.34
  -3   4   4 1048.17   15.78
  -3  -4   4 1051.37   14.75
   3  -4  -4 1047.55   16.00
   3   4  -4 1050.52   14.67
   2  -4  -4   38.65    2.46
  -2  -4   4   38.99    1.51
   2   4  -4   40.34    1.53
   2  -4  -4   40.44    2.31
   1  -4  -4   32.50    2.06
  -1  -4   4   34.04    1.28
  -1   4   4   30.94    1.61
  -1   4   4   33.79    1.58
   1  -4  -4   33.65    2.28
   0   4   4  331.11    6.97
   0   4  -4  326.17    8.06
   0  -4  -4  336.86    8.59
   0  -4   4  332.40    5.18
   0  -4  -4  331.35    7.08
   0   4   4  320.67    6.07
   1   4   4 1286.90   18.04
  -1  -4  -4 1252.66   21.68
  -1   4  -4 1288.00   20.64
   1  -4   4 1252.76   15.87
   1   4   4 1216.23   17.18
   2  -4   4   72.20    1.58
   2  -4   4   63.33    3.34
   2   4   4   69.05    2.36
   2   4   4   73.29    2.34
  -2  -4  -4   69.28    4.15
  -2   4  -4   70.01    3.58
   3   4   4  114.89    3.32
   3  -4   4  122.55    4.73
  -3   4  -4  111.06    4.66
  -3  -4  -4  115.28    5.69
   4   4   4  531.70    9.36
   4  -4   4  537.89   11.34
  -4   4  -4  512.33   11.55
  -4  -4  -4  550.68   14.08
   5   4   4  181.68    4.85
   5  -4   4  188.01    5.65
  -5   4  -4  174.81    6.22
  -5  -4  -4  184.57    7.96
   6   4   4   29.75    1.92
  -6   4  -4   27.65    2.39
  -6  -4  -4   30.12    3.26
   7   4   4  103.97    3.88
  -7   4  -4  104.47    4.88
  -7  -4  -4  108.10    6.37
   8  -4   4  234.58    6.68
   8   4   4  222.41    6.27
  -8   4  -4  215.55    7.13
  -8  -4  -4  230.04    9.62
  -8   4  -4  223.77    3.58
  -8  -4  -4  231.72    3.72
  -8   4  -4  227.07    3.53
   9   4   4   74.50    3.61
   9  -4   4   81.77    3.91
  -9  -4  -4   84.60    5.67
  -9   4  -4   77.08    1.73
  -9   4  -4   89.10    2.76
  -9  -4  -4   79.24    1.87
  -9   4  -4   77.87    1.76
 -10   4  -4   21.17    1.40
 -10  -4  -4   18.80    0.87
 -10   4  -4   18.02    0.80
 -10  -4  -4   18.15    2.40
  10   4   4   17.39    1.69
  10  -4   4   20.03    1.92
 -10   4  -4   19.28    0.78
  10   4   4   18.68    0.76
 -11   4  -4  273.43    4.23
 -11   4  -4  258.79    4.37
 -11  -4  -4  262.89    4.48
  11   4   4  273.87    4.16
 -12   4  -4  207.88    3.36
 -12  -4  -4  224.97    4.75
 -12  -4  -4  198.15    3.70
 -12   4  -4  215.36    5.39
 -13   4  -4    6.36    0.87
 -13  -4  -4    7.18    0.76
 -13  -4  -4    6.78    0.51
 -14  -4  -4    0.92    0.35
 -14  -4  -4    1.73    0.26
 -15  -4  -4   41.59    1.76
 -16  -4  -4    0.75    0.28
  16   4   4    0.57    0.21
  19   5  -4    0.02    0.09
  18   5  -4    6.36    0.55
  18  -5  -4    6.14    0.38
 -18  -5   4    6.79    0.50
  17   5  -4   12.02    0.87
  17  -5  -4   11.38    0.70
 -17  -5   4   12.69    0.76
 -16  -5   4    1.06    0.29
  16   5  -4    1.77    0.42
  16  -5  -4    1.29    0.30
  15  -5  -4   82.79    2.39
  15   5  -4   80.90    2.72
 -15   5   4   85.90    2.61
 -15  -5   4   81.74    2.40
  15   5  -4   83.36    2.04
 -15  -5   4   85.90    2.23
  14  -5  -4   71.97    2.23
  14   5  -4   71.57    2.53
 -14   5   4   69.20    2.45
  14   5  -4   71.30    1.91
 -14  -5   4   74.24    2.03
  13   5  -4    5.11    0.46
 -13   5   4    5.24    0.71
  13   5  -4    4.94    0.66
  13  -5  -4    4.73    0.55
  13  -5  -4    6.82    1.14
  13   5  -4    4.14    0.83
 -13  -5   4    4.89    0.48
  12   5  -4   97.03    2.19
 -12   5   4   84.90    2.69
  12   5  -4   95.46    2.78
  12  -5  -4   87.82    2.43
 -12  -5   4   88.00    4.47
  12   5  -4   93.01    3.93
  12  -5  -4   90.74    4.24
 -12  -5   4   91.47    2.12
  11   5  -4   25.10    0.99
 -11   5   4   22.12    1.23
 -11   5   4   23.71    1.75
  11   5  -4   24.93    1.24
  11  -5  -4   21.54    1.03
 -11  -5   4   24.17    2.19
  11   5  -4   23.53    1.90
  11  -5  -4   24.12    2.09
 -11  -5   4   24.24    0.94
  10   5  -4  186.86    3.17
 -10   5   4  172.89    5.17
 -10   5   4  178.51    3.68
  10  -5  -4  173.46    3.28
  10   5  -4  181.37    3.55
 -10  -5   4  179.90    5.96
 -10  -5   4  176.96    3.02
  10   5  -4  175.38    5.34
   9   5  -4   35.43    1.84
   9  -5  -4   30.37    3.22
  -9  -5   4   30.37    2.25
  -9   5   4   32.00    2.04
   9   5  -4   33.65    2.13
   8  -5  -4  225.43    8.74
   8   5  -4  239.91    5.26
  -8  -5   4  239.42    6.34
  -8   5   4  230.22    5.91
   8   5  -4  217.70    5.75
  -7  -5   4    0.62    0.37
  -7   5   4    0.15    0.31
   7  -5  -4    0.40    0.80
   7   5  -4    0.30    0.21
   7   5  -4   -0.18    0.37
   6  -5  -4  177.03    7.18
   6   5  -4  196.25    4.47
  -6  -5   4  193.40    4.99
  -6   5   4  191.26    5.08
   6   5  -4  178.83    4.76
   5  -5  -4  162.43    6.62
  -5  -5   4  168.99    4.29
  -5   5   4  161.63    4.56
   5   5  -4  166.08    4.10
   5   5  -4  158.98    4.21
   4  -5  -4   46.24    3.29
  -4  -5   4   50.19    2.03
  -4   5   4   50.15    2.33
   4   5  -4   49.81    2.12
   4   5  -4   49.06    2.05
   4  -5  -4   51.04    1.97
   3  -5  -4   74.88    3.90
  -3   5   4   71.82    2.81
  -3  -5   4   77.46    2.35
   3   5  -4   74.32    2.46
   3  -5  -4   73.99    3.06
   2  -5  -4   21.18    1.89
  -2  -5   4   21.80    1.08
  -2   5   4   21.18    1.42
   2  -5  -4   20.41    1.72
   1  -5  -4  168.70    5.27
  -1  -5   4  169.36    3.21
  -1   5   4  156.14    4.46
  -1   5   4  180.17    4.91
   1  -5  -4  160.40    5.62
   0   5   4   24.53    1.73
   0  -5  -4   20.81    2.01
   0  -5  -4   22.08    1.70
   0   5   4   21.09    1.42
   0  -5   4   22.12    0.80
  -1  -5  -4   22.21    2.25
   1   5   4   23.79    1.67
  -1   5  -4   22.69    2.00
   1   5   4   20.11    1.36
  -1  -5  -4   22.87    1.53
   1  -5   4   21.87    2.05
  -2  -5  -4  197.21    7.49
  -2   5  -4  210.19    6.57
   2   5   4  217.82    5.17
   2   5   4  207.70    4.87
   2  -5   4  193.16    6.61
   3  -5   4    0.86    0.77
  -3  -5  -4    0.28    0.70
  -3   5  -4    0.92    0.57
   3   5   4    0.35    0.31
   4  -5   4    1.87    0.74
  -4  -5  -4    1.67    0.95
  -4   5  -4    1.55    0.67
   4   5   4    0.65    0.32
   5   5   4   55.13    2.59
   5  -5   4   55.17    3.35
  -5  -5  -4   58.97    4.56
  -5   5  -4   52.91    3.30
   6   5   4  133.22    4.40
  -6  -5  -4  135.54    7.21
  -6   5  -4  131.81    5.38
  -7  -5  -4   28.25    0.91
  -7   5  -4   32.44    1.42
  -7  -5  -4   26.29    3.20
  -7   5  -4   26.44    2.37
   7   5   4   27.68    2.00
  -7   5  -4   28.74    0.93
  -7   5  -4   29.91    1.01
  -8   5  -4    0.23    0.10
  -8   5  -4    0.82    0.34
  -8  -5  -4    0.58    0.16
  -8   5  -4    0.23    0.11
   8   5   4    0.65    0.34
  -8  -5  -4    0.29    0.74
  -9   5  -4    2.33    0.28
  -9   5  -4    2.72    0.56
  -9  -5  -4    2.55    0.31
  -9   5  -4    2.70    0.31
   9  -5   4    2.93    0.75
   9   5   4    2.79    0.76
  -9  -5  -4    1.18    0.44
 -10  -5  -4    5.34    0.45
 -10   5  -4    5.13    0.74
 -10   5  -4    4.86    0.43
  10   5   4    4.88    0.42
 -10   5  -4    5.37    0.43
  10   5   4    4.42    0.87
 -10  -5  -4    3.69    0.96
 -11   5  -4   54.54    1.46
 -11   5  -4   55.31    2.50
 -11  -5  -4   50.86    1.52
  11   5   4   55.58    1.49
 -12   5  -4   15.13    0.69
  12   5   4   15.18    0.69
 -12  -5  -4   14.32    0.75
 -12   5  -4   15.53    1.36
 -13  -5  -4   16.36    1.15
 -13  -5  -4   14.84    0.72
 -14  -5  -4   31.22    1.55
 -14  -5  -4   28.63    0.95
 -15  -5  -4    0.38    0.32
 -16  -5  -4    4.64    0.50
  16   5   4    3.56    0.40
  18   6  -4   23.79    0.96
 -18  -6   4   26.14    0.95
  17   6  -4   60.04    1.90
 -17  -6   4   67.32    1.81
  16   6  -4    4.75    0.57
 -16  -6   4    4.29    0.48
  16  -6  -4    4.35    0.43
  15   6  -4  141.01    3.56
  15  -6  -4  139.81    3.13
 -15   6   4  143.86    3.62
  15   6  -4  142.33    2.92
 -15  -6   4  142.66    3.10
  14  -6  -4    0.47    0.18
  14   6  -4    0.86    0.31
  14   6  -4    0.57    0.21
 -14  -6   4    0.39    0.23
  13   6  -4   96.16    2.79
  13  -6  -4   92.11    2.48
 -13   6   4   90.71    2.90
  13   6  -4   93.24    2.30
 -13  -6   4   92.58    2.30
  12   6  -4   18.69    0.91
 -12   6   4   16.18    1.19
  12   6  -4   17.91    1.10
  12  -6  -4   18.06    0.97
  12   6  -4   19.33    1.70
  12  -6  -4   16.14    1.77
 -12  -6   4   17.50    0.88
  11   6  -4  266.97    4.44
 -11   6   4  254.34    5.17
  11   6  -4  268.40    4.93
  11  -6  -4  265.08    4.57
 -11  -6   4  257.00    7.87
  11   6  -4  254.56    6.95
  11  -6  -4  253.76    7.53
 -11  -6   4  263.31    4.34
  10   6  -4  113.50    2.38
 -10   6   4  106.64    2.88
  10  -6  -4  114.79    2.41
  10   6  -4  112.45    2.56
 -10  -6   4  108.81    4.63
  10  -6  -4  108.54    6.37
  10   6  -4  107.91    4.14
 -10  -6   4  113.20    2.30
  -9   6   4   34.58    2.08
   9   6  -4   37.73    1.13
  -9  -6   4   36.40    2.53
   9  -6  -4   38.67    3.73
   9   6  -4   34.50    1.96
  -9  -6   4   36.26    1.05
   9   6  -4   31.45    2.13
   8   6  -4   11.98    1.12
  -8  -6   4   11.08    1.30
   8  -6  -4   10.97    2.08
  -8   6   4   10.48    1.12
   8   6  -4   10.10    1.19
   7  -6  -4   29.42    3.15
  -7  -6   4   31.43    2.06
   7   6  -4   30.63    1.79
  -7   6   4   28.53    1.85
   7   6  -4   28.01    1.86
  -6   6   4    3.59    0.63
  -6  -6   4    3.86    0.72
   6  -6  -4    4.05    1.00
   6   6  -4    3.59    0.64
   6   6  -4    3.91    0.72
   5  -6  -4   75.66    4.71
  -5  -6   4   76.66    2.81
  -5   6   4   75.13    3.00
   5   6  -4   73.38    2.88
   5   6  -4   71.05    2.79
   4  -6  -4   37.48    3.11
  -4  -6   4   38.06    1.78
  -4   6   4   34.18    1.98
   4   6  -4   35.36    1.98
   4   6  -4   37.40    1.86
   4  -6  -4   39.64    1.87
   3  -6  -4   84.21    4.45
  -3   6   4   77.04    3.03
  -3  -6   4   87.19    2.57
  -3   6   4   83.46    3.25
   3  -6  -4   84.37    3.53
   2  -6  -4    5.70    1.18
  -2  -6   4    5.67    0.53
   2  -6  -4    4.82    0.96
  -2   6   4    5.81    0.99
   1  -6  -4   31.92    2.37
  -1  -6   4   34.12    1.10
  -1   6   4   29.13    1.94
  -1   6   4   30.65    2.22
   1  -6  -4   31.53    2.55
   0   6   4   10.48    1.12
   0  -6  -4   11.00    1.28
   0  -6   4    8.93    1.49
   0  -6  -4   10.51    1.54
   0   6   4   10.21    1.25
   1   6   4  191.46    5.08
  -1  -6  -4  197.68    5.34
  -1  -6  -4  190.15    7.31
   1   6   4  206.72    5.69
   2  -6   4   15.65    1.85
   2   6   4   17.14    1.39
  -2  -6  -4   16.36    2.21
   2   6   4   15.72    1.44
  -2   6  -4   15.40    1.25
   3   6   4  483.14    9.24
   3  -6   4  499.85   11.90
  -3  -6  -4  466.72   13.44
   4  -6   4  619.18   13.82
   4   6   4  602.44   11.07
  -4  -6  -4  598.70   16.00
  -4   6  -4  599.12   12.94
   5   6   4   22.18    1.72
   5  -6   4   21.74    2.32
  -5  -6  -4   24.76    3.05
  -5   6  -4   22.88    2.19
   6   6   4   54.54    2.81
  -6   6  -4   53.89    3.43
  -6  -6  -4   55.81    4.76
  -7   6  -4    1.12    0.16
  -7   6  -4    0.76    0.26
  -7  -6  -4    1.02    0.16
  -7   6  -4    0.98    0.17
   7   6   4    0.59    0.38
  -7  -6  -4    0.68    0.55
   8   6   4   16.47    1.67
  -8  -6  -4   16.34    2.71
  -8   6  -4   17.07    0.79
  -8  -6  -4   17.88    0.78
  -8   6  -4   17.97    0.67
  -8   6  -4   16.63    1.20
   9  -6   4   70.51    3.75
   9   6   4   63.71    3.46
  -9   6  -4   66.92    1.72
  -9  -6  -4   64.84    1.66
  -9   6  -4   66.17    1.59
  -9   6  -4   67.50    2.58
  -9  -6  -4   73.76    5.61
 -10  -6  -4    1.02    0.77
  10   6   4    1.02    0.21
 -10   6  -4    0.91    0.23
  10  -6   4    1.08    0.34
  10   6   4    1.09    0.44
 -10  -6  -4    0.62    0.17
 -10   6  -4    0.66    0.35
 -11   6  -4   76.84    1.87
  11   6   4   79.01    1.89
 -11  -6  -4   72.97    1.83
 -12   6  -4    3.51    0.34
  12   6   4    3.71    0.35
 -12  -6  -4    3.53    0.36
 -13   6  -4    1.54    0.22
 -13  -6  -4    1.87    0.26
 -13  -6  -4    1.26    0.36
  13   6   4    1.54    0.22
 -14  -6  -4   20.31    0.73
 -14  -6  -4   25.29    1.36
 -15  -6  -4   23.07    1.20
 -16  -6  -4    0.20    0.16
  16   6   4    0.21    0.14
 -18  -7   4    6.55    0.44
  17   7  -4   34.73    1.25
 -17  -7   4   37.14    1.25
  16   7  -4    6.19    0.59
 -16  -7   4    5.86    0.56
 -15   7   4   43.64    1.83
  15   7  -4   40.53    1.38
  15   7  -4   42.81    1.68
 -15   7   4   41.52    1.44
 -15  -7   4   43.50    1.52
  14   7  -4   11.01    0.85
 -14   7   4   10.03    0.95
  14   7  -4    9.79    0.68
 -14  -7   4   10.56    0.74
  13   7  -4   -0.05    0.20
 -13   7   4    0.03    0.34
  13   7  -4    0.42    0.22
 -13  -7   4    0.59    0.27
  12   7  -4    0.33    0.18
  12   7  -4    0.41    0.22
 -12   7   4    0.73    0.35
  12  -7  -4    0.24    0.41
  12   7  -4    0.50    0.44
 -12  -7   4    0.26    0.19
  11   7  -4   43.86    1.44
 -11   7   4   43.43    1.92
  11   7  -4   44.30    1.56
  11   7  -4   42.05    2.62
 -11  -7   4   44.03    1.40
  10   7  -4    3.70    0.39
 -10   7   4    3.41    0.56
  10   7  -4    3.87    0.38
  10  -7  -4    4.54    1.31
 -10  -7   4    3.41    0.87
  10   7  -4    3.33    0.74
 -10  -7   4    3.73    0.39
  -9   7   4    2.16    0.45
   9   7  -4    2.18    0.27
  -9  -7   4    3.08    0.78
   9  -7  -4    3.29    1.39
  -9  -7   4    2.15    0.29
   9   7  -4    2.22    0.64
  -8   7   4    8.40    0.97
   8   7  -4    8.92    1.12
  -8  -7   4    9.74    1.25
   8   7  -4    7.30    0.99
   8  -7  -4   10.56    2.07
  -7   7   4  202.62    5.39
   7   7  -4  212.18    5.63
   7   7  -4  201.58    5.60
   7  -7  -4  199.66    8.71
  -7  -7   4  217.23    6.01
   6   7  -4    5.25    0.82
   6   7  -4    4.19    0.72
  -6   7   4    4.24    0.69
  -6  -7   4    4.68    0.76
   6  -7  -4    4.10    1.40
  -5   7   4  175.94    5.03
   5   7  -4  190.97    5.36
  -5   7   4  194.77    5.80
   5   7  -4  188.03    5.02
   5  -7  -4  185.28    7.89
  -5  -7   4  200.27    5.01
  -4   7   4    6.85    0.89
   4   7  -4    8.07    1.03
  -4   7   4    8.96    1.21
  -4  -7   4    8.78    0.89
   4  -7  -4    7.16    1.48
  -3   7   4   31.01    1.93
   3  -7  -4   34.81    2.38
  -3   7   4   38.73    2.58
   3  -7  -4   35.92    3.13
  -3  -7   4   38.81    1.66
   2  -7  -4    5.23    1.09
  -2   7   4    3.78    0.97
  -2  -7   4    6.03    0.53
   2  -7  -4    6.09    1.27
   1  -7  -4   15.65    1.77
  -1  -7   4   17.06    2.24
  -1   7   4   17.88    1.91
   1  -7  -4   16.85    2.00
  -1   7   4   18.13    1.67
   0  -7  -4   24.14    2.02
   0  -7   4   21.11    2.41
   0  -7  -4   19.05    2.18
   0   7   4   23.78    1.99
   0   7   4   22.14    1.80
   1  -7   4    1.10    0.87
  -1  -7  -4    0.63    0.39
  -1  -7  -4    0.06    0.57
   1   7   4    0.66    0.42
   1   7   4    0.48    0.49
   2  -7   4   -0.18    0.68
  -2  -7  -4    0.35    0.77
  -2   7  -4    0.33    0.27
   2   7   4    1.20    0.49
   2   7   4    0.03    0.34
   3  -7   4    2.22    0.80
  -3  -7  -4    1.30    0.66
   3   7   4    2.46    0.61
   4   7   4  100.98    3.93
   4  -7   4  103.73    5.31
  -4  -7  -4   98.36    6.20
   5   7   4   17.01    1.60
   5  -7   4   15.52    2.05
  -5  -7  -4   17.74    2.69
   6   7   4   52.94    2.95
   6  -7   4   56.10    3.80
  -6  -7  -4   51.38    4.71
  -6   7  -4   56.92    1.47
  -6  -7  -4   51.52    1.27
   7   7   4   33.57    2.40
  -7   7  -4   35.74    1.19
  -7  -7  -4   34.52    1.04
  -7  -7  -4   33.26    3.91
  -8  -7  -4    1.54    0.23
  -8   7  -4    1.76    0.28
   8   7   4    1.39    0.63
  -8  -7  -4    2.78    1.36
   9   7   4   22.46    2.07
  -9   7  -4   23.66    1.00
  -9  -7  -4   22.66    0.89
  -9  -7  -4   26.76    3.45
  10   7   4    2.88    0.35
 -10   7  -4    2.55    0.33
 -10  -7  -4    2.82    0.32
 -11   7  -4    6.17    0.48
  11   7   4    6.05    0.48
 -11  -7  -4    6.40    0.45
 -12   7  -4    1.55    0.23
  12   7   4    1.27    0.23
 -12  -7  -4    1.44    0.24
 -13   7  -4    0.20    0.09
  13   7   4    0.02    0.08
 -13  -7  -4    0.06    0.11
  14   7   4    0.44    0.08
 -14  -7  -4    0.92    0.33
 -15  -7  -4    0.84    0.27
  16   7   4   19.02    0.75
 -16  -7  -4   20.89    0.89
 -18  -8   4    6.24    0.39
  17  -8  -4    7.13    0.64
 -17  -8   4    7.78    0.53
 -16  -8   4    1.38    0.31
  15   8  -4   25.54    1.06
  15   8  -4   26.93    1.21
 -15   8   4   26.38    1.12
 -15  -8   4   27.29    1.18
 -14   8   4    4.26    0.70
  14   8  -4    4.79    0.47
 -14  -8   4    4.96    0.53
  14   8  -4    5.70    0.58
 -13   8   4    3.15    0.53
  13   8  -4    3.53    0.43
 -13  -8   4    3.80    0.46
 -12   8   4    2.08    0.54
  12   8  -4    2.15    0.34
  12   8  -4    1.99    0.32
 -12  -8   4    2.48    0.39
 -11   8   4   54.64    2.26
  11   8  -4   57.08    1.72
  11  -8  -4   57.14    4.82
 -11   8   4   56.43    3.62
 -11  -8   4   56.29    1.69
 -10   8   4    1.49    0.46
  10   8  -4    1.80    0.28
  10  -8  -4    1.74    1.01
 -10   8   4    1.97    0.85
 -10  -8   4    2.13    0.32
  -9   8   4    3.10    0.56
   9   8  -4    3.24    0.35
   9  -8  -4    4.04    1.32
  -9  -8   4    3.60    0.38
  -9   8   4    4.48    1.01
  -8   8   4  101.71    4.60
  -8   8   4  110.13    2.92
   8   8  -4  105.30    2.17
   8  -8  -4  104.55    6.68
  -8  -8   4  107.98    4.39
   8   8  -4  109.37    4.12
  -8  -8   4  108.02    2.21
   7  -8  -4   30.41    3.51
  -7  -8   4   32.47    2.28
  -7   8   4   31.91    2.53
   7   8  -4   29.09    2.07
  -7   8   4   33.35    1.88
   6  -8  -4  105.44    6.43
  -6  -8   4  109.14    4.00
  -6   8   4  112.06    4.72
   6   8  -4  107.92    4.17
  -6   8   4  105.28    3.67
  -5  -8   4    6.88    0.89
   5  -8  -4    8.05    1.77
  -5   8   4    9.31    1.39
   5   8  -4    6.14    0.95
  -5   8   4    6.25    0.86
   4  -8  -4  335.84   11.05
   4   8  -4  315.46    7.98
  -4   8   4  317.89    7.34
   3  -8  -4   60.18    4.27
  -3   8   4   71.37    4.18
   3  -8  -4   60.56    3.41
  -3   8   4   60.47    2.77
  -2   8   4    0.71    0.35
   2  -8  -4    1.14    0.68
   2  -8  -4    0.50    0.46
  -2   8   4    0.37    0.41
  -1   8   4   93.21    4.28
   1  -8  -4   92.57    4.69
  -1  -8   4   79.58    5.02
   1  -8  -4   86.55    4.91
  -1   8   4   92.91    4.56
   0   8   4    0.73    0.37
   0  -8   4    0.67    0.65
   0  -8  -4    0.24    0.51
   0  -8  -4    0.70    0.58
   0   8   4    1.42    0.61
  -1  -8  -4  216.99    6.46
   1  -8   4  211.76    8.05
   1   8   4  222.19    6.80
   1   8   4  207.19    6.35
   2   8   4   30.83    2.29
   2  -8   4   33.43    3.11
  -2   8  -4   33.14    2.23
   2   8   4   37.54    2.55
  -2  -8  -4   30.21    3.37
   3   8   4  192.63    6.02
   3  -8   4  194.44    7.59
  -3  -8  -4  176.78    8.52
   4   8   4  147.23    5.18
   4  -8   4  150.43    6.78
  -4  -8  -4  138.04    7.73
   5  -8   4    8.41    1.64
   5   8   4    9.15    1.29
  -5  -8  -4    9.18    0.55
  -5   8  -4    8.86    0.53
  -5  -8  -4    5.89    1.68
  -6  -8  -4    0.23    0.88
   6  -8   4    0.69    0.75
  -6   8  -4    0.90    0.22
   6   8   4    0.71    0.38
  -6  -8  -4    1.06    0.17
  -6  -8  -4    1.10    0.22
  -7  -8  -4    0.38    0.12
  -7   8  -4    0.41    0.15
   7   8   4    0.44    0.29
  -7  -8  -4    0.09    0.60
   8   8   4   50.31    3.17
  -8   8  -4   50.83    1.55
  -8  -8  -4   51.25    1.34
  -8  -8  -4   52.89    5.06
  -9   8  -4    0.24    0.17
   9   8   4   -0.05    0.60
  -9  -8  -4    0.47    0.16
  10   8   4    0.40    0.18
 -10   8  -4    0.40    0.15
 -11   8  -4   31.07    1.15
  11   8   4   30.60    1.14
 -11  -8  -4   33.01    1.02
 -12   8  -4    4.45    0.40
  12   8   4    4.40    0.40
 -12  -8  -4    4.08    0.33
 -13   8  -4   35.62    1.04
 -13  -8  -4   35.76    0.90
  13   8   4   35.73    1.10
 -14  -8  -4    0.79    0.32
  14   8   4    0.46    0.10
 -15  -8  -4   69.05    1.90
 -18  -9   4    1.58    0.18
  17  -9  -4   10.71    0.71
 -17  -9   4   11.80    0.61
 -16  -9   4    1.20    0.25
  16  -9  -4    1.19    0.36
  15   9  -4    6.31    0.51
 -15   9   4    6.60    0.53
  15  -9  -4    6.39    0.74
 -15  -9   4    6.44    0.57
  14   9  -4   15.76    0.86
 -14  -9   4   16.05    0.91
 -13   9   4    2.87    0.67
  13   9  -4    3.36    0.43
 -13  -9   4    3.62    0.45
 -12   9   4    7.80    0.98
 -12  -9   4    8.93    0.69
  12   9  -4    9.54    0.69
 -11   9   4    0.09    0.38
  11  -9  -4    1.00    0.93
 -11  -9   4    0.23    0.20
  11   9  -4    0.15    0.12
 -10   9   4   28.24    1.64
 -10   9   4   30.17    2.78
  10  -9  -4   27.90    3.64
 -10  -9   4   26.73    1.12
  10   9  -4   28.81    1.14
  -9   9   4    9.75    0.97
  -9   9   4    9.30    1.70
  -9  -9   4   10.44    1.79
   9  -9  -4    8.54    2.01
  -9  -9   4    8.67    0.62
   9   9  -4    9.47    0.60
   8   9  -4    0.71    0.16
   8   9  -4    0.69    0.13
  -8   9   4    0.59    0.42
  -8   9   4    1.15    0.68
   8   9  -4    0.48    0.11
  -8  -9   4    0.34    0.14
  -7   9   4   87.36    4.53
  -7   9   4   90.18    2.69
   7  -9  -4   80.00    5.93
   7   9  -4   82.31    1.77
   7  -9  -4   79.27    2.53
   7   9  -4   87.03    3.86
   7   9  -4   83.73    1.63
  -7  -9   4   81.46    1.87
   6  -9  -4   33.00    3.76
   6   9  -4   38.57    2.63
  -6   9   4   41.80    3.20
  -5  -9   4   94.51    5.84
  -5   9   4  105.99    5.44
   5   9  -4   89.49    4.07
  -5   9   4   96.44    3.43
   4  -9  -4   58.44    4.65
  -4  -9   4   74.92    5.06
  -4   9   4   70.63    4.52
  -4   9   4   71.75    3.04
   3  -9  -4   48.87    4.00
  -3  -9   4   51.48    4.20
  -3   9   4   57.48    3.98
  -3   9   4   56.98    2.77
  -2  -9   4    9.36    1.93
   2  -9  -4    8.91    1.64
   2  -9  -4    8.25    1.52
  -2   9   4    9.85    1.68
  -2   9   4    9.74    1.09
  -1   9   4   46.57    3.20
   1  -9  -4   48.43    3.55
  -1  -9   4   47.35    3.97
   1  -9  -4   46.69    3.79
  -1   9   4   51.25    3.49
   0   9   4  126.43    5.18
   0  -9  -4  123.86    5.51
   0  -9   4  128.93    6.45
   0   9   4  133.84    5.51
   0  -9  -4  109.65    6.16
   1  -9   4   32.19    3.15
  -1  -9  -4   29.19    3.25
   1   9   4   32.42    2.52
   1   9   4   32.93    2.64
   2  -9   4   30.38    3.07
  -2  -9  -4   25.38    3.24
   2   9   4   28.44    2.39
   2   9   4   29.83    2.47
  -2   9  -4   28.76    2.23
  -3  -9  -4  106.54    6.84
   3   9   4  117.60    4.93
   3  -9   4  121.93    6.25
  -4  -9  -4   29.50    3.74
   4   9   4   27.87    2.38
   4  -9   4   28.14    3.02
  -4   9  -4   29.45    0.97
  -4  -9  -4   29.84    1.05
  -5  -9  -4   50.90    1.46
  -5  -9  -4   45.31    1.14
  -5  -9  -4   44.98    4.65
   5   9   4   44.87    3.02
   5  -9   4   50.55    4.11
  -5   9  -4   48.21    1.39
   5   9   4   43.26    1.34
  -6  -9  -4   26.54    0.84
  -6  -9  -4   28.25    1.08
   6   9   4   23.91    2.29
   6  -9   4   30.14    3.05
  -6   9  -4   26.02    1.03
  -6  -9  -4   28.77    3.78
   7   9   4  160.18    6.18
  -7   9  -4  166.10    3.19
  -7  -9  -4  166.45    2.79
  -7  -9  -4  166.91    9.28
  -8  -9  -4    0.04    0.11
  -8   9  -4    0.14    0.14
   8   9   4    0.16    0.49
  -8  -9  -4    0.52    0.94
  -9  -9  -4    8.62    0.49
   9   9   4    8.37    0.60
  -9   9  -4    9.24    0.64
 -10  -9  -4    0.09    0.11
  10   9   4    0.27    0.17
 -10   9  -4    0.06    0.14
 -11  -9  -4    8.34    0.44
 -11   9  -4    9.17    0.60
  12   9   4   13.34    0.70
 -12   9  -4   13.68    0.68
  13   9   4   13.62    0.62
 -13   9  -4   12.45    0.57
  14   9   4   36.32    0.91
 -14  -9  -4   39.93    1.45
 -15  -9  -4    0.04    0.13
 -17 -10   4    1.06    0.17
  17 -10  -4    0.84    0.19
 -16 -10   4   11.94    0.64
  16 -10  -4   11.31    0.82
  15 -10  -4   21.14    1.30
  15  10  -4   20.20    0.87
 -15  10   4   21.47    0.94
 -15 -10   4   22.39    0.99
  14 -10  -4   -0.08    0.35
 -14  10   4    0.29    0.30
 -14 -10   4    0.22    0.25
  14  10  -4    0.38    0.20
 -13  10   4   16.35    1.23
 -13 -10   4   18.75    0.98
  13 -10  -4   19.64    1.41
  13  10  -4   19.04    0.95
 -12  10   4    2.36    0.59
  12 -10  -4    2.39    0.58
 -12 -10   4    3.46    0.47
  12  10  -4    3.11    0.41
 -11  10   4    0.24    0.43
  11 -10  -4    0.63    0.47
  11  10  -4    0.68    0.19
 -11 -10   4    0.48    0.27
 -10  10   4    7.61    0.99
  10 -10  -4    7.19    0.93
  10 -10  -4    6.30    1.92
  10  10  -4    7.09    0.56
 -10 -10   4    7.00    0.60
  -9  10   4    4.29    0.75
   9 -10  -4    4.47    0.72
  -9  10   4    7.52    1.44
   9 -10  -4    5.18    1.94
   9  10  -4    4.99    0.44
  -9 -10   4    4.81    0.47
   8 -10  -4   98.09    3.12
   8  10  -4   99.66    2.16
   8  10  -4   99.99    1.98
  -8  10   4   96.75    3.15
  -8 -10   4  100.20    5.71
   8  10  -4   96.51    1.91
  -8 -10   4   94.76    2.23
  -7 -10   4    0.70    0.22
   7  10  -4    0.86    0.16
  -7  10   4    0.19    0.40
   7 -10  -4    0.47    0.32
  -7  10   4    0.76    0.49
  -7 -10   4    0.72    0.86
   7 -10  -4    0.52    0.72
   7  10  -4    0.37    0.25
   7  10  -4    0.87    0.17
   6 -10  -4   19.35    1.17
   6  10  -4   19.45    0.70
  -6  10   4   18.37    1.25
  -6  10   4   18.65    2.41
  -6 -10   4   17.17    2.59
   6 -10  -4   16.28    2.78
   6  10  -4   19.22    0.75
   6  10  -4   16.70    1.81
  -6 -10   4   18.86    0.82
  -5  10   4   12.35    1.01
  -5  10   4   10.54    1.99
   5  10  -4   12.93    0.60
   5  10  -4   13.04    1.55
   5 -10  -4   12.85    0.85
  -5 -10   4   13.10    2.24
   5 -10  -4    7.99    1.97
  -4 -10   4    6.67    1.68
   4 -10  -4    6.03    1.51
   4  10  -4    7.72    0.44
  -4  10   4    6.10    1.50
  -3 -10   4    5.27    1.51
   3 -10  -4    4.75    1.30
  -3  10   4    6.13    1.54
  -3  10   4    7.64    0.98
   2 -10  -4   26.13    2.88
  -2 -10   4   30.64    3.41
  -2  10   4   29.04    2.87
   2 -10  -4   24.16    2.65
  -2  10   4   30.23    2.03
  -1  10   4  361.37   10.20
   1 -10  -4  290.52   10.50
   1 -10  -4  318.39   10.31
  -1 -10   4  361.31   11.78
   0 -10   4    7.04    1.63
   0 -10  -4    7.21    1.42
   0  10   4    6.61    1.28
   0 -10  -4    8.64    1.82
   0  10   4    9.14    1.54
   1 -10   4   75.86    5.11
   1  10   4   77.35    4.23
   1  10   4   65.23    3.90
  -1 -10  -4   58.28    4.85
  -2 -10  -4   59.30    5.03
  -2 -10  -4   68.61    1.70
   2 -10   4   58.63    4.48
   2  10   4   61.80    3.79
   2  10   4   65.80    3.95
  -3 -10  -4    5.05    0.44
   3 -10   4    4.41    1.43
  -3 -10  -4    3.31    1.22
  -3  10  -4    4.60    0.35
   3  10   4    4.90    1.05
   3  10   4    3.96    0.48
  -4 -10  -4   40.76    1.33
   4 -10   4   39.23    3.69
  -4 -10  -4   35.65    4.05
   4  10   4   38.05    2.99
  -4  10  -4   40.27    1.23
   4  10   4   37.43    1.41
  -5 -10  -4    6.42    0.52
   5 -10   4    4.24    1.15
  -5  10  -4    5.79    0.47
   5  10   4    5.03    0.44
  -6 -10  -4  127.59    2.75
  -6  10  -4  122.57    2.58
  -6 -10  -4  112.57    7.71
   6  10   4  122.56    5.56
   6 -10   4  126.76    6.38
  -7  10  -4   17.85    0.89
  -7 -10  -4   18.03    3.00
   7  10   4   17.12    1.99
  -8  10  -4  109.02    2.51
  -9  10  -4   64.31    1.82
   9  10   4   61.14    1.73
 -10  10  -4    6.35    0.52
  10  10   4    6.55    0.53
 -11  10  -4    5.93    0.49
  11  10   4    5.96    0.49
 -12  10  -4    8.67    0.53
  12  10   4    7.84    0.52
 -13  10  -4   30.03    0.89
  13  10   4   30.21    0.93
  14  10   4    1.27    0.15
 -14 -10  -4    1.22    0.27
 -17 -11   4    0.17    0.10
  16 -11  -4   16.20    0.84
 -16  11   4   17.06    0.61
 -16 -11   4   17.27    0.70
 -15  11   4    0.55    0.15
 -15 -11   4    0.70    0.21
  15 -11  -4    0.49    0.28
  14  11  -4    4.99    0.45
 -14  11   4    4.59    0.49
  14 -11  -4    4.70    0.68
 -14  11   4    5.11    0.60
 -14 -11   4    4.75    0.47
  13 -11  -4    0.04    0.35
 -13  11   4    0.42    0.44
 -13 -11   4    0.30    0.23
  13  11  -4    0.53    0.20
 -12 -11   4  123.57    2.79
  12 -11  -4  120.81    3.81
  12  11  -4  126.06    2.73
  11 -11  -4    3.52    0.68
 -11 -11   4    3.76    0.49
  11  11  -4    3.85    0.41
 -10  11   4    1.10    0.50
  10 -11  -4    1.51    0.48
  10  11  -4    1.75    0.30
 -10 -11   4    1.47    0.34
   9  11  -4   15.43    0.65
   9  11  -4   15.62    0.78
   9 -11  -4   15.74    1.26
  -9  11   4   13.13    1.22
   9  11  -4   14.59    0.63
  -9 -11   4   14.23    0.83
   8  11  -4   51.41    1.37
   8 -11  -4   51.92    2.24
   8  11  -4   52.04    1.46
  -8  11   4   42.26    2.13
  -8  11   4   51.03    4.30
   8 -11  -4   39.88    4.53
  -8 -11   4   54.60    3.93
   8  11  -4   50.49    1.33
  -8 -11   4   49.63    1.58
   7 -11  -4    8.84    0.87
   7  11  -4    8.44    0.51
  -7  11   4    6.22    0.84
  -7  11   4    5.83    1.58
  -7 -11   4    9.22    1.88
   7 -11  -4    7.42    1.89
   7  11  -4    8.20    0.51
  -7 -11   4    8.67    0.60
  -6 -11   4    9.26    0.61
   6 -11  -4   10.14    0.87
   6  11  -4    9.81    0.49
  -6  11   4    8.06    0.94
  -6  11   4    8.72    1.82
  -6 -11   4   11.32    2.24
   6 -11  -4    6.77    1.83
   6  11  -4    9.38    0.55
   6  11  -4    9.08    1.28
  -6  11   4    9.18    0.59
   5 -11  -4  200.28    4.20
  -5  11   4  174.16    4.44
  -5  11   4  195.34    8.60
   5 -11  -4  170.43    8.86
  -5 -11   4  206.32    9.11
   5  11  -4  197.27    3.31
  -5  11   4  185.10    3.65
   4 -11  -4   45.05    1.66
  -4  11   4   41.95    1.89
  -4  11   4   47.24    3.97
  -4 -11   4   46.27    4.20
   4  11  -4   44.78    1.25
  -4  11   4   40.06    1.51
   3 -11  -4   60.67    1.87
  -3  11   4   57.89    2.17
  -3  11   4   65.92    4.58
   3 -11  -4   60.67    4.83
  -3 -11   4   67.73    5.15
   3  11  -4   64.43    1.52
  -3  11   4   52.22    1.85
   2 -11  -4  142.28    3.02
  -2  11   4  141.08    3.36
  -2  11   4  151.61    4.53
  -2  11   4  147.84    6.67
   2 -11  -4  130.90    6.87
  -2 -11   4  145.12    7.54
   2  11  -4  147.01    2.58
   1 -11  -4    3.05    0.41
  -1  11   4    2.96    0.43
   1 -11  -4    2.59    1.11
  -1  11   4    2.25    0.70
  -1 -11   4    3.46    1.25
  -1  11   4    2.52    0.69
   1 -11  -4    1.80    0.84
   1  11  -4    2.87    0.28
  -1  11   4    2.21    0.41
   0  11   4   49.05    3.62
   0 -11  -4   47.94    1.48
   0  11   4   45.28    1.50
   0 -11  -4   43.38    4.12
   0 -11  -4   45.66    3.48
   0 -11   4   53.70    4.45
   0  11  -4   47.96    1.22
   0  11   4   43.19    3.35
   0  11   4   41.19    1.68
  -1 -11  -4    1.64    0.27
   1 -11   4    2.25    1.12
   1  11   4    1.53    0.37
  -1  11  -4    1.48    0.20
   1  11   4    0.59    0.39
  -1 -11  -4    2.15    1.05
   1  11   4    1.35    0.69
   2  11   4   26.94    2.56
  -2 -11  -4   26.86    1.07
   2 -11   4   23.57    2.92
  -2 -11  -4   25.02    3.34
  -2  11  -4   25.34    0.80
   2  11   4   23.53    2.46
  -2  11  -4   24.71    0.78
   2  11   4   23.43    1.25
  -3 -11  -4  101.64    2.29
   3 -11   4   94.15    5.90
  -3 -11  -4   87.33    6.40
  -3  11  -4   94.23    1.96
   3  11   4   92.28    4.96
  -3  11  -4   94.69    1.73
   3  11   4   93.18    2.57
  -4 -11  -4   13.68    0.78
   4 -11   4   12.43    2.12
  -4 -11  -4   13.61    2.60
   4  11   4   12.15    1.84
  -4  11  -4   12.86    0.68
   4  11   4   12.31    0.81
  -5 -11  -4    4.01    0.44
   5 -11   4    4.26    1.48
  -5 -11  -4    3.24    1.15
  -5  11  -4    4.01    0.39
   5  11   4    3.39    0.95
   5  11   4    3.71    0.39
  -6 -11  -4   71.05    1.99
   6 -11   4   64.73    4.49
  -6  11  -4   69.80    1.81
   6  11   4   68.42    4.21
  -6 -11  -4   69.29    5.88
   6  11   4   67.62    1.69
  -7  11  -4  135.58    2.82
  -8  11  -4   14.10    0.79
   8  11   4   14.20    0.78
  -9  11  -4    9.40    0.64
   9  11   4    9.42    0.64
 -10  11  -4    6.34    0.52
  10  11   4    6.53    0.51
 -11  11  -4    2.87    0.32
  11  11   4    2.75    0.33
 -12  11  -4   18.18    0.73
  12  11   4   17.78    0.75
 -13  11  -4    4.71    0.31
  13  11   4    4.65    0.33
  14  11   4   16.28    0.47
 -14 -11  -4   18.76    0.79
  16 -12  -4   22.17    0.84
 -16 -12   4   23.01    0.72
 -16  12   4   22.07    0.62
  15 -12  -4   33.69    1.30
 -15  12   4   32.66    1.00
 -15 -12   4   34.32    1.05
  14  12  -4    0.17    0.11
 -14  12   4    0.20    0.14
 -14 -12   4   -0.13    0.19
  14 -12  -4    0.08    0.26
  13  12  -4    4.55    0.42
 -13 -12   4    3.98    0.44
  13 -12  -4    4.76    0.64
 -13  12   4    3.98    0.55
  12  12  -4    6.13    0.49
 -12 -12   4    6.61    0.58
  12 -12  -4    6.91    0.86
 -12  12   4    8.27    0.88
  11  12  -4    4.63    0.45
 -11 -12   4    4.67    0.51
 -11  12   4    4.55    0.75
  11 -12  -4    5.84    0.81
  10  12  -4    1.65    0.28
 -10 -12   4    1.00    0.29
  10 -12  -4    2.05    0.59
 -10  12   4    1.21    0.49
   9 -12  -4   59.38    2.48
   9  12  -4   57.89    1.43
   9  12  -4   59.31    1.61
   9  12  -4   57.78    1.43
  -9 -12   4   59.72    1.79
   8 -12  -4  206.94    4.91
   8  12  -4  203.70    3.50
   8  12  -4  202.97    3.51
   8  12  -4  203.11    3.45
  -8 -12   4  202.94    3.79
   7 -12  -4   55.63    2.23
   7  12  -4   53.98    1.41
  -7  12   4   51.54    2.29
  -7  12   4   59.47    4.64
   7 -12  -4   54.63    5.25
  -7 -12   4   55.43    4.22
   7  12  -4   55.88    1.49
  -7 -12   4   53.07    1.63
  -6 -12   4   12.95    0.75
   6 -12  -4   14.64    1.05
   6  12  -4   13.84    0.60
  -6  12   4   12.86    1.13
  -6  12   4   13.51    2.27
  -6 -12   4   14.88    2.31
   6 -12  -4   12.89    2.46
   6  12  -4   13.95    0.69
  -6  12   4   14.10    0.74
   5 -12  -4   27.29    1.37
  -5  12   4   24.37    1.51
  -5  12   4   29.51    3.24
   5 -12  -4   28.85    3.62
  -5 -12   4   23.95    3.05
   5  12  -4   26.37    0.97
  -5  12   4   27.45    1.14
   4 -12  -4    7.15    0.67
  -4  12   4    8.07    0.88
  -4  12   4    9.71    1.89
  -4 -12   4    5.89    1.66
   4 -12  -4    7.30    2.04
   4  12  -4    6.71    0.48
  -4  12   4    6.47    0.58
   3 -12  -4   67.82    2.03
  -3  12   4   68.17    2.37
  -3  12   4   68.62    4.72
   3 -12  -4   60.85    4.84
   3  12  -4   67.36    1.65
  -3  12   4   62.93    2.06
   2 -12  -4   14.87    0.87
  -2  12   4   15.16    1.06
  -2  12   4   15.09    2.15
  -2 -12   4   14.40    2.36
   2 -12  -4   14.74    2.31
   2  12  -4   14.59    0.68
  -2  12   4   13.24    0.91
  -1  12   4  176.81    7.45
   1 -12  -4  185.37    3.59
  -1  12   4  184.11    3.92
   1 -12  -4  188.97    7.90
  -1 -12   4  201.05    9.05
  -1  12   4  174.45    3.93
   1  12  -4  188.56    3.20
   1 -12  -4  169.92    7.76
   0  12   4   49.30    3.69
   0 -12  -4   48.16    4.36
   0 -12  -4   48.97    1.55
   0 -12   4   52.37    4.46
   0  12  -4   47.32    1.31
   0  12   4   46.61    1.79
  -1 -12  -4    6.05    1.56
   1  12   4    8.30    1.47
  -1 -12  -4    7.10    0.58
   1 -12   4    4.38    1.40
  -1  12  -4    6.85    0.44
   1  12   4    5.60    1.28
   1  12   4    5.86    0.62
   2  12   4  212.62    7.50
   2 -12   4  209.70    9.27
  -2 -12  -4  204.96    3.76
  -2  12  -4  197.06    3.13
   2  12   4  193.92    7.68
  -2  12  -4  198.22    3.23
   2  12   4  206.68    4.18
  -3 -12  -4   58.67    5.40
   3 -12   4   63.68    4.98
  -3 -12  -4   62.26    1.79
  -3  12  -4   60.79    1.50
   3  12   4   62.31    4.18
  -3  12  -4   62.82    1.38
   3  12   4   63.72    2.00
  -4 -12  -4  457.41   15.78
   4 -12   4  458.13   13.97
  -4 -12  -4  461.98    7.06
  -4  12  -4  459.14    6.64
   4  12   4  454.06   12.30
   4  12   4  466.58    7.17
  -5 -12  -4   17.41    2.89
  -5 -12  -4   14.44    0.85
  -5  12  -4   12.99    0.70
   5  12   4   12.61    1.77
   5  12   4   13.26    0.75
   5 -12   4   15.71    2.34
  -6 -12  -4  188.84    3.71
   6  12   4  183.06    3.30
  -6  12  -4  183.77    3.39
   7  12   4    6.88    0.55
  -7  12  -4    7.05    0.54
   8  12   4  163.61    3.21
  -8  12  -4  166.71    3.20
   9  12   4  181.75    3.39
  -9  12  -4  180.75    3.37
  10  12   4   81.02    1.95
 -10  12  -4   81.51    1.93
  11  12   4   43.48    1.29
 -11  12  -4   44.35    1.25
  12  12   4   51.92    1.31
 -12  12  -4   55.17    1.28
 -13  12  -4  159.84    2.45
  13  12   4  155.13    2.52
 -15  13   4    1.78    0.20
 -15 -13   4    1.67    0.22
  15 -13  -4    1.92    0.29
  14 -13  -4   22.87    1.10
 -14  13   4   21.25    0.86
 -14 -13   4   21.50    0.82
  13  13  -4    6.78    0.46
  13 -13  -4    7.08    0.70
 -13  13   4    6.48    0.55
 -13 -13   4    6.72    0.51
 -13  13   4    7.13    0.61
  12  13  -4    1.54    0.24
 -12 -13   4    1.67    0.34
  12 -13  -4    1.93    0.51
 -12  13   4    1.97    0.43
  11  13  -4   27.55    1.04
  11 -13  -4   28.63    1.61
 -11 -13   4   27.55    1.15
 -11  13   4   27.49    1.51
  10 -13  -4   43.59    2.02
  10  13  -4   41.89    1.30
 -10 -13   4   43.30    1.48
 -10  13   4   39.85    1.98
   9  13  -4    4.09    0.37
   9  13  -4    4.79    0.37
   9  13  -4    4.37    0.35
  -9 -13   4    4.97    0.52
  -9  13   4    3.88    0.69
   9 -13  -4    4.74    0.75
   8  13  -4    0.14    0.09
   8  13  -4    0.17    0.12
   8  13  -4   -0.04    0.12
   8 -13  -4   -0.62    0.46
  -8  13   4    0.09    0.41
  -8 -13   4    0.05    0.21
  -7  13   4   12.30    1.12
   7 -13  -4   13.46    1.10
   7  13  -4   13.04    0.62
   7  13  -4   12.94    0.67
  -7 -13   4   12.30    0.76
  -6 -13   4    6.75    0.56
   6 -13  -4    7.04    0.76
  -6  13   4    6.69    0.82
  -6 -13   4    7.80    1.78
   6 -13  -4    7.66    1.77
   6  13  -4    7.18    0.50
  -6  13   4    7.35    0.52
  -5 -13   4   -1.70    1.01
   5 -13  -4   -0.43    0.78
  -5  13   4   -0.41    0.63
  -5  13   4   -0.19    0.38
   5 -13  -4    0.60    0.35
   5  13  -4    0.64    0.19
  -5  13   4    1.42    0.27
   4 -13  -4   97.95    2.70
  -4  13   4   92.19    2.98
  -4  13   4  103.30    6.00
   4 -13  -4  101.34    6.54
   4  13  -4   97.86    2.13
  -4  13   4   93.84    2.41
   3 -13  -4   18.55    1.06
  -3  13   4   18.09    1.24
  -3  13   4   18.51    2.55
  -3 -13   4   17.49    2.80
   3 -13  -4   18.07    2.70
   3  13  -4   19.42    0.83
  -3  13   4   19.66    1.04
   2 -13  -4   15.59    0.93
  -2  13   4   15.14    1.06
  -2  13   4   15.52    2.10
  -2 -13   4   16.66    2.75
   2 -13  -4   16.11    2.38
   2  13  -4   16.64    0.76
  -2  13   4   16.51    0.95
  -1  13   4   14.51    2.05
   1 -13  -4   13.11    0.83
  -1  13   4   13.28    0.98
  -1 -13   4   13.95    2.63
   1  13  -4   13.69    0.67
  -1  13   4   13.47    0.88
   0  13   4   43.87    3.53
   0 -13  -4   43.63    3.90
   0 -13  -4   45.75    1.56
   0 -13   4   49.84    4.52
   0  13  -4   48.97    1.34
   0  13   4   50.38    1.78
   1  13   4   16.34    2.11
  -1 -13  -4   14.32    0.84
   1 -13   4   17.92    2.79
  -1 -13  -4   13.54    2.25
  -1  13  -4   15.64    0.71
   1  13   4   16.57    0.97
  -2 -13  -4   18.55    0.95
   2 -13   4   23.96    3.14
  -2 -13  -4   19.69    2.86
   2  13   4   18.51    2.31
  -2  13  -4   19.08    0.77
   2  13   4   20.63    1.08
  -3 -13  -4   84.57    2.21
   3 -13   4   87.21    5.76
  -3  13  -4   83.85    1.81
   3  13   4   86.32    4.92
  -3  13  -4   87.30    1.78
  -3 -13  -4   86.05    6.14
   3  13   4   88.55    2.35
  -4 -13  -4   15.50    0.90
   4  13   4   16.22    0.88
  -4  13  -4   14.81    0.70
  -5 -13  -4    6.65    0.58
   5  13   4    6.80    0.53
  -5  13  -4    6.49    0.48
   6  13   4   13.26    0.73
  -6 -13  -4   13.94    0.85
   6  13   4   13.72    0.69
  -6  13  -4   12.35    0.68
  -7  13  -4   10.46    0.63
   7  13   4   11.36    0.69
  -8  13  -4   13.27    0.71
   8  13   4   13.01    0.72
  -9  13  -4    1.24    0.22
   9  13   4    1.45    0.25
 -10  13  -4   10.86    0.58
  10  13   4   10.57    0.61
 -11  13  -4   23.31    0.80
  11  13   4   23.64    0.85
 -12  13  -4   55.72    1.19
  12  13   4   54.64    1.24
 -13  13  -4    0.49    0.08
  13  13   4    0.47    0.09
 -13 -13  -4    0.61    0.16
  15 -14  -4   40.09    1.00
 -15 -14   4   41.54    0.90
 -15  14   4   40.25    0.87
  14 -14  -4    5.20    0.45
 -14 -14   4    5.50    0.36
 -14  14   4    5.70    0.37
  13 -14  -4   49.11    1.63
 -13 -14   4   46.46    1.25
  12  14  -4   14.90    0.65
  12 -14  -4   16.13    1.00
 -12  14   4   13.93    0.79
 -12 -14   4   14.95    0.73
 -12  14   4   16.03    0.94
  11  14  -4   16.75    0.73
  11 -14  -4   18.51    1.18
 -11 -14   4   16.71    0.84
 -11  14   4   16.99    1.10
  10 -14  -4    7.03    0.82
  10  14  -4    6.26    0.44
 -10 -14   4    6.94    0.56
 -10  14   4    5.77    0.71
   9  14  -4   17.45    0.70
   9 -14  -4   18.16    1.22
   9  14  -4   17.78    0.75
   9  14  -4   16.18    0.69
  -9 -14   4   17.42    0.89
  -9  14   4   17.48    1.23
   8  14  -4    6.15    0.45
   8 -14  -4    7.32    0.83
   8  14  -4    5.89    0.41
   8  14  -4    6.01    0.43
  -8 -14   4    5.83    0.53
  -8  14   4    6.08    0.80
   7 -14  -4   16.55    1.18
   7  14  -4   16.77    0.68
   7  14  -4   16.68    0.77
  -7 -14   4   14.79    0.86
  -7  14   4   15.39    1.19
  -6 -14   4   12.51    0.76
   6 -14  -4   12.78    1.01
   6  14  -4   14.42    0.73
  -6  14   4   13.76    0.70
  -6  14   4   13.23    1.15
  -5 -14   4   70.44    1.88
  -5  14   4   68.16    2.56
   5  14  -4   70.52    1.78
  -5  14   4   70.54    1.87
   5 -14  -4   68.13    2.30
  -4  14   4    8.96    0.91
   4 -14  -4    8.13    0.76
   4  14  -4    8.00    0.56
  -4  14   4    9.13    0.64
  -3 -14   4    3.39    1.14
   3 -14  -4    3.54    1.20
  -3  14   4    2.97    0.39
   3  14  -4    3.23    0.35
  -3  14   4    3.31    0.60
   3 -14  -4    3.02    0.49
  -2  14   4   54.87    4.05
   2 -14  -4   55.42    1.85
   2  14  -4   56.35    1.54
  -2  14   4   54.55    1.81
  -1  14   4  107.92    5.56
   1 -14  -4  102.65    2.60
   1  14  -4  107.31    2.27
  -1  14   4  106.00    2.69
   0 -14   4    0.25    0.89
   0  14   4    0.87    0.56
   0  14   4    0.68    0.22
   0  14  -4    0.53    0.16
   0 -14  -4    0.62    0.21
   1  14   4    0.38    0.23
  -1  14  -4    0.34    0.10
  -1 -14  -4    0.34    0.24
  -2  14  -4   16.12    0.72
   2  14   4   16.57    0.94
  -2 -14  -4   16.80    0.92
  -3  14  -4   22.17    0.78
  -3  14  -4   22.63    0.81
   3  14   4   21.77    1.06
  -3 -14  -4   21.22    1.03
  -4  14  -4   63.38    1.54
   4  14   4   63.86    1.83
  -4 -14  -4   62.18    1.86
  -5  14  -4   27.72    0.96
   5  14   4   28.87    1.09
   5  14   4   27.16    1.03
  -5 -14  -4   27.90    1.21
  -6  14  -4    5.47    0.43
   6  14   4    6.28    0.45
   6  14   4    6.39    0.50
   7  14   4   22.83    0.94
  -7  14  -4   21.75    0.87
   8  14   4    9.48    0.59
  -8  14  -4    8.89    0.54
   9  14   4   15.92    0.74
  -9  14  -4   15.24    0.68
  10  14   4    3.39    0.32
 -10  14  -4    3.16    0.29
  11  14   4    0.76    0.16
 -11  14  -4    0.59    0.12
  12  14   4   27.79    0.73
 -12  14  -4   28.36    0.69
  14 -15  -4    7.85    0.42
 -14  15   4    7.72    0.35
 -14 -15   4    8.20    0.36
 -13  15   4    0.14    0.11
 -13 -15   4   -0.06    0.10
  12 -15  -4   14.90    0.85
 -12  15   4   12.36    0.65
 -12 -15   4   13.93    0.63
  11 -15  -4   15.74    0.97
  11  15  -4   13.97    0.58
 -11  15   4   13.26    0.75
 -11 -15   4   14.44    0.71
 -11  15   4   15.09    0.90
  10 -15  -4   26.73    1.34
  10  15  -4   25.75    0.85
 -10 -15   4   26.60    1.04
 -10  15   4   26.31    1.30
   9  15  -4   21.87    0.74
   9 -15  -4   23.41    1.30
   9  15  -4   20.28    0.74
  -9 -15   4   21.76    0.96
  -9  15   4   22.62    1.28
   8  15  -4    0.63    0.16
   8  15  -4    0.63    0.12
  -8 -15   4    0.77    0.29
  -8  15   4    0.20    0.33
   8 -15  -4    0.79    0.33
   7  15  -4    1.07    0.20
  -7 -15   4    0.77    0.23
  -7  15   4    1.26    0.41
   7 -15  -4    1.55    0.49
  -6 -15   4   11.79    0.75
   6 -15  -4   13.14    0.99
   6  15  -4   13.33    0.70
  -6  15   4   13.14    0.65
  -6  15   4   13.30    1.10
  -5 -15   4    8.13    0.62
   5 -15  -4    8.64    0.81
   5  15  -4    7.69    0.54
  -5  15   4    8.35    0.56
  -5  15   4    7.78    0.84
   4  15  -4    4.80    0.44
  -4  15   4    5.25    0.48
  -4  15   4    6.39    0.78
   4 -15  -4    5.28    0.63
   3 -15  -4   20.73    1.14
  -3  15   4   21.24    1.02
   3  15  -4   21.48    0.91
   2 -15  -4   35.11    1.44
  -2  15   4   34.66    1.34
   2  15  -4   35.83    1.20
   1 -15  -4   16.02    0.96
   1  15  -4   16.62    0.78
  -1  15   4   17.84    0.98
   0  15  -4    1.26    0.23
   0  15   4    0.84    0.22
   0 -15  -4    0.75    0.25
  -1 -15  -4   34.69    1.38
  -1  15  -4   38.11    1.16
   1  15   4   36.94    1.44
   2  15   4    0.81    0.15
   2  15   4    1.09    0.29
  -2  15  -4    1.20    0.21
  -2 -15  -4    0.88    0.27
  -3  15  -4   17.50    0.70
   3  15   4   16.97    0.90
   3  15   4   17.61    0.73
  -3 -15  -4   16.29    0.91
  -4  15  -4   25.27    0.84
   4  15   4   25.89    1.06
   4  15   4   25.38    0.93
  -4 -15  -4   24.62    1.10
  -5  15  -4  319.65    4.78
   5  15   4  328.67    5.07
   5  15   4  330.16    4.97
  -5 -15  -4  327.20    5.37
   6  15   4   20.31    0.84
  -6  15  -4   19.50    0.75
   6  15   4   20.74    0.80
   7  15   4   32.94    1.08
  -7  15  -4   31.24    0.98
   8  15   4    3.33    0.33
  -8  15  -4    3.22    0.29
   9  15   4   99.16    1.97
  -9  15  -4   94.61    1.82
  10  15   4   21.77    0.72
 -10  15  -4   21.21    0.66
  11  15   4    8.61    0.38
 -11  15  -4    8.10    0.34
  13 -16  -4    8.02    0.42
 -13  16   4    7.27    0.33
 -13 -16   4    7.65    0.34
 -12  16   4    0.16    0.09
 -12 -16   4    0.39    0.14
  12 -16  -4    0.25    0.14
 -11 -16   4   36.92    1.04
 -11  16   4   34.33    1.05
  10 -16  -4   16.82    0.93
 -10  16   4   14.48    0.71
 -10 -16   4   15.80    0.71
   9  16  -4    0.34    0.10
  -9  16   4    0.24    0.15
  -9 -16   4    0.29    0.20
   9 -16  -4    0.38    0.31
   8 -16  -4   15.78    1.01
   8  16  -4   15.31    0.64
   8  16  -4   14.96    0.63
  -8 -16   4   15.36    0.78
  -8  16   4   15.72    1.05
   7  16  -4   18.12    0.76
   7 -16  -4   19.54    1.12
   7  16  -4   18.00    0.75
  -7 -16   4   19.13    0.89
  -7  16   4   19.06    1.19
   6  16  -4    5.30    0.42
  -6 -16   4    5.20    0.49
   6 -16  -4    4.91    0.57
  -5 -16   4   11.17    0.70
   5  16  -4   10.95    0.63
  -5  16   4   11.47    0.62
   5 -16  -4   11.09    0.84
  -4 -16   4    5.74    0.52
   4 -16  -4    6.80    0.67
  -4  16   4    6.56    0.50
   4  16  -4    6.31    0.49
   3 -16  -4   19.47    1.06
   3  16  -4   19.97    0.87
  -3  16   4   19.76    0.92
   2  16  -4    4.81    0.42
  -2  16   4    4.89    0.49
   2 -16  -4    4.95    0.56
   1  16  -4    0.97    0.20
  -1  16   4    1.07    0.24
   1 -16  -4    1.34    0.32
   0  16  -4    4.27    0.37
   0  16   4    3.98    0.45
   0 -16  -4    4.22    0.50
  -1 -16  -4   21.52    1.04
   1  16   4   21.97    1.04
  -1  16  -4   21.68    0.84
  -2 -16  -4    5.53    0.55
  -2  16  -4    6.09    0.41
   2  16   4    6.82    0.57
  -3  16  -4    0.73    0.13
   3  16   4    0.74    0.22
  -3 -16  -4    0.27    0.28
   4  16   4    0.20    0.14
  -4 -16  -4    0.20    0.23
   4  16   4    0.09    0.09
   5  16   4   49.30    1.27
  -5 -16  -4   47.76    1.49
   5  16   4   47.82    1.31
  -5  16  -4   47.41    1.14
   6  16   4   15.67    0.66
  -6  16  -4   14.34    0.58
   6  16   4   14.98    0.61
   7  16   4   15.09    0.64
  -7  16  -4   15.10    0.58
   8  16   4   19.21    0.69
  -8  16  -4   16.95    0.60
   9  16   4    3.72    0.27
  -9  16  -4    3.84    0.25
  10  16   4    0.52    0.10
 -10  16  -4    0.63    0.09
  12 -17  -4    3.33    0.25
  11 -17  -4    3.73    0.34
 -11 -17   4    3.89    0.27
 -11  17   4    3.35    0.24
  10 -17  -4    8.23    0.55
 -10 -17   4    7.47    0.43
 -10  17   4    7.74    0.41
  -9  17   4   69.07    1.54
  -9 -17   4   75.34    1.65
   8  17  -4    3.66    0.27
  -8  17   4    3.39    0.30
  -8 -17   4    4.00    0.38
   8 -17  -4    4.00    0.47
   7  17  -4   15.91    0.65
   7 -17  -4   17.33    0.96
   7  17  -4   15.92    0.65
  -7  17   4   15.28    0.64
  -7 -17   4   16.42    0.77
   6  17  -4    4.51    0.37
   6  17  -4    3.98    0.35
  -6 -17   4    4.28    0.42
   6 -17  -4    4.35    0.50
   5 -17  -4   83.51    2.26
  -5  17   4   81.65    1.73
   5  17  -4   79.33    1.83
  -5 -17   4   82.98    1.98
  -4  17   4    3.60    0.34
   4  17  -4    3.47    0.36
  -4 -17   4    3.32    0.39
   4 -17  -4    3.57    0.50
  -3 -17   4   32.75    1.20
   3 -17  -4   31.92    1.32
  -3  17   4   32.43    1.12
   3  17  -4   32.69    1.11
   2 -17  -4   18.14    0.98
  -2  17   4   17.35    0.84
   2  17  -4   17.03    0.77
   1 -17  -4   19.69    0.98
  -1  17   4   19.43    0.91
   1  17  -4   19.06    0.80
   0 -17  -4    9.33    0.69
   0  17   4    8.77    0.62
   0  17  -4    8.46    0.51
  -1 -17  -4   25.93    1.11
  -1  17  -4   25.48    0.87
   1  17   4   24.91    1.04
  -2  17  -4    1.47    0.19
   2  17   4    1.64    0.28
  -2 -17  -4    1.26    0.30
   3  17   4    3.69    0.37
  -3 -17  -4    4.00    0.42
   4  17   4    3.25    0.32
  -4 -17  -4    3.23    0.39
   5  17   4  100.67    1.93
  -6  17  -4    0.80    0.12
   6  17   4    0.77    0.13
  -7  17  -4   33.99    0.76
  -8  17  -4    0.07    0.05
 -10 -18   4   15.88    0.52
  10 -18  -4   15.31    0.60
  -9 -18   4    1.48    0.20
   9 -18  -4    1.20    0.22
  -8 -18   4   41.61    1.08
   8  18  -4   41.75    0.88
   8 -18  -4   42.76    1.27
  -7 -18   4   -0.19    0.17
   7  18  -4    0.11    0.09
   7 -18  -4    0.13    0.19
   6  18  -4    0.28    0.11
  -6 -18   4    0.06    0.14
   6  18  -4    0.34    0.12
   6 -18  -4    0.22    0.19
   5  18  -4    0.03    0.10
   5  18  -4   -0.01    0.09
  -5 -18   4   -0.05    0.15
   5 -18  -4    0.01    0.21
   4 -18  -4   17.57    0.90
  -4  18   4   16.96    0.66
   4  18  -4   16.31    0.70
  -4 -18   4   17.80    0.79
  -3  18   4    0.85    0.17
   3  18  -4    0.66    0.16
  -3 -18   4    0.63    0.19
   3 -18  -4    0.66    0.25
  -2  18   4    1.45    0.22
   2  18  -4    1.44    0.22
  -2 -18   4    1.21    0.26
   2 -18  -4    1.61    0.32
  -1  18   4    7.28    0.49
   1  18  -4    7.48    0.46
   1 -18  -4    7.46    0.57
   0  18   4    2.88    0.32
   0  18  -4    2.78    0.27
   0 -18  -4    2.93    0.37
  -1  18  -4    2.13    0.22
   1  18   4    2.42    0.30
  -1 -18  -4    2.13    0.31
   2  18   4    1.86    0.25
  -2 -18  -4    1.93    0.30
   3  18   4   13.34    0.62
  -3 -18  -4   13.02    0.67
   4  18   4   19.44    0.69
   5  18   4    0.16    0.08
   6  18   4    0.40    0.08
  -8 -19   4    8.99    0.39
   8 -19  -4    8.53    0.44
  -7 -19   4    5.13    0.32
   7 -19  -4    4.90    0.36
   7  19  -4    5.35    0.26
  -6 -19   4    6.04    0.37
   6 -19  -4    6.74    0.45
   6  19  -4    6.26    0.34
  -5 -19   4    5.35    0.37
   5 -19  -4    5.02    0.41
   5  19  -4    4.84    0.32
   4 -19  -4   36.27    1.14
   4  19  -4   36.67    1.00
   4  19  -4   34.10    0.94
  -4 -19   4   37.48    1.05
  -3  19   4    0.25    0.10
   3  19  -4    0.16    0.09
  -3 -19   4    0.31    0.16
   3 -19  -4    0.15    0.16
   2 -19  -4   13.04    0.67
   2  19  -4   13.37    0.56
  -2  19   4   12.95    0.55
  -2 -19   4   13.12    0.63
   1  19  -4    0.19    0.10
  -1  19   4    0.16    0.11
  -1 -19   4    0.18    0.17
   1 -19  -4    0.14    0.16
   0 -19  -4   24.30    0.90
   0  19   4   24.39    0.81
  -1 -19  -4    7.22    0.48
   1  19   4    6.48    0.40
  -2 -19  -4   35.95    1.06
   2  19   4   35.50    0.96
   3  19   4   11.68    0.49
   4  19   4   13.09    0.47
   5  19   4   11.36    0.35
   6 -20  -4    5.41    0.30
  -6 -20   4    5.64    0.28
   5 -20  -4   10.73    0.47
   5  20  -4   11.38    0.41
  -5 -20   4   11.68    0.44
   4  20  -4    1.75    0.17
  -4 -20   4    1.44    0.18
   4 -20  -4    1.47    0.20
  -3 -20   4    6.63    0.36
   3 -20  -4    6.58    0.39
   3  20  -4    6.52    0.34
   2  20  -4   29.94    0.80
   2 -20  -4   28.41    0.87
  -2  20   4   28.94    0.73
  -2 -20   4   29.94    0.82
   1  20  -4    0.41    0.11
  -1  20   4    0.22    0.08
  -1 -20   4    0.33    0.12
   1 -20  -4    0.27    0.12
   0  20   4    2.64    0.21
   0 -20   4    2.84    0.25
   0  20  -4    2.93    0.22
   0 -20  -4    2.82    0.26
   1  20   4    5.51    0.30
   1 -20   4    6.05    0.33
  -1 -20  -4    6.31    0.36
  -1  20  -4    5.90    0.30
   2 -20   4   48.52    1.02
   2  20   4   46.72    0.98
   3  20   4    0.49    0.08
   3 -20   4    0.21    0.09
  19   0  -5    0.22    0.18
  18   0  -5    0.16    0.25
  17   0  -5    0.03    0.25
  16   0  -5   -0.15    0.27
 -16   0   5    0.35    0.27
 -16   0   5    0.22    0.20
  15   0  -5    0.34    0.39
 -15   0   5    0.00    0.29
 -15   0   5    0.20    0.20
  14   0  -5    0.40    0.28
 -14   0   5    0.07    0.20
 -14   0   5   -0.20    0.31
 -13   0   5   -0.22    0.33
  13   0  -5   -0.39    0.24
 -13   0   5   -0.36    0.39
 -13   0   5   -0.18    0.19
  13   0  -5   -0.11    0.35
 -12   0   5    0.18    0.29
 -12   0   5   -0.01    0.32
 -12   0   5    0.15    0.12
  12   0  -5    0.01    0.19
  12   0  -5    0.07    0.37
 -11   0   5    0.33    0.34
 -11   0   5    0.38    0.16
  11   0  -5   -0.11    0.43
  11   0  -5    0.05    0.19
  10   0  -5    0.22    0.36
 -10   0   5   -0.28    0.41
   9   0  -5    0.26    0.45
  -9   0   5    0.36    0.40
   8   0  -5   -0.25    0.38
  -8   0   5    0.43    0.38
   7   0  -5   -0.57    0.45
  -7   0   5   -0.18    0.32
   6   0  -5    0.21    0.35
  -6   0   5    0.25    0.30
   5   0  -5    0.38    0.34
  -5   0   5    0.17    0.32
   4   0  -5    0.00    0.26
   4   0  -5    0.07    0.23
  -4   0   5    0.41    0.34
   3   0  -5   -0.11    0.20
   3   0  -5    0.26    0.34
  -3   0   5    0.00    0.24
   2   0  -5    0.29    0.22
   2   0  -5    0.39    0.41
  -2   0   5    0.29    0.30
   1   0  -5    0.14    0.13
   1   0  -5   -0.16    0.38
  -1   0   5    0.26    0.19
   0   0  -5    0.26    0.45
   0   0   5   -0.01    0.07
  -1   0  -5    0.77    0.64
   1   0   5   -0.08    0.14
  -2   0  -5    0.23    0.55
   2   0   5    0.03    0.13
  -3   0  -5   -0.37    0.62
   3   0   5    0.12    0.22
  -4   0  -5   -0.42    0.56
   4   0   5    0.20    0.26
  -5   0  -5    0.72    0.80
   5   0   5    0.14    0.29
  -6   0  -5   -0.11    0.57
   6   0   5    0.38    0.27
  -7   0  -5   -0.02    0.10
   7   0   5    0.07    0.30
  -7   0  -5   -0.03    0.70
  -8   0  -5    0.19    0.43
  -8   0  -5   -0.05    0.13
  -8   0  -5   -0.08    0.13
   8   0   5   -0.36    0.39
  -8   0  -5    0.10    0.12
  -9   0  -5    0.27    0.19
   9   0   5    0.38    0.44
  -9   0  -5   -0.18    0.41
  -9   0  -5   -0.19    0.18
  -9   0  -5    0.19    0.16
 -10   0  -5    0.38    0.24
 -10   0  -5   -0.21    0.25
  10   0   5   -0.02    0.45
 -11   0  -5   -0.35    0.34
 -11   0  -5    0.09    0.17
 -12   0  -5    0.12    0.20
 -12   0  -5    0.16    0.36
 -13   0  -5    0.16    0.35
 -13   0  -5    0.08    0.21
 -14   0  -5    0.28    0.30
 -15   0  -5    0.16    0.24
  19  -1  -5   23.17    0.96
  19   1  -5   21.41    0.99
  18   1  -5   77.67    2.38
  18  -1  -5   80.68    2.31
  17  -1  -5   28.24    1.47
  17   1  -5   26.61    1.51
  16   1  -5    1.91    0.50
  16  -1  -5    1.59    0.46
 -16   1   5    1.74    0.37
 -16  -1   5    1.71    0.41
 -16  -1   5    1.47    0.29
  15  -1  -5   13.45    1.07
  15   1  -5   13.86    1.15
 -15   1   5   12.64    0.99
 -15  -1   5   12.51    0.95
 -15  -1   5   12.75    0.79
 -15   1   5   12.33    0.75
  14  -1  -5  211.32    4.80
  14   1  -5  212.02    4.98
 -14  -1   5  216.03    3.84
 -14   1   5  215.84    3.86
 -14  -1   5  209.57    4.51
 -14   1   5  197.00    4.44
 -13   1   5  170.25    3.95
 -13  -1   5  178.38    4.01
  13  -1  -5  172.03    4.10
  13   1  -5  179.43    4.31
 -13   1   5  168.80    5.92
 -13  -1   5  173.03    6.21
 -13   1   5  181.04    3.23
 -13  -1   5  175.31    3.21
  13  -1  -5  176.25    5.92
  13   1  -5  174.91    5.87
 -12   1   5    1.19    0.35
  12   1  -5    0.83    0.27
  12  -1  -5    0.88    0.26
 -12   1   5    0.65    0.44
 -12  -1   5    1.10    0.54
 -12   1   5    1.42    0.22
 -12  -1   5    0.97    0.18
  12  -1  -5    0.51    0.45
  12   1  -5    1.75    0.62
 -11   1   5   89.35    2.43
 -11  -1   5   75.21    3.68
 -11   1   5   83.73    3.81
 -11  -1   5   80.65    1.63
  11  -1  -5   90.20    4.03
  11   1  -5   86.35    3.86
  11  -1  -5   82.39    2.38
  11   1  -5   85.53    2.50
  10  -1  -5   21.03    1.91
  10   1  -5   19.06    1.78
 -10   1   5   21.88    1.84
 -10  -1   5   19.77    1.79
   9   1  -5  366.78    8.31
   9  -1  -5  366.79    8.53
  -9  -1   5  354.18    8.21
  -9   1   5  357.11    8.26
   8  -1  -5   95.43    3.81
   8   1  -5   90.90    3.58
  -8   1   5   85.68    3.52
  -8  -1   5   87.79    3.50
   7  -1  -5  485.88    9.54
   7   1  -5  472.82    9.24
  -7   1   5  486.16    9.50
  -7  -1   5  469.37    9.29
   6  -1  -5    0.51    0.48
   6   1  -5    1.38    0.45
  -6   1   5    0.92    0.27
  -6  -1   5    0.69    0.36
   5  -1  -5   18.84    1.32
   5   1  -5   16.68    1.21
  -5   1   5   19.09    1.47
  -5  -1   5   17.72    1.32
   4  -1  -5   88.41    3.00
   4  -1  -5   87.91    2.81
   4   1  -5   88.00    2.69
  -4   1   5   85.26    3.08
  -4  -1   5   86.07    2.95
   3  -1  -5    8.90    1.01
   3   1  -5    9.24    1.08
   3   1  -5    8.88    0.75
  -3  -1   5    9.85    0.93
  -3   1   5    9.89    0.98
   2  -1  -5  713.65   12.84
   2   1  -5  717.20   12.89
   2   1  -5  717.79   10.02
  -2  -1   5  700.31   11.10
  -2   1   5  694.21   11.38
  -1   1   5   17.15    0.57
   1  -1  -5   18.78    1.70
   1   1  -5   19.35    1.74
   1  -1  -5   17.95    0.86
   1   1  -5   18.16    0.81
  -1  -1   5   17.04    1.15
  -1   1   5   17.90    1.27
   0  -1   5  900.26   11.78
   0   1   5  922.52   12.00
   0  -1  -5  950.01   17.02
[truncated: 396,187 more chars]
