# Supplementary material for: Shining Fresh Light on Complex Photoredox Mechanisms through Isolation of Intermediate Radical Anions
Source: ACS Catal. 2023 Jun 30;13(14):9392–403. doi: 10.1021/acscatal.3c02515 (PMC10367049; doi:10.1021/acscatal.3c02515)
Supplement: Supplementary file 3 — cs3c02515_si_003.cif [file cs3c02515_si_003.cif]

data_DS832
_audit_creation_date               2022-05-23
_audit_creation_method
;
Olex2 1.5
(compiled 2022.04.07 svn.rca3783a0 for OlexSys, GUI svn.r6498)
;
_audit_contact_author_address      ?
_audit_contact_author_email        ?
_audit_contact_author_name         ''
_audit_contact_author_phone        ?
_publ_contact_author_id_orcid      ?
_publ_section_references
;
Bourhis, L.J., Dolomanov, O.V., Gildea, R.J., Howard, J.A.K., Puschmann, H.
 (2015). Acta Cryst. A71, 59-75.

D. Kratzert, I. Krossing, (2018), J. Appl. Cryst. 51, 928-934. 

Dolomanov, O.V., Bourhis, L.J., Gildea, R.J, Howard, J.A.K. & Puschmann, H.
 (2009), J. Appl. Cryst. 42, 339-341.

Kratzert, D., Holstein, J.J. & Krossing, I. (2015). J. Appl. Cryst. 48, 933-938.

Sheldrick, G.M. (2015). Acta Cryst. A71, 3-8.
;
_chemical_formula_moiety           'C96 H120 K3 N3 O12'
_chemical_formula_weight           1626.339
_chemical_oxdiff_formula           'C96 H121 N3 O12 K3 '
loop_
  _atom_type_symbol
  _atom_type_scat_dispersion_real
  _atom_type_scat_dispersion_imag
  _atom_type_scat_Cromer_Mann_a1
  _atom_type_scat_Cromer_Mann_a2
  _atom_type_scat_Cromer_Mann_a3
  _atom_type_scat_Cromer_Mann_a4
  _atom_type_scat_Cromer_Mann_b1
  _atom_type_scat_Cromer_Mann_b2
  _atom_type_scat_Cromer_Mann_b3
  _atom_type_scat_Cromer_Mann_b4
  _atom_type_scat_Cromer_Mann_c
  _atom_type_scat_source
  _atom_type_scat_dispersion_source
 C 0.01920 0.00962 2.31000 1.02000 1.58860 0.86500 20.84390 10.20750 0.56870
 51.65120 0.21560 'International Tables Volume C Table 6.1.1.4 (pp. 500-502)'
 'Henke, Gullikson and Davis, At. Data and Nucl. Data Tables, 1993, 54, 2'
 H 0.00000 0.00000 0.49300 0.32291 0.14019 0.04081 10.51090 26.12570 3.14236
 57.79970 0.00304 'International Tables Volume C Table 6.1.1.4 (pp. 500-502)'
 'Henke, Gullikson and Davis, At. Data and Nucl. Data Tables, 1993, 54, 2'
 K 0.41581 1.10575 8.21860 7.43980 1.05190 0.86590 12.79490 0.77480 213.18700
 41.68410 1.42280 'International Tables Volume C Table 6.1.1.4 (pp. 500-502)'
 'Henke, Gullikson and Davis, At. Data and Nucl. Data Tables, 1993, 54, 2'
 N 0.03256 0.01839 12.21260 3.13220 2.01250 1.16630 0.00570 9.89330 28.99750
 0.58260 -11.52900 'International Tables Volume C Table 6.1.1.4 (pp. 500-502)'
 'Henke, Gullikson and Davis, At. Data and Nucl. Data Tables, 1993, 54, 2'
 O 0.05239 0.03377 3.04850 2.28680 1.54630 0.86700 13.27710 5.70110 0.32390
 32.90890 0.25080 'International Tables Volume C Table 6.1.1.4 (pp. 500-502)'
 'Henke, Gullikson and Davis, At. Data and Nucl. Data Tables, 1993, 54, 2'

_space_group_crystal_system        'monoclinic'
_space_group_IT_number             14
_space_group_name_H-M_alt          'P 1 21/c 1'
_space_group_name_Hall             '-P 2ybc'
loop_
  _space_group_symop_id
  _space_group_symop_operation_xyz
 1 x,y,z
 2 -x,y+1/2,-z+1/2
 3 -x,-y,-z
 4 x,-y-1/2,z-1/2

_symmetry_Int_Tables_number        14
_cell_length_a                     23.0595(3)
_cell_length_b                     21.9358(5)
_cell_length_c                     18.1971(2)
_cell_angle_alpha                  90
_cell_angle_beta                   98.978(1)
_cell_angle_gamma                  90
_cell_volume                       9091.8(3)
_cell_formula_units_Z              4
_cell_measurement_reflns_used      20505
_cell_measurement_temperature      100.01(10)
_cell_measurement_theta_max        72.7910
_cell_measurement_theta_min        1.9570
_exptl_absorpt_coefficient_mu      1.807
_exptl_absorpt_correction_T_max    1.000
_exptl_absorpt_correction_T_min    0.680
_exptl_absorpt_correction_type     gaussian
_exptl_absorpt_process_details
;
CrysAlisPro 1.171.41.81a (Rigaku Oxford Diffraction, 2020)
Numerical absorption correction based on gaussian integration over
a multifaceted crystal model
Empirical absorption correction using spherical harmonics,
implemented in SCALE3 ABSPACK scaling algorithm.
;
_exptl_crystal_colour              orange
_exptl_crystal_colour_primary      orange
_exptl_crystal_density_diffrn      1.188
_exptl_crystal_description         plate
_exptl_crystal_F_000               3499.646
loop_
  _exptl_crystal_face_index_h
  _exptl_crystal_face_index_k
  _exptl_crystal_face_index_l
  _exptl_crystal_face_perp_dist
 15 1 -3 0.0728
 -15 -1 3 0.0846
 0 2 11 0.1022
 0 -2 -11 0.1750
 0 -14 0 0.0556
 0 14 -2 0.0098
 9 -12 -1 0.0612
 -9 12 1 0.0456
 5 -14 0 0.0534
 -10 -11 2 0.0769

_exptl_crystal_size_max            0.291
_exptl_crystal_size_mid            0.161
_exptl_crystal_size_min            0.08
loop_
  _exptl_oxdiff_crystal_face_indexfrac_h
  _exptl_oxdiff_crystal_face_indexfrac_k
  _exptl_oxdiff_crystal_face_indexfrac_l
  _exptl_oxdiff_crystal_face_x
  _exptl_oxdiff_crystal_face_y
  _exptl_oxdiff_crystal_face_z
 14.8477 1.4711 -2.5990 0.0245 0.9995 -0.0178
 -14.8305 -1.4276 2.8206 -0.0244 -0.9990 0.0373
 0.3345 2.1812 11.4837 0.0041 -0.0093 0.9999
 -0.4202 -2.3051 -11.4553 0.0039 0.0024 -1.0000
 0.0486 -14.2475 0.0803 0.9803 -0.1281 -0.1506
 -0.1244 14.0887 -1.7187 -0.9916 0.1290 0.0093
 8.7904 -11.5361 -1.0350 0.8734 0.4755 -0.1055
 -8.7374 11.5655 1.4131 -0.8699 -0.4734 0.1385
 4.6474 -13.5433 -0.3260 0.9760 0.1820 -0.1196
 -9.9156 -10.6128 2.0579 0.6494 -0.7575 -0.0676

_diffrn_reflns_av_R_equivalents    0.0385
_diffrn_reflns_av_unetI/netI       0.0440
_diffrn_reflns_Laue_measured_fraction_full  0.9926
_diffrn_reflns_Laue_measured_fraction_max  0.9383
_diffrn_reflns_limit_h_max         28
_diffrn_reflns_limit_h_min         -28
_diffrn_reflns_limit_k_max         26
_diffrn_reflns_limit_k_min         -26
_diffrn_reflns_limit_l_max         22
_diffrn_reflns_limit_l_min         -14
_diffrn_reflns_number              68662
_diffrn_reflns_point_group_measured_fraction_full  0.9926
_diffrn_reflns_point_group_measured_fraction_max  0.9383
_diffrn_reflns_theta_full          67.6840
_diffrn_reflns_theta_max           74.31
_diffrn_reflns_theta_min           1.94
_diffrn_ambient_environment        N~2~
_diffrn_ambient_temperature        100.01(10)
_diffrn_detector                   'Hybrid Pixel Array Detector'
_diffrn_detector_area_resol_mean   10.0000
_diffrn_detector_type              'HyPix-Arc 150'
_diffrn_measured_fraction_theta_full  0.9926
_diffrn_measured_fraction_theta_max  0.9383
_diffrn_measurement_details
;
List of Runs (angles in degrees, time in seconds):

  # Type    Start    End  Width  t~exp~   \w     \q     \k     \f   Frames
--------------------------------------------------------------------------
  1  \w     39.00 113.00   0.50    1.44    --   75.28   0.00-150.00  148
  2  \w     32.00 107.00   0.50    1.44    --   62.52  15.00 -90.00  150
  3  \w     52.00  98.00   0.50    1.44    --   62.52 172.00 178.00   92
  4  \w     55.00  80.00   0.50    1.44    --   73.14 172.00 178.00   50
  5  \w     48.00 119.00   0.50    1.44    --   75.28  15.00  60.00  142
  6  \w     30.00  71.00   0.50    1.44    --   62.52 -95.00-150.00   82
  7  \w     35.00  85.00   0.50    1.44    --   62.52-115.00 -52.00  100
  8  \w     39.00  64.00   0.50    1.44    --   73.14-115.00 -52.00   50
  9  \w     60.00  97.00   0.50    1.44    --   75.28-115.00 -52.00   74
 10  \w     35.00 104.00   0.50    1.44    --   77.54-120.00  -5.40  138
 11  \w     55.00  80.00   0.50    1.44    --   75.28-172.00 166.00   50
 12  \w     25.00  71.00   0.50    1.44    --   62.52 -95.00 150.00   92
 13  \w     39.00  97.00   0.50    1.44    --   77.54-110.00  19.27  116
 14  \w    -85.00 -60.00   0.50    1.44    --  -70.22 115.00  37.00   50
 15  \w    -99.00 -28.00   0.50    1.44    --  -70.22 125.00   0.00  142
 16  \w    -65.00 -40.00   0.50    1.44    --  -64.19 115.00  37.00   50
 17  \w    -99.00 -74.00   0.50    1.44    --  -70.22 172.00 178.00   50
 18  \w   -114.00 -39.00   0.50    1.44    --  -70.22 -15.00-120.00  150
 19  \w   -100.00 -75.00   0.50    1.44    --  -70.22-172.00 166.00   50
 20  \w    -91.00 -46.00   0.50    1.44    --  -64.19-172.00 166.00   90
;
_diffrn_measurement_device         'four-circle diffractometer'
_diffrn_measurement_device_type    'XtaLAB Synergy R, DW system, HyPix-Arc 150'
_diffrn_measurement_method         '\w scans'
_diffrn_orient_matrix_type        
 'CrysAlisPro convention (1999,Acta A55,543-557)'
_diffrn_orient_matrix_UB_11        0.0107477000
_diffrn_orient_matrix_UB_12        -0.0686917000
_diffrn_orient_matrix_UB_13        0.0130867000
_diffrn_orient_matrix_UB_21        0.0656275000
_diffrn_orient_matrix_UB_22        0.0091906000
_diffrn_orient_matrix_UB_23        -0.0044650000
_diffrn_orient_matrix_UB_31        0.0125087000
_diffrn_orient_matrix_UB_32        0.0110891000
_diffrn_orient_matrix_UB_33        0.0846049000
_diffrn_radiation_monochromator    mirror
_diffrn_radiation_probe            x-ray
_diffrn_radiation_type             'Cu K\a'
_diffrn_radiation_wavelength       1.54184
_diffrn_source                     'Rotating-anode X-ray tube'
_diffrn_source_type                'Rigaku (Cu) X-ray Source'
_reflns_Friedel_coverage           0.0
_reflns_limit_h_max                28
_reflns_limit_h_min                -28
_reflns_limit_k_max                26
_reflns_limit_k_min                0
_reflns_limit_l_max                22
_reflns_limit_l_min                0
_reflns_number_gt                  11504
_reflns_number_total               17414
_reflns_threshold_expression       I>=2u(I)
_computing_cell_refinement         'CrysAlisPro 1.171.41.81a (Rigaku OD, 2020)'
_computing_data_collection         'CrysAlisPro 1.171.41.81a (Rigaku OD, 2020)'
_computing_data_reduction          'CrysAlisPro 1.171.41.81a (Rigaku OD, 2020)'
_computing_molecular_graphics      'Olex2 1.5 (Dolomanov et al., 2009)'
_computing_publication_material    'Olex2 1.5 (Dolomanov et al., 2009)'
_computing_structure_refinement    'olex2.refine 1.5 (Bourhis et al., 2015)'
_computing_structure_solution      'SHELXT  (Sheldrick, 2015)'
_refine_diff_density_max           1.5906
_refine_diff_density_min           -1.2205
_refine_diff_density_rms           0.0984
_refine_ls_d_res_high              0.8007
_refine_ls_d_res_low               22.7770
_refine_ls_goodness_of_fit_ref     1.0434
_refine_ls_hydrogen_treatment      constr
_refine_ls_matrix_type             full
_refine_ls_number_constraints      230
_refine_ls_number_parameters       1139
_refine_ls_number_reflns           17414
_refine_ls_number_restraints       130
_refine_ls_R_factor_all            0.1338
_refine_ls_R_factor_gt             0.0997
_refine_ls_restrained_S_all        1.0392
_refine_ls_shift/su_max            -10.2252
_refine_ls_shift/su_mean           0.0409
_refine_ls_structure_factor_coef   Fsqd
_refine_ls_weighting_details      
 'w=1/[\s^2^(Fo^2^)+(0.1936P)^2^+8.8304P] where P=(Fo^2^+2Fc^2^)/3'
_refine_ls_weighting_scheme        calc
_refine_ls_wR_factor_gt            0.2913
_refine_ls_wR_factor_ref           0.3262
_olex2_refinement_description
;
1. Fixed Uiso
 At 1.2 times of:
  All C(H) groups, All C(H,H) groups, All C(H,H,H,H) groups
 At 1.5 times of:
  All C(H,H,H) groups
2. Restrained distances
 C88-C87 \\sim C87-C86 \\sim C86-C85
 with sigma of 0.02
 C87-C85 \\sim C88-C86
 with sigma of 0.04
 C85A-C86A \\sim C86A-C87A \\sim C87A-C88A
 with sigma of 0.02
 C86A-C88A \\sim C85A-C87A
 with sigma of 0.04
3. Uiso/Uaniso restraints and constraints
C96 \\sim C95 \\sim O12 \\sim C93 \\sim C94: within 2A with sigma of 0.005 and
sigma for terminal atoms of 0.01 within 2A
O10A: within 2A with sigma of 0.04 and sigma for terminal atoms of 0.08 within
2A
C88 \\sim C87 \\sim C86 \\sim C85: within 2A with sigma of 0.04 and sigma for
terminal atoms of 0.08 within 2A
C85A \\sim C86A \\sim C87A \\sim C88A: within 2A with sigma of 0.04 and sigma
for terminal atoms of 0.08 within 2A
C84A \\sim C84: within 2A with sigma of 0.01 and sigma for terminal atoms of
0.02 within 2A
C47A \\sim C47 \\sim C46 \\sim C48: within 2A with sigma of 0.04 and sigma for
terminal atoms of 0.08 within 2A
4. Rigid body (RIGU) restrains
 O10A
 with sigma for 1-2 distances of 0.004 and sigma for 1-3 distances of 0.004
 C88, C87, C86, C85
 with sigma for 1-2 distances of 0.004 and sigma for 1-3 distances of 0.004
 C85A, C86A, C87A, C88A
 with sigma for 1-2 distances of 0.004 and sigma for 1-3 distances of 0.004
5. Others
 Sof(O10A)=Sof(C85A)=Sof(H85c)=Sof(H85d)=Sof(C86A)=Sof(H86c)=Sof(H86d)=
 Sof(C87A)=Sof(H87c)=Sof(H87d)=Sof(C88A)=Sof(H88c)=Sof(H88d)=1-FVAR(1)
 Sof(O10)=Sof(C88)=Sof(H88a)=Sof(H88b)=Sof(C87)=Sof(H87a)=Sof(H87b)=Sof(C86)=
 Sof(H86a)=Sof(H86b)=Sof(C85)=Sof(H85a)=Sof(H85b)=FVAR(1)
 Sof(H81c)=Sof(H81d)=Sof(H83c)=Sof(H83d)=Sof(O9)=Sof(C84)=Sof(H84c)=Sof(H84d)=
 1-FVAR(2)
 Sof(H81a)=Sof(H81b)=Sof(O9A)=Sof(H83a)=Sof(H83b)=Sof(C84A)=Sof(H84a)=
 Sof(H84b)=FVAR(2)
 Sof(H74c)=Sof(H74d)=Sof(H76c)=Sof(H76d)=Sof(C75)=Sof(H75c)=Sof(H75d)=1-FVAR(3)
 Sof(H74a)=Sof(H74b)=Sof(H76a)=Sof(H76b)=Sof(C75A)=Sof(H75a)=Sof(H75b)=FVAR(3)
 Sof(H46A)=Sof(C47A)=Sof(H47d)=Sof(H47e)=Sof(H47f)=Sof(C97)=Sof(H97a)=
 Sof(H97b)=Sof(H97c)=1-FVAR(4)
 Sof(H46)=Sof(H47A)=Sof(H47B)=Sof(H47C)=Sof(C48)=Sof(C47)=Sof(H48a)=Sof(H48b)=
 Sof(H48c)=Sof(H47a)=Sof(H47b)=Sof(H47c)=FVAR(4)
6.a Ternary CH refined with riding coordinates:
 C51(H51), C70(H70), C33(H33), C67(H67), C43(H43), C19(H19), C22(H22)
6.b Secondary CH2 refined with riding coordinates:
 C77(H77a,H77b), C73(H73a,H73b), C82(H82a,H82b), C78(H78a,H78b), C79(H79a,
 H79b), C81(H81a,H81b), C81(H81c,H81d), C80(H80a,H80b), C83(H83a,H83b),
 C83(H83c,H83d), C93(H93a,H93b), C74(H74a,H74b), C74(H74c,H74d), C76(H76c,H76d),
  C76(H76a,H76b), C84A(H84a,H84b), C75A(H75a,H75b), C95(H95a,H95b), C89(H89a,
 H89b), C91(H91a,H91b), C84(H84c,H84d), C75(H75c,H75d), C88(H88a,H88b),
 C87(H87a,H87b), C86(H86a,H86b), C85(H85a,H85b), C85A(H85c,H85d), C86A(H86c,
 H86d), C87A(H87c,H87d), C88A(H88c,H88d)
6.c Aromatic/amide H refined with riding coordinates:
 C57(H57), C55(H55), C31(H31), C53(H53), C52(H52), C27(H27), C56(H56),
 C32(H32), C29(H29), C65(H65), C41(H41), C39(H39), C40(H40), C63(H63), C28(H28),
  C64(H64), C9(H9), C3(H3), C8(H8), C5(H5), C7(H7), C4(H4), C15(H15), C17(H17),
 C16(H16)
6.d Idealised Me refined as rotating group:
 C71(H71a,H71b,H71c), C69(H69a,H69b,H69c), C72(H72a,H72b,H72c), C45(H45a,H45b,
 H45c), C68(H68a,H68b,H68c), C44(H44a,H44b,H44c), C21(H21a,H21b,H21c), C20(H20a,
 H20b,H20c), C23(H23a,H23b,H23c), C90(H90a,H90b,H90c), C94(H94a,H94b,H94c),
 C24(H24a,H24b,H24c), C92(H92a,H92b,H92c), C96(H96a,H96b,H96c), C47A(H47d,H47e,
 H47f), C48(H48a,H48b,H48c), C97(H97a,H97b,H97c), C47(H47a,H47b,H47c)
;
_atom_sites_solution_primary       dual
loop_
  _atom_site_label
  _atom_site_type_symbol
  _atom_site_fract_x
  _atom_site_fract_y
  _atom_site_fract_z
  _atom_site_U_iso_or_equiv
  _atom_site_adp_type
  _atom_site_occupancy
  _atom_site_refinement_flags_posn
  _atom_site_refinement_flags_adp
  _atom_site_disorder_group
 K1 K 0.81687(5) 0.38906(6) 0.56286(6) 0.0646(3) Uani 1.000000 . . .
 K3 K 0.16100(4) 0.27091(5) 0.63058(7) 0.0672(3) Uani 1.000000 . . .
 K2 K 0.50392(4) 0.36322(8) 0.79620(7) 0.0908(5) Uani 1.000000 . . .
 O6 O -0.09837(11) 0.43803(14) 0.65391(15) 0.0462(7) Uani 1.000000 . . .
 O5 O 0.07543(12) 0.34229(14) 0.64076(15) 0.0468(7) Uani 1.000000 . . .
 O4 O 0.24610(12) 0.32225(15) 0.71427(16) 0.0535(7) Uani 1.000000 . . .
 O3 O 0.41366(12) 0.39221(17) 0.85715(17) 0.0588(8) Uani 1.000000 . . .
 N3 N -0.00993(13) 0.39291(16) 0.64881(16) 0.0398(7) Uani 1.000000 . . .
 O2 O 0.59421(14) 0.33414(17) 0.73942(19) 0.0656(9) Uani 1.000000 . . .
 N2 N 0.32839(14) 0.35794(18) 0.78948(18) 0.0475(8) Uani 1.000000 . . .
 N1 N 0.67007(15) 0.32335(18) 0.6732(2) 0.0528(9) Uani 1.000000 . . .
 O1 O 0.74798(15) 0.3175(2) 0.6110(2) 0.0750(11) Uani 1.000000 . . .
 O7 O 0.79520(19) 0.50606(19) 0.51548(19) 0.0782(11) Uani 1.000000 . . .
 O8 O 0.75206(18) 0.3594(2) 0.4347(2) 0.0779(11) Uani 1.000000 . . .
 C59 C -0.04369(16) 0.4403(2) 0.66982(19) 0.0405(8) Uani 1.000000 . . .
 C58 C -0.01217(17) 0.49004(19) 0.7090(2) 0.0408(8) Uani 1.000000 . . .
 C49 C 0.05306(16) 0.3897(2) 0.6632(2) 0.0418(9) Uani 1.000000 . . .
 C60 C 0.05003(17) 0.4891(2) 0.7214(2) 0.0420(9) Uani 1.000000 . . .
 C61 C -0.04164(17) 0.34278(19) 0.6098(2) 0.0417(9) Uani 1.000000 . . .
 C50 C 0.08210(17) 0.4389(2) 0.7006(2) 0.0450(9) Uani 1.000000 . . .
 C34 C 0.23293(16) 0.3875(2) 0.8150(2) 0.0455(9) Uani 1.000000 . . .
 C26 C 0.32378(17) 0.4242(2) 0.8929(2) 0.0481(10) Uani 1.000000 . . .
 C54 C 0.07995(19) 0.5418(2) 0.7552(2) 0.0478(10) Uani 1.000000 . . .
 C66 C -0.06771(17) 0.2994(2) 0.6508(2) 0.0439(9) Uani 1.000000 . . .
 C35 C 0.26571(17) 0.3545(2) 0.7697(2) 0.0464(10) Uani 1.000000 . . .
 C62 C -0.04733(19) 0.3398(2) 0.5320(2) 0.0493(10) Uani 1.000000 . . .
 C57 C -0.04303(18) 0.5390(2) 0.7338(2) 0.0466(9) Uani 1.000000 . . .
 H57 H -0.08474(18) 0.5387(2) 0.7251(2) 0.0559(11) Uiso 1.000000 R . .
 C11 C 0.62673(18) 0.2981(2) 0.7119(2) 0.0516(10) Uani 1.000000 . . .
 C55 C 0.0477(2) 0.5888(2) 0.7789(2) 0.0524(10) Uani 1.000000 . . .
 H55 H 0.0678(2) 0.6233(2) 0.8019(2) 0.0629(12) Uiso 1.000000 R . .
 C51 C 0.14857(17) 0.4352(2) 0.7232(2) 0.0473(10) Uani 1.000000 . . .
 H51 H 0.16567(17) 0.4185(2) 0.6802(2) 0.0568(12) Uiso 1.000000 R . .
 C25 C 0.35868(18) 0.3914(2) 0.8469(2) 0.0508(10) Uani 1.000000 . . .
 C36 C 0.26171(17) 0.4205(2) 0.8760(2) 0.0469(10) Uani 1.000000 . . .
 C37 C 0.36417(17) 0.3223(2) 0.7458(2) 0.0508(11) Uani 1.000000 . . .
 C10 C 0.62595(19) 0.2336(2) 0.7169(2) 0.0548(11) Uani 1.000000 . . .
 C70 C -0.05947(18) 0.3024(2) 0.7361(2) 0.0478(10) Uani 1.000000 . . .
 H70 H -0.05786(18) 0.3465(2) 0.7505(2) 0.0573(12) Uiso 1.000000 R . .
 C1 C 0.71112(19) 0.2889(3) 0.6412(3) 0.0581(12) Uani 1.000000 . . .
 C12 C 0.6655(2) 0.1979(2) 0.6820(3) 0.0579(12) Uani 1.000000 . . .
 C31 C 0.16529(18) 0.4411(2) 0.9143(2) 0.0551(11) Uani 1.000000 . . .
 H31 H 0.14307(18) 0.4574(2) 0.9495(2) 0.0662(14) Uiso 1.000000 R . .
 C33 C 0.16669(17) 0.3911(2) 0.7926(2) 0.0470(10) Uani 1.000000 . . .
 H33 H 0.15199(17) 0.3493(2) 0.7778(2) 0.0564(12) Uiso 1.000000 R . .
 C53 C 0.1436(2) 0.5438(2) 0.7594(2) 0.0554(11) Uani 1.000000 . . .
 H53 H 0.1637(2) 0.5804(2) 0.7755(2) 0.0664(13) Uiso 1.000000 R . .
 C52 C 0.17478(19) 0.4963(2) 0.7415(2) 0.0536(11) Uani 1.000000 . . .
 H52 H 0.21550(19) 0.5018(2) 0.7403(2) 0.0643(13) Uiso 1.000000 R . .
 C30 C 0.22884(18) 0.4496(2) 0.9273(2) 0.0510(11) Uani 1.000000 . . .
 C42 C 0.38668(18) 0.2662(2) 0.7755(2) 0.0524(10) Uani 1.000000 . . .
 C27 C 0.35177(19) 0.4585(2) 0.9534(2) 0.0569(12) Uani 1.000000 . . .
 H27 H 0.39340(19) 0.4613(2) 0.9622(2) 0.0683(14) Uiso 1.000000 R . .
 C38 C 0.37690(19) 0.3453(2) 0.6790(2) 0.0539(11) Uani 1.000000 . . .
 C56 C -0.0141(2) 0.5873(2) 0.7701(2) 0.0519(10) Uani 1.000000 . . .
 H56 H -0.0352(2) 0.6193(2) 0.7892(2) 0.0622(12) Uiso 1.000000 R . .
 C32 C 0.13719(17) 0.4118(2) 0.8560(2) 0.0507(11) Uani 1.000000 . . .
 H32 H 0.09655(17) 0.4036(2) 0.8541(2) 0.0609(13) Uiso 1.000000 R . .
 C67 C -0.0195(2) 0.3873(2) 0.4884(2) 0.0556(11) Uani 1.000000 . . .
 H67 H 0.0160(2) 0.4038(2) 0.5209(2) 0.0667(13) Uiso 1.000000 R . .
 C2 C 0.7072(2) 0.2253(3) 0.6447(3) 0.0585(12) Uani 1.000000 . . .
 C29 C 0.2578(2) 0.4819(3) 0.9862(2) 0.0598(12) Uani 1.000000 . . .
 H29 H 0.2354(2) 0.5010(3) 1.0194(2) 0.0718(15) Uiso 1.000000 R . .
 C65 C -0.1008(2) 0.2538(2) 0.6129(3) 0.0548(11) Uani 1.000000 . . .
 H65 H -0.1191(2) 0.2242(2) 0.6397(3) 0.0658(13) Uiso 1.000000 R . .
 C41 C 0.4255(2) 0.2356(2) 0.7370(3) 0.0590(12) Uani 1.000000 . . .
 H41 H 0.4419(2) 0.1981(2) 0.7563(3) 0.0708(14) Uiso 1.000000 R . .
 C39 C 0.4160(2) 0.3114(3) 0.6429(3) 0.0614(13) Uani 1.000000 . . .
 H39 H 0.4257(2) 0.3258(3) 0.5971(3) 0.0736(15) Uiso 1.000000 R . .
 C40 C 0.4407(2) 0.2575(3) 0.6726(3) 0.0608(12) Uani 1.000000 . . .
 H40 H 0.4680(2) 0.2359(3) 0.6483(3) 0.0729(15) Uiso 1.000000 R . .
 C63 C -0.0814(2) 0.2931(2) 0.4968(2) 0.0612(12) Uani 1.000000 . . .
 H63 H -0.0867(2) 0.2904(2) 0.4441(2) 0.0734(15) Uiso 1.000000 R . .
 C71 C -0.0002(2) 0.2734(3) 0.7695(2) 0.0595(12) Uani 1.000000 . . .
 H71a H 0.0064(8) 0.2789(15) 0.8236(3) 0.0892(18) Uiso 1.000000 GR . .
 H71b H -0.0009(6) 0.2298(4) 0.7578(18) 0.0892(18) Uiso 1.000000 GR . .
 H71c H 0.0316(3) 0.2931(12) 0.7483(16) 0.0892(18) Uiso 1.000000 GR . .
 C28 C 0.3196(2) 0.4881(3) 0.9997(3) 0.0630(13) Uani 1.000000 . . .
 H28 H 0.3384(2) 0.5122(3) 1.0400(3) 0.0755(16) Uiso 1.000000 R . .
 C64 C -0.1078(2) 0.2506(2) 0.5362(3) 0.0631(13) Uani 1.000000 . . .
 H64 H -0.1308(2) 0.2190(2) 0.5107(3) 0.0757(15) Uiso 1.000000 R . .
 O11 O 0.2212(2) 0.2307(3) 0.5155(3) 0.1182(19) Uani 1.000000 . . .
 C13 C 0.6722(2) 0.3887(3) 0.6650(3) 0.0649(13) Uani 1.000000 . . .
 C69 C -0.0624(2) 0.4406(2) 0.4660(3) 0.0630(13) Uani 1.000000 . . .
 H69a H -0.0439(7) 0.4705(9) 0.4370(18) 0.0945(19) Uiso 1.000000 GR . .
 H69b H -0.0983(7) 0.4250(3) 0.4359(18) 0.0945(19) Uiso 1.000000 GR . .
 H69c H -0.0723(13) 0.4601(11) 0.5109(3) 0.0945(19) Uiso 1.000000 GR . .
 C46 C 0.3697(2) 0.2402(3) 0.8463(3) 0.0605(12) Uani 1.000000 . U .
 C72 C -0.1095(2) 0.2734(3) 0.7691(3) 0.0636(13) Uani 1.000000 . . .
 H72a H -0.1094(10) 0.2292(3) 0.7608(19) 0.0954(19) Uiso 1.000000 GR . .
 H72b H -0.1043(9) 0.2816(15) 0.8227(5) 0.0954(19) Uiso 1.000000 GR . .
 H72c H -0.1469(3) 0.2905(13) 0.7452(15) 0.0954(19) Uiso 1.000000 GR . .
 O12 O 0.1146(2) 0.1576(3) 0.6261(3) 0.1052(13) Uani 1.000000 . U .
 C43 C 0.3526(2) 0.4051(3) 0.6475(3) 0.0659(13) Uani 1.000000 . . .
 H43 H 0.3150(2) 0.4126(3) 0.6669(3) 0.0791(16) Uiso 1.000000 R . .
 C9 C 0.5853(2) 0.2036(3) 0.7561(3) 0.0697(15) Uani 1.000000 . . .
 H9 H 0.5591(2) 0.2262(3) 0.7811(3) 0.0837(18) Uiso 1.000000 R . .
 C6 C 0.6635(3) 0.1321(3) 0.6827(3) 0.0739(16) Uani 1.000000 . . .
 C19 C 0.7470(2) 0.3919(3) 0.7830(3) 0.0713(15) Uani 1.000000 . . .
 H19 H 0.7496(2) 0.3476(3) 0.7707(3) 0.0856(18) Uiso 1.000000 R . .
 C3 C 0.7469(2) 0.1892(3) 0.6094(3) 0.0714(15) Uani 1.000000 . . .
 H3 H 0.7748(2) 0.2089(3) 0.5843(3) 0.0857(18) Uiso 1.000000 R . .
 C8 C 0.5850(3) 0.1377(3) 0.7566(3) 0.087(2) Uani 1.000000 . . .
 H8 H 0.5589(3) 0.1168(3) 0.7834(3) 0.104(3) Uiso 1.000000 R . .
 C14 C 0.7103(2) 0.4215(3) 0.7178(4) 0.0759(16) Uani 1.000000 . . .
 C45 C 0.3386(3) 0.4055(3) 0.5618(3) 0.0773(16) Uani 1.000000 . . .
 H45a H 0.3752(3) 0.403(2) 0.5409(3) 0.116(2) Uiso 1.000000 GR . .
 H45b H 0.3136(17) 0.3705(12) 0.5449(3) 0.116(2) Uiso 1.000000 GR . .
 H45c H 0.3181(19) 0.4433(10) 0.5450(3) 0.116(2) Uiso 1.000000 GR . .
 C77 C 0.7609(3) 0.3821(3) 0.3660(3) 0.0755(15) Uani 1.000000 . . .
 H77a H 0.7873(3) 0.4179(3) 0.3722(3) 0.0906(18) Uiso 1.000000 R . .
 H77b H 0.7231(3) 0.3943(3) 0.3359(3) 0.0906(18) Uiso 1.000000 R . .
 C73 C 0.8084(2) 0.5374(3) 0.4516(3) 0.0728(15) Uani 1.000000 . . .
 H73a H 0.7725(2) 0.5430(3) 0.4146(3) 0.0874(18) Uiso 1.000000 R . .
 H73b H 0.8376(2) 0.5144(3) 0.4281(3) 0.0874(18) Uiso 1.000000 R . .
 C82 C 0.5536(3) 0.5756(3) 0.8568(3) 0.0788(16) Uani 1.000000 . . .
 H82a H 0.5257(3) 0.6070(3) 0.8338(3) 0.0946(19) Uiso 1.000000 R . .
 H82b H 0.5753(3) 0.5918(3) 0.9041(3) 0.0946(19) Uiso 1.000000 R . .
 C78 C 0.7881(2) 0.3308(3) 0.3299(3) 0.0764(16) Uani 1.000000 . . .
 H78a H 0.7771(2) 0.3322(3) 0.2752(3) 0.0916(19) Uiso 1.000000 R . .
 H78b H 0.8315(2) 0.3319(3) 0.3426(3) 0.0916(19) Uiso 1.000000 R . .
 C5 C 0.7050(3) 0.0990(3) 0.6469(3) 0.0833(19) Uani 1.000000 . . .
 H5 H 0.7046(3) 0.0557(3) 0.6480(3) 0.100(2) Uiso 1.000000 R . .
 C7 C 0.6222(3) 0.1044(3) 0.7187(4) 0.0854(18) Uani 1.000000 . . .
 H7 H 0.6190(3) 0.0612(3) 0.7175(4) 0.102(2) Uiso 1.000000 R . .
 C68 C -0.0003(3) 0.3611(3) 0.4180(3) 0.0814(18) Uani 1.000000 . . .
 H68a H -0.0348(4) 0.346(2) 0.3848(12) 0.122(3) Uiso 1.000000 GR . .
 H68b H 0.0186(19) 0.3932(6) 0.3926(14) 0.122(3) Uiso 1.000000 GR . .
 H68c H 0.0275(16) 0.3277(15) 0.4316(4) 0.122(3) Uiso 1.000000 GR . .
 C4 C 0.7454(3) 0.1283(3) 0.6111(4) 0.0861(19) Uani 1.000000 . . .
 H4 H 0.7722(3) 0.1053(3) 0.5877(4) 0.103(2) Uiso 1.000000 R . .
 C79 C 0.7630(3) 0.2743(3) 0.3623(3) 0.0776(16) Uani 1.000000 . . .
 H79a H 0.7375(3) 0.2512(3) 0.3232(3) 0.0931(19) Uiso 1.000000 R . .
 H79b H 0.7947(3) 0.2473(3) 0.3864(3) 0.0931(19) Uiso 1.000000 R . .
 C81 C 0.5223(3) 0.5179(3) 0.8697(4) 0.0810(17) Uani 1.000000 . . .
 H81a H 0.5452(3) 0.4916(3) 0.9079(4) 0.097(2) Uiso 0.51(2) R . 1
 H81b H 0.4825(3) 0.5251(3) 0.8818(4) 0.097(2) Uiso 0.51(2) R . 1
 H81c H 0.5302(3) 0.5081(3) 0.9234(4) 0.097(2) Uiso 0.49(2) R . 2
 H81d H 0.4796(3) 0.5247(3) 0.8561(4) 0.097(2) Uiso 0.49(2) R . 2
 C18 C 0.6380(3) 0.4163(3) 0.6045(4) 0.0841(18) Uani 1.000000 . . .
 C80 C 0.7282(3) 0.3000(3) 0.4186(4) 0.093(2) Uani 1.000000 . . .
 H80a H 0.7329(3) 0.2745(3) 0.4641(4) 0.111(2) Uiso 1.000000 R . .
 H80b H 0.6859(3) 0.3023(3) 0.3978(4) 0.111(2) Uiso 1.000000 R . .
 C22 C 0.5973(3) 0.3798(3) 0.5470(4) 0.0884(19) Uani 1.000000 . . .
 H22 H 0.6085(3) 0.3360(3) 0.5549(4) 0.106(2) Uiso 1.000000 R . .
 O9A O 0.5214(5) 0.4939(7) 0.7909(7) 0.081(4) Uani 0.51(2) . . 1
 O10 O 0.5650(3) 0.3685(3) 0.9277(3) 0.072(2) Uani 0.574(8) . . 1
 C44 C 0.3936(4) 0.4567(3) 0.6740(4) 0.096(2) Uani 1.000000 . . .
 H44a H 0.402(2) 0.4564(16) 0.7285(4) 0.144(3) Uiso 1.000000 GR . .
 H44b H 0.4304(10) 0.4517(14) 0.654(3) 0.144(3) Uiso 1.000000 GR . .
 H44c H 0.3753(10) 0.4955(3) 0.657(3) 0.144(3) Uiso 1.000000 GR . .
 C21 C 0.8108(3) 0.4157(3) 0.8029(5) 0.098(2) Uani 1.000000 . . .
 H21a H 0.8305(8) 0.413(2) 0.7590(10) 0.147(3) Uiso 1.000000 GR . .
 H21b H 0.8101(3) 0.4583(8) 0.819(3) 0.147(3) Uiso 1.000000 GR . .
 H21c H 0.8321(8) 0.3910(16) 0.843(2) 0.147(3) Uiso 1.000000 GR . .
 C83 C 0.5959(4) 0.5568(4) 0.8041(4) 0.102(2) Uani 1.000000 . . .
 H83a H 0.6304(4) 0.5356(4) 0.8318(4) 0.123(3) Uiso 0.51(2) R . 1
 H83b H 0.6098(4) 0.5932(4) 0.7796(4) 0.123(3) Uiso 0.51(2) R . 1
 H83c H 0.6364(4) 0.5511(4) 0.8306(4) 0.123(3) Uiso 0.49(2) R . 2
 H83d H 0.5960(4) 0.5864(4) 0.7630(4) 0.123(3) Uiso 0.49(2) R . 2
 C20 C 0.7165(3) 0.3959(4) 0.8514(4) 0.108(3) Uani 1.000000 . . .
 H20a H 0.704(2) 0.4380(7) 0.858(2) 0.163(4) Uiso 1.000000 GR . .
 H20b H 0.6819(17) 0.369(2) 0.8447(16) 0.163(4) Uiso 1.000000 GR . .
 H20c H 0.7437(10) 0.383(3) 0.8955(7) 0.163(4) Uiso 1.000000 GR . .
 C48 C 0.3125(5) 0.2012(6) 0.8237(7) 0.060(3) Uani 0.62(2) . U 1
 C15 C 0.7118(4) 0.4849(4) 0.7077(6) 0.111(3) Uani 1.000000 . . .
 H15 H 0.7371(4) 0.5087(4) 0.7426(6) 0.133(3) Uiso 1.000000 R . .
 C93 C 0.1541(4) 0.1070(4) 0.6565(5) 0.1120(18) Uani 1.000000 . U .
 H93a H 0.1317(4) 0.0691(4) 0.6616(5) 0.134(2) Uiso 1.000000 R . .
 H93b H 0.1842(4) 0.0988(4) 0.6245(5) 0.134(2) Uiso 1.000000 R . .
 C74 C 0.8328(4) 0.5979(4) 0.4795(5) 0.117(3) Uani 1.000000 . . .
 H74a H 0.8658(4) 0.6106(4) 0.4542(5) 0.141(4) Uiso 0.634(17) R . 1
 H74b H 0.8023(4) 0.6299(4) 0.4735(5) 0.141(4) Uiso 0.634(17) R . 1
 H74c H 0.8762(4) 0.5961(4) 0.4874(5) 0.141(4) Uiso 0.366(17) R . 2
 H74d H 0.8202(4) 0.6296(4) 0.4417(5) 0.141(4) Uiso 0.366(17) R . 2
 C76 C 0.8093(4) 0.5451(3) 0.5794(4) 0.104(3) Uani 1.000000 . . .
 H76c H 0.7782(4) 0.5433(3) 0.6111(4) 0.124(3) Uiso 0.366(17) R . 2
 H76d H 0.8471(4) 0.5329(3) 0.6095(4) 0.124(3) Uiso 0.366(17) R . 2
 H76a H 0.7748(4) 0.5701(3) 0.5862(4) 0.124(3) Uiso 0.634(17) R . 1
 H76b H 0.8210(4) 0.5204(3) 0.6248(4) 0.124(3) Uiso 0.634(17) R . 1
 C17 C 0.6413(4) 0.4797(4) 0.5993(6) 0.122(3) Uani 1.000000 . . .
 H17 H 0.6171(4) 0.5000(4) 0.5596(6) 0.146(4) Uiso 1.000000 R . .
 C16 C 0.6780(4) 0.5134(4) 0.6495(7) 0.131(3) Uani 1.000000 . . .
 H16 H 0.6801(4) 0.5564(4) 0.6440(7) 0.158(4) Uiso 1.000000 R . .
 C23 C 0.5346(3) 0.3851(5) 0.5593(4) 0.126(3) Uani 1.000000 . . .
 H23a H 0.5308(7) 0.369(3) 0.6083(18) 0.190(5) Uiso 1.000000 GR . .
 H23b H 0.5230(10) 0.4281(6) 0.557(4) 0.190(5) Uiso 1.000000 GR . .
 H23c H 0.5093(5) 0.362(3) 0.521(3) 0.190(5) Uiso 1.000000 GR . .
 C84A C 0.5662(10) 0.5194(11) 0.7531(12) 0.093(5) Uani 0.51(2) . U 1
 H84a H 0.5486(10) 0.5423(11) 0.7082(12) 0.112(5) Uiso 0.51(2) R . 1
 H84b H 0.5921(10) 0.4871(11) 0.7385(12) 0.112(5) Uiso 0.51(2) R . 1
 C90 C 0.2946(4) 0.1926(5) 0.5999(6) 0.140(4) Uani 1.000000 . . .
 H90a H 0.322(3) 0.159(3) 0.5982(14) 0.210(6) Uiso 1.000000 GR . .
 H90b H 0.312(4) 0.2227(11) 0.6368(10) 0.210(6) Uiso 1.000000 GR . .
 H90c H 0.2581(7) 0.177(4) 0.614(2) 0.210(6) Uiso 1.000000 GR . .
 C94 C 0.1800(4) 0.1296(5) 0.7270(5) 0.125(2) Uani 1.000000 . U .
 H94a H 0.1506(9) 0.130(3) 0.7605(14) 0.187(3) Uiso 1.000000 GR . .
 H94b H 0.213(2) 0.103(2) 0.7478(19) 0.187(3) Uiso 1.000000 GR . .
 H94c H 0.194(3) 0.1711(13) 0.7214(8) 0.187(3) Uiso 1.000000 GR . .
 C75A C 0.8550(4) 0.5821(5) 0.5669(4) 0.067(3) Uani 0.634(17) . . 1
 H75a H 0.8930(4) 0.5602(5) 0.5745(4) 0.081(4) Uiso 0.634(17) R . 1
 H75b H 0.8580(4) 0.6191(5) 0.5984(4) 0.081(4) Uiso 0.634(17) R . 1
 C24 C 0.6022(4) 0.3945(5) 0.4672(4) 0.132(4) Uani 1.000000 . . .
 H24a H 0.585(3) 0.4346(16) 0.4543(14) 0.199(5) Uiso 1.000000 GR . .
 H24b H 0.6437(4) 0.395(4) 0.4611(11) 0.199(5) Uiso 1.000000 GR . .
 H24c H 0.581(3) 0.364(2) 0.4344(5) 0.199(5) Uiso 1.000000 GR . .
 C95 C 0.0769(4) 0.1408(4) 0.5592(5) 0.1149(18) Uani 1.000000 . U .
 H95a H 0.0988(4) 0.1355(4) 0.5170(5) 0.138(2) Uiso 1.000000 R . .
 H95b H 0.0543(4) 0.1033(4) 0.5657(5) 0.138(2) Uiso 1.000000 R . .
 C47 C 0.4169(4) 0.1959(6) 0.8898(5) 0.074(4) Uani 0.62(2) . U 1
 C89 C 0.2824(4) 0.2205(7) 0.5292(8) 0.191(6) Uani 1.000000 . . .
 H89a H 0.3040(4) 0.2596(7) 0.5290(8) 0.229(8) Uiso 1.000000 R . .
 H89b H 0.2943(4) 0.1935(7) 0.4906(8) 0.229(8) Uiso 1.000000 R . .
 C92 C 0.1366(5) 0.2446(6) 0.4230(6) 0.156(4) Uani 1.000000 . . .
 H92a H 0.1235(5) 0.252(4) 0.3700(12) 0.234(7) Uiso 1.000000 GR . .
 H92b H 0.1197(5) 0.2061(17) 0.437(5) 0.234(7) Uiso 1.000000 GR . .
 H92c H 0.1237(5) 0.278(3) 0.452(4) 0.234(7) Uiso 1.000000 GR . .
 C91 C 0.2020(5) 0.2404(6) 0.4376(5) 0.153(4) Uani 1.000000 . . .
 H91a H 0.2153(5) 0.2062(6) 0.4088(5) 0.184(5) Uiso 1.000000 R . .
 H91b H 0.2194(5) 0.2786(6) 0.4217(5) 0.184(5) Uiso 1.000000 R . .
 C96 C 0.0372(4) 0.1981(5) 0.5499(6) 0.138(2) Uani 1.000000 . U .
 H96a H -0.0020(11) 0.1869(8) 0.525(4) 0.207(4) Uiso 1.000000 GR . .
 H96b H 0.034(3) 0.215(2) 0.5990(6) 0.207(4) Uiso 1.000000 GR . .
 H96c H 0.0543(19) 0.2286(15) 0.520(4) 0.207(4) Uiso 1.000000 GR . .
 O10A O 0.5395(3) 0.2840(4) 0.9327(4) 0.059(2) Uani 0.426(8) . U 2
 O9 O 0.5386(5) 0.4660(5) 0.8284(9) 0.074(4) Uani 0.49(2) . . 2
 C84 C 0.5665(10) 0.4942(10) 0.7757(12) 0.089(5) Uani 0.49(2) . U 2
 H84c H 0.5375(10) 0.5018(10) 0.7304(12) 0.106(5) Uiso 0.49(2) R . 2
 H84d H 0.5970(10) 0.4666(10) 0.7620(12) 0.106(5) Uiso 0.49(2) R . 2
 C75 C 0.8139(9) 0.6133(10) 0.5456(10) 0.096(8) Uani 0.366(17) . . 2
 H75c H 0.8430(9) 0.6388(10) 0.5776(10) 0.115(9) Uiso 0.366(17) R . 2
 H75d H 0.7754(9) 0.6343(10) 0.5371(10) 0.115(9) Uiso 0.366(17) R . 2
 C88 C 0.6092(6) 0.3254(7) 0.9504(8) 0.072(3) Uani 0.574(8) D U 1
 H88a H 0.6214(6) 0.3047(7) 0.9069(8) 0.086(4) Uiso 0.574(8) R . 1
 H88b H 0.6440(6) 0.3449(7) 0.9798(8) 0.086(4) Uiso 0.574(8) R . 1
 C87 C 0.5809(5) 0.2802(5) 0.9980(6) 0.080(3) Uani 0.574(8) D U 1
 H87a H 0.5599(5) 0.2476(5) 0.9671(6) 0.095(3) Uiso 0.574(8) R . 1
 H87b H 0.6106(5) 0.2616(5) 1.0367(6) 0.095(3) Uiso 0.574(8) R . 1
 C86 C 0.5392(5) 0.3197(6) 1.0321(6) 0.074(3) Uani 0.574(8) D U 1
 H86a H 0.4991(5) 0.3021(6) 1.0237(6) 0.089(3) Uiso 0.574(8) R . 1
 H86b H 0.5522(5) 0.3242(6) 1.0863(6) 0.089(3) Uiso 0.574(8) R . 1
 C85 C 0.5402(6) 0.3807(7) 0.9930(7) 0.077(4) Uani 0.574(8) D U 1
 H85a H 0.5645(6) 0.4105(7) 1.0251(7) 0.093(5) Uiso 0.574(8) R . 1
 H85b H 0.4999(6) 0.3972(7) 0.9799(7) 0.093(5) Uiso 0.574(8) R . 1
 C85A C 0.5146(6) 0.3067(6) 0.9930(8) 0.068(3) Uani 0.426(8) D U 2
 H85c H 0.4722(6) 0.3148(6) 0.9775(8) 0.082(4) Uiso 0.426(8) R . 2
 H85d H 0.5191(6) 0.2767(6) 1.0341(8) 0.082(4) Uiso 0.426(8) R . 2
 C86A C 0.5465(7) 0.3652(9) 1.0180(10) 0.068(4) Uani 0.426(8) D U 2
 H86c H 0.5221(7) 0.4013(9) 1.0018(10) 0.081(5) Uiso 0.426(8) R . 2
 H86d H 0.5576(7) 0.3663(9) 1.0728(10) 0.081(5) Uiso 0.426(8) R . 2
 C87A C 0.6011(5) 0.3630(6) 0.9795(7) 0.064(3) Uani 0.426(8) D U 2
 H87c H 0.5982(5) 0.3928(6) 0.9382(7) 0.077(4) Uiso 0.426(8) R . 2
 H87d H 0.6373(5) 0.3712(6) 1.0151(7) 0.077(4) Uiso 0.426(8) R . 2
 C88A C 0.6000(7) 0.2974(8) 0.9505(10) 0.060(4) Uani 0.426(8) D U 2
 H88c H 0.6197(7) 0.2694(8) 0.9891(10) 0.072(5) Uiso 0.426(8) R . 2
 H88d H 0.6196(7) 0.2945(8) 0.9059(10) 0.072(5) Uiso 0.426(8) R . 2
 C47A C 0.4240(9) 0.2438(15) 0.9077(11) 0.099(7) Uani 0.38(2) . U 2
 H47d H 0.4117(12) 0.239(8) 0.9565(12) 0.148(11) Uiso 0.38(2) GR . 2
 H47e H 0.452(3) 0.211(5) 0.900(5) 0.148(11) Uiso 0.38(2) GR . 2
 H47f H 0.443(4) 0.284(3) 0.905(6) 0.148(11) Uiso 0.38(2) GR . 2
 C97 C 0.3384(13) 0.1849(12) 0.8347(14) 0.088(7) Uani 0.38(2) . . 2
 H48a H 0.3205(9) 0.1679(18) 0.791(3) 0.090(4) Uiso 0.62(2) GR . 1
 H48b H 0.3000(16) 0.184(2) 0.8684(8) 0.090(4) Uiso 0.62(2) GR . 1
 H48c H 0.2812(9) 0.2272(9) 0.798(3) 0.090(4) Uiso 0.62(2) GR . 1
 H97a H 0.311(5) 0.181(3) 0.871(5) 0.133(11) Uiso 0.38(2) GR . 2
 H97b H 0.316(5) 0.184(3) 0.784(3) 0.133(11) Uiso 0.38(2) GR . 2
 H97c H 0.3660(14) 0.1506(13) 0.841(8) 0.133(11) Uiso 0.38(2) GR . 2
 H47a H 0.4067(19) 0.187(3) 0.9391(17) 0.110(6) Uiso 0.62(2) GR . 1
 H47b H 0.418(2) 0.1577(15) 0.862(2) 0.110(6) Uiso 0.62(2) GR . 1
 H47c H 0.4557(7) 0.2152(15) 0.895(4) 0.110(6) Uiso 0.62(2) GR . 1

loop_
  _atom_site_aniso_label
  _atom_site_aniso_U_11
  _atom_site_aniso_U_22
  _atom_site_aniso_U_33
  _atom_site_aniso_U_12
  _atom_site_aniso_U_13
  _atom_site_aniso_U_23
 K1 0.0668(6) 0.0685(7) 0.0520(5) -0.0184(5) -0.0104(4) 0.0073(5)
 K3 0.0414(5) 0.0601(7) 0.0979(8) 0.0063(5) 0.0041(5) -0.0158(6)
 K2 0.0371(5) 0.1603(15) 0.0775(7) -0.0028(7) 0.0172(5) -0.0448(8)
 O6 0.0368(13) 0.0549(18) 0.0467(14) 0.0053(13) 0.0055(11) -0.0022(13)
 O5 0.0413(14) 0.0497(17) 0.0501(15) 0.0067(13) 0.0100(12) 0.0014(13)
 O4 0.0379(14) 0.067(2) 0.0561(17) 0.0006(14) 0.0076(12) -0.0069(15)
 O3 0.0309(13) 0.082(2) 0.0640(18) 0.0017(15) 0.0103(12) -0.0134(17)
 N3 0.0339(15) 0.0465(19) 0.0385(16) 0.0006(14) 0.0040(12) -0.0001(14)
 O2 0.0481(17) 0.078(2) 0.078(2) 0.0005(17) 0.0327(16) -0.0054(18)
 N2 0.0316(15) 0.064(2) 0.0476(18) 0.0009(16) 0.0083(13) -0.0044(16)
 N1 0.0424(18) 0.055(2) 0.066(2) -0.0015(17) 0.0246(16) 0.0007(18)
 O1 0.0511(18) 0.096(3) 0.086(2) -0.0036(19) 0.0360(17) -0.003(2)
 O7 0.099(3) 0.077(3) 0.0564(19) -0.002(2) 0.0037(18) 0.0035(18)
 O8 0.080(2) 0.088(3) 0.065(2) -0.016(2) 0.0096(18) -0.010(2)
 C59 0.0378(19) 0.050(2) 0.0342(17) 0.0030(17) 0.0073(14) 0.0030(16)
 C58 0.0403(19) 0.045(2) 0.0367(18) -0.0002(17) 0.0039(15) 0.0046(16)
 C49 0.0309(17) 0.054(2) 0.0413(19) 0.0034(17) 0.0075(15) 0.0063(18)
 C60 0.0393(19) 0.048(2) 0.0382(18) -0.0009(18) 0.0058(15) 0.0053(17)
 C61 0.0411(19) 0.044(2) 0.0392(19) 0.0051(17) 0.0023(15) 0.0010(16)
 C50 0.0372(19) 0.050(2) 0.048(2) -0.0005(18) 0.0080(16) 0.0067(18)
 C34 0.0316(18) 0.060(3) 0.046(2) 0.0004(18) 0.0084(15) 0.0019(19)
 C26 0.0368(19) 0.063(3) 0.045(2) 0.0046(19) 0.0106(16) 0.0017(19)
 C54 0.049(2) 0.051(3) 0.042(2) -0.007(2) 0.0031(17) 0.0055(18)
 C66 0.0417(19) 0.045(2) 0.043(2) 0.0041(18) 0.0029(16) 0.0022(17)
 C35 0.0329(18) 0.062(3) 0.045(2) 0.0014(19) 0.0089(16) 0.006(2)
 C62 0.053(2) 0.052(3) 0.042(2) 0.013(2) 0.0028(17) -0.0006(18)
 C57 0.045(2) 0.053(3) 0.0415(19) 0.0057(19) 0.0070(16) 0.0047(18)
 C11 0.040(2) 0.061(3) 0.056(2) -0.007(2) 0.0135(18) 0.004(2)
 C55 0.060(3) 0.048(3) 0.047(2) -0.004(2) 0.0032(19) 0.0010(19)
 C51 0.0387(19) 0.059(3) 0.045(2) -0.0049(19) 0.0104(16) 0.0078(19)
 C25 0.041(2) 0.063(3) 0.050(2) 0.003(2) 0.0112(17) 0.003(2)
 C36 0.0381(19) 0.059(3) 0.045(2) 0.0068(19) 0.0117(16) 0.0077(19)
 C37 0.0317(18) 0.074(3) 0.047(2) -0.002(2) 0.0075(16) -0.007(2)
 C10 0.044(2) 0.065(3) 0.052(2) -0.008(2) -0.0038(18) 0.011(2)
 C70 0.049(2) 0.052(3) 0.044(2) -0.0020(19) 0.0103(17) 0.0044(18)
 C1 0.038(2) 0.080(4) 0.058(2) 0.005(2) 0.0107(18) -0.004(2)
 C12 0.049(2) 0.060(3) 0.057(3) 0.006(2) -0.017(2) -0.002(2)
 C31 0.042(2) 0.076(3) 0.050(2) 0.010(2) 0.0171(18) 0.007(2)
 C33 0.0342(19) 0.058(3) 0.050(2) -0.0010(18) 0.0104(16) 0.0105(19)
 C53 0.051(2) 0.058(3) 0.056(2) -0.013(2) 0.0024(19) 0.007(2)
 C52 0.044(2) 0.060(3) 0.056(2) -0.007(2) 0.0053(18) 0.013(2)
 C30 0.040(2) 0.070(3) 0.045(2) 0.008(2) 0.0116(16) 0.006(2)
 C42 0.039(2) 0.061(3) 0.056(2) -0.000(2) 0.0040(18) -0.004(2)
 C27 0.039(2) 0.080(3) 0.052(2) 0.008(2) 0.0075(18) -0.004(2)
 C38 0.042(2) 0.071(3) 0.049(2) 0.004(2) 0.0088(17) 0.000(2)
 C56 0.059(3) 0.048(3) 0.048(2) 0.004(2) 0.0077(19) -0.0034(19)
 C32 0.0333(18) 0.072(3) 0.049(2) 0.003(2) 0.0139(17) 0.016(2)
 C67 0.063(3) 0.063(3) 0.042(2) 0.013(2) 0.0134(19) 0.007(2)
 C2 0.043(2) 0.075(4) 0.054(2) 0.006(2) -0.0027(19) -0.009(2)
 C29 0.048(2) 0.083(4) 0.051(2) 0.013(2) 0.0141(19) -0.005(2)
 C65 0.054(2) 0.048(3) 0.058(3) -0.001(2) -0.003(2) 0.001(2)
 C41 0.047(2) 0.062(3) 0.068(3) 0.004(2) 0.007(2) -0.009(2)
 C39 0.047(2) 0.085(4) 0.055(2) 0.003(2) 0.0158(19) -0.004(2)
 C40 0.044(2) 0.072(3) 0.066(3) 0.007(2) 0.011(2) -0.007(2)
 C63 0.074(3) 0.064(3) 0.041(2) 0.011(3) -0.005(2) -0.008(2)
 C71 0.058(3) 0.069(3) 0.049(2) -0.004(2) 0.002(2) 0.015(2)
 C28 0.049(2) 0.089(4) 0.052(2) 0.005(2) 0.0090(19) -0.010(2)
 C64 0.064(3) 0.055(3) 0.065(3) 0.004(2) -0.008(2) -0.008(2)
 O11 0.075(3) 0.158(5) 0.129(4) 0.015(3) 0.039(3) 0.028(4)
 C13 0.051(2) 0.063(3) 0.088(4) -0.008(2) 0.035(3) 0.005(3)
 C69 0.070(3) 0.066(3) 0.053(2) 0.009(3) 0.009(2) 0.005(2)
 C46 0.050(2) 0.067(3) 0.065(3) 0.002(2) 0.009(2) 0.010(2)
 C72 0.058(3) 0.076(4) 0.059(3) 0.001(3) 0.019(2) 0.009(2)
 O12 0.098(3) 0.105(3) 0.108(3) 0.001(2) 0.000(2) 0.010(2)
 C43 0.062(3) 0.077(4) 0.063(3) 0.013(3) 0.024(2) 0.012(3)
 C9 0.052(3) 0.095(4) 0.059(3) -0.022(3) -0.001(2) 0.020(3)
 C6 0.070(3) 0.072(4) 0.068(3) -0.007(3) -0.024(3) 0.005(3)
 C19 0.062(3) 0.068(4) 0.089(4) -0.014(3) 0.030(3) -0.019(3)
 C3 0.054(3) 0.085(4) 0.070(3) 0.017(3) -0.010(2) -0.019(3)
 C8 0.074(4) 0.113(5) 0.061(3) -0.046(4) -0.027(3) 0.040(3)
 C14 0.064(3) 0.062(3) 0.108(4) -0.015(3) 0.036(3) -0.009(3)
 C45 0.080(4) 0.098(5) 0.057(3) 0.012(3) 0.019(3) 0.015(3)
 C77 0.072(3) 0.079(4) 0.078(3) -0.004(3) 0.019(3) -0.003(3)
 C73 0.066(3) 0.090(4) 0.066(3) 0.019(3) 0.019(2) 0.007(3)
 C82 0.074(4) 0.075(4) 0.086(4) 0.013(3) 0.005(3) 0.009(3)
 C78 0.053(3) 0.093(4) 0.080(4) 0.000(3) 0.002(2) -0.010(3)
 C5 0.091(4) 0.064(4) 0.082(4) 0.023(3) -0.028(3) -0.015(3)
 C7 0.081(4) 0.085(5) 0.080(4) -0.005(4) -0.018(3) 0.008(3)
 C68 0.120(5) 0.073(4) 0.059(3) 0.028(4) 0.040(3) 0.013(3)
 C4 0.071(4) 0.089(5) 0.091(4) 0.018(4) -0.013(3) -0.024(4)
 C79 0.074(3) 0.084(4) 0.067(3) 0.005(3) -0.013(3) -0.002(3)
 C81 0.064(3) 0.086(4) 0.091(4) 0.005(3) 0.009(3) -0.021(3)
 C18 0.081(4) 0.074(4) 0.107(5) 0.004(3) 0.042(4) 0.031(4)
 C80 0.109(5) 0.093(5) 0.076(4) -0.042(4) 0.014(3) -0.009(3)
 C22 0.092(4) 0.094(5) 0.080(4) 0.008(4) 0.018(3) 0.033(3)
 O9A 0.075(6) 0.081(9) 0.088(7) -0.017(5) 0.019(5) -0.013(6)
 O10 0.065(4) 0.096(5) 0.057(4) 0.020(4) 0.018(3) 0.016(3)
 C44 0.126(6) 0.067(4) 0.097(5) 0.002(4) 0.025(4) 0.003(3)
 C21 0.067(3) 0.090(5) 0.141(6) -0.016(3) 0.033(4) -0.019(4)
 C83 0.132(6) 0.081(5) 0.102(5) 0.006(5) 0.041(5) 0.011(4)
 C20 0.069(4) 0.166(8) 0.096(5) -0.016(4) 0.031(3) -0.042(5)
 C48 0.051(5) 0.057(6) 0.071(6) 0.002(4) 0.007(5) 0.018(4)
 C15 0.099(5) 0.068(5) 0.170(8) -0.029(4) 0.036(5) -0.004(5)
 C93 0.103(4) 0.105(4) 0.125(4) -0.002(3) 0.010(2) 0.014(3)
 C74 0.149(7) 0.096(6) 0.126(6) -0.041(5) 0.084(5) -0.020(5)
 C76 0.151(7) 0.080(5) 0.070(4) 0.024(5) -0.014(4) -0.003(3)
 C17 0.107(6) 0.100(6) 0.167(8) 0.007(5) 0.048(6) 0.058(6)
 C16 0.107(6) 0.063(5) 0.229(11) -0.008(5) 0.039(7) 0.026(6)
 C23 0.090(5) 0.203(11) 0.091(5) -0.041(6) 0.030(4) 0.002(5)
 C84A 0.088(7) 0.103(14) 0.095(11) -0.032(9) 0.034(8) 0.006(7)
 C90 0.090(6) 0.162(10) 0.157(8) 0.002(6) -0.016(5) 0.044(7)
 C94 0.105(4) 0.134(5) 0.131(5) -0.008(3) 0.007(3) 0.016(3)
 C75A 0.073(6) 0.079(7) 0.050(4) -0.013(5) 0.008(4) -0.004(4)
 C24 0.110(6) 0.207(11) 0.091(5) 0.027(6) 0.048(4) 0.046(6)
 C95 0.103(4) 0.115(4) 0.121(4) 0.009(3) 0.001(2) 0.009(3)
 C47 0.071(6) 0.086(8) 0.064(5) 0.017(5) 0.010(4) 0.022(5)
 C89 0.087(6) 0.230(15) 0.267(15) 0.035(8) 0.067(8) 0.105(13)
 C92 0.116(7) 0.200(12) 0.144(8) -0.003(7) -0.007(6) -0.069(8)
 C91 0.142(9) 0.217(13) 0.108(7) -0.033(8) 0.046(6) -0.053(7)
 C96 0.117(5) 0.133(5) 0.159(5) 0.020(3) 0.008(3) 0.016(3)
 O10A 0.051(4) 0.067(5) 0.060(4) -0.009(4) 0.017(3) -0.010(4)
 O9 0.072(6) 0.050(6) 0.107(9) -0.007(4) 0.034(6) -0.004(5)
 C84 0.095(7) 0.085(13) 0.098(11) -0.036(9) 0.052(8) -0.004(7)
 C75 0.075(12) 0.124(18) 0.088(12) 0.032(11) 0.011(9) 0.025(11)
 C88 0.054(6) 0.093(10) 0.066(6) 0.015(5) 0.003(4) 0.009(5)
 C87 0.072(6) 0.096(7) 0.067(6) 0.003(4) -0.001(4) 0.007(4)
 C86 0.066(5) 0.101(7) 0.053(5) -0.002(4) -0.000(3) 0.007(4)
 C85 0.078(7) 0.099(7) 0.057(7) 0.010(4) 0.019(5) 0.007(4)
 C85A 0.063(6) 0.087(8) 0.057(7) 0.002(5) 0.016(5) -0.010(5)
 C86A 0.059(6) 0.084(8) 0.060(10) 0.010(5) 0.008(5) -0.011(5)
 C87A 0.060(6) 0.066(7) 0.066(7) 0.006(4) 0.009(4) -0.013(5)
 C88A 0.049(7) 0.065(8) 0.064(8) 0.007(5) 0.004(5) -0.011(5)
 C47A 0.088(11) 0.121(18) 0.086(11) -0.024(10) 0.006(8) 0.017(10)
 C97 0.098(19) 0.082(17) 0.082(12) -0.012(13) 0.007(14) 0.016(11)

loop_
  _geom_bond_atom_site_label_1
  _geom_bond_atom_site_label_2
  _geom_bond_distance
  _geom_bond_site_symmetry_2
  _geom_bond_publ_flag
 K1 O6 2.590(3) 1_655 ?
 K1 O1 2.488(4) . ?
 K1 O7 2.729(4) . ?
 K1 O8 2.648(4) . ?
 K1 C61 3.396(4) 1_655 ?
 K1 C66 3.491(4) 1_655 ?
 K1 C62 3.440(4) 1_655 ?
 K1 C63 3.500(5) 1_655 ?
 K1 H76b 3.090(7) . ?
 K3 O5 2.548(3) . ?
 K3 O4 2.551(3) . ?
 K3 O11 2.827(6) . ?
 K3 O12 2.701(6) . ?
 K3 H74a 3.035(9) 3_666 ?
 K3 H74b 3.088(8) 3_666 ?
 K3 H74c 3.645(10) 3_666 ?
 K3 H90c 3.10(7) . ?
 K3 H94c 2.78(3) . ?
 K3 H96b 3.14(8) . ?
 K2 O3 2.586(3) . ?
 K2 O2 2.546(3) . ?
 K2 C37 3.333(4) . ?
 K2 C42 3.415(5) . ?
 K2 C38 3.366(4) . ?
 K2 C41 3.415(5) . ?
 K2 C39 3.379(5) . ?
 K2 C40 3.398(5) . ?
 K2 O9A 2.900(16) . ?
 K2 O10 2.583(7) . ?
 K2 O10A 3.037(8) . ?
 K2 O9 2.433(9) . ?
 O6 C59 1.250(4) . ?
 O5 C49 1.257(5) . ?
 O4 C35 1.256(5) . ?
 O3 C25 1.252(5) . ?
 N3 C59 1.388(5) . ?
 N3 C49 1.437(4) . ?
 N3 C61 1.444(5) . ?
 O2 C11 1.247(6) . ?
 N2 C35 1.436(5) . ?
 N2 C25 1.374(6) . ?
 N2 C37 1.459(5) . ?
 N1 C11 1.422(5) . ?
 N1 C1 1.407(6) . ?
 N1 C13 1.444(7) . ?
 O1 C1 1.251(6) . ?
 O7 C73 1.424(7) . ?
 O7 C76 1.441(7) . ?
 O8 C77 1.390(7) . ?
 O8 C80 1.427(7) . ?
 C59 C58 1.437(6) . ?
 C58 C60 1.417(5) . ?
 C58 C57 1.401(6) . ?
 C49 C50 1.390(6) . ?
 C60 C50 1.411(6) . ?
 C60 C54 1.435(6) . ?
 C61 C66 1.401(6) . ?
 C61 C62 1.403(6) . ?
 C50 C51 1.526(5) . ?
 C34 C35 1.405(6) . ?
 C34 C36 1.401(6) . ?
 C34 C33 1.520(5) . ?
 C26 C25 1.442(6) . ?
 C26 C36 1.419(5) . ?
 C26 C27 1.405(6) . ?
 C54 C55 1.379(7) . ?
 C54 C53 1.458(6) . ?
 C66 C70 1.535(5) . ?
 C66 C65 1.377(6) . ?
 C62 C67 1.512(7) . ?
 C62 C63 1.387(7) . ?
 C57 H57 0.9500 . ?
 C57 C56 1.367(6) . ?
 C11 C10 1.418(7) . ?
 C55 H55 0.9500 . ?
 C55 C56 1.409(6) . ?
 C51 H51 1.0000 . ?
 C51 C33 1.593(6) . ?
 C51 C52 1.486(7) . ?
 C36 C30 1.441(6) . ?
 C37 C42 1.411(7) . ?
 C37 C38 1.388(6) . ?
 C10 C12 1.423(7) . ?
 C10 C9 1.426(7) . ?
 C70 H70 1.0000 . ?
 C70 C71 1.544(6) . ?
 C70 C72 1.521(6) . ?
 C1 C2 1.399(8) . ?
 C12 C2 1.397(7) . ?
 C12 C6 1.446(8) . ?
 C31 H31 0.9500 . ?
 C31 C30 1.459(6) . ?
 C31 C32 1.320(7) . ?
 C33 H33 1.0000 . ?
 C33 C32 1.499(6) . ?
 C53 H53 0.9500 . ?
 C53 C52 1.334(7) . ?
 C52 H52 0.9500 . ?
 C30 C29 1.369(7) . ?
 C42 C41 1.393(6) . ?
 C42 C46 1.515(7) . ?
 C27 H27 0.9500 . ?
 C27 C28 1.370(6) . ?
 C38 C39 1.409(6) . ?
 C38 C43 1.504(7) . ?
 C56 H56 0.9500 . ?
 C32 H32 0.9500 . ?
 C67 H67 1.0000 . ?
 C67 C69 1.546(7) . ?
 C67 C68 1.531(6) . ?
 C2 C3 1.437(7) . ?
 C29 H29 0.9500 . ?
 C29 C28 1.415(6) . ?
 C65 H65 0.9500 . ?
 C65 C64 1.381(7) . ?
 C41 H41 0.9500 . ?
 C41 C40 1.362(7) . ?
 C39 H39 0.9500 . ?
 C39 C40 1.386(7) . ?
 C40 H40 0.9500 . ?
 C63 H63 0.9500 . ?
 C63 C64 1.374(8) . ?
 C71 H71a 0.9800 . ?
 C71 H71b 0.9800 . ?
 C71 H71c 0.9800 . ?
 C28 H28 0.9500 . ?
 C64 H64 0.9500 . ?
 O11 C89 1.414(10) . ?
 O11 C91 1.434(11) . ?
 C13 C14 1.395(8) . ?
 C13 C18 1.390(8) . ?
 C69 H69a 0.9800 . ?
 C69 H69b 0.9800 . ?
 C69 H69c 0.9800 . ?
 C46 C48 1.573(12) . ?
 C46 C47 1.575(10) . ?
 C46 C47A 1.544(19) . ?
 C46 C97 1.41(2) . ?
 C72 H72a 0.9800 . ?
 C72 H72b 0.9800 . ?
 C72 H72c 0.9800 . ?
 O12 C93 1.488(9) . ?
 O12 C95 1.431(9) . ?
 C43 H43 1.0000 . ?
 C43 C45 1.544(7) . ?
 C43 C44 1.505(9) . ?
 C9 H9 0.9500 . ?
 C9 C8 1.445(9) . ?
 C6 C5 1.435(9) . ?
 C6 C7 1.378(9) . ?
 C19 H19 1.0000 . ?
 C19 C14 1.495(9) . ?
 C19 C21 1.551(8) . ?
 C19 C20 1.523(8) . ?
 C3 H3 0.9500 . ?
 C3 C4 1.335(9) . ?
 C8 H8 0.9500 . ?
 C8 C7 1.390(10) . ?
 C14 C15 1.403(9) . ?
 C45 H45a 0.9800 . ?
 C45 H45b 0.9800 . ?
 C45 H45c 0.9800 . ?
 C77 H77a 0.9900 . ?
 C77 H77b 0.9900 . ?
 C77 C78 1.490(8) . ?
 C73 H73a 0.9900 . ?
 C73 H73b 0.9900 . ?
 C73 C74 1.498(10) . ?
 C82 H82a 0.9900 . ?
 C82 H82b 0.9900 . ?
 C82 C81 1.494(9) . ?
 C82 C83 1.528(9) . ?
 C78 H78a 0.9900 . ?
 C78 H78b 0.9900 . ?
 C78 C79 1.525(9) . ?
 C5 H5 0.9500 . ?
 C5 C4 1.378(10) . ?
 C7 H7 0.9500 . ?
 C68 H68a 0.9800 . ?
 C68 H68b 0.9800 . ?
 C68 H68c 0.9800 . ?
 C4 H4 0.9500 . ?
 C79 H79a 0.9900 . ?
 C79 H79b 0.9900 . ?
 C79 C80 1.506(9) . ?
 C81 H81a 0.9900 . ?
 C81 H81b 0.9900 . ?
 C81 H81c 0.9900 . ?
 C81 H81d 0.9900 . ?
 C81 O9A 1.523(11) . ?
 C81 O9 1.445(10) . ?
 C18 C22 1.520(10) . ?
 C18 C17 1.397(11) . ?
 C80 H80a 0.9900 . ?
 C80 H80b 0.9900 . ?
 C22 H22 1.0000 . ?
 C22 C23 1.500(10) . ?
 C22 C24 1.509(9) . ?
 O9A C84A 1.440(18) . ?
 O10 C88 1.404(14) . ?
 O10 C85 1.422(14) . ?
 C44 H44a 0.9800 . ?
 C44 H44b 0.9800 . ?
 C44 H44c 0.9800 . ?
 C21 H21a 0.9800 . ?
 C21 H21b 0.9800 . ?
 C21 H21c 0.9800 . ?
 C83 H83a 0.9900 . ?
 C83 H83b 0.9900 . ?
 C83 H83c 0.9900 . ?
 C83 H83d 0.9900 . ?
 C83 C84A 1.34(2) . ?
 C83 C84 1.58(2) . ?
 C20 H20a 0.9800 . ?
 C20 H20b 0.9800 . ?
 C20 H20c 0.9800 . ?
 C48 H48a 0.9800 . ?
 C48 H48b 0.9800 . ?
 C48 H48c 0.9800 . ?
 C15 H15 0.9500 . ?
 C15 C16 1.366(13) . ?
 C93 H93a 0.9900 . ?
 C93 H93b 0.9900 . ?
 C93 C94 1.418(11) . ?
 C74 H74a 0.9900 . ?
 C74 H74b 0.9900 . ?
 C74 H74c 0.9900 . ?
 C74 H74d 0.9900 . ?
 C74 C75A 1.630(12) . ?
 C74 C75 1.383(19) . ?
 C76 H76c 0.9900 . ?
 C76 H76d 0.9900 . ?
 C76 H76a 0.9900 . ?
 C76 H76b 0.9900 . ?
 C76 C75A 1.376(12) . ?
 C76 C75 1.63(2) . ?
 C17 H17 0.9500 . ?
 C17 C16 1.363(14) . ?
 C16 H16 0.9500 . ?
 C23 H23a 0.9800 . ?
 C23 H23b 0.9800 . ?
 C23 H23c 0.9800 . ?
 C84A H84a 0.9900 . ?
 C84A H84b 0.9900 . ?
 C90 H90a 0.9800 . ?
 C90 H90b 0.9800 . ?
 C90 H90c 0.9800 . ?
 C90 C89 1.413(14) . ?
 C94 H94a 0.9800 . ?
 C94 H94b 0.9800 . ?
 C94 H94c 0.9800 . ?
 C75A H75a 0.9900 . ?
 C75A H75b 0.9900 . ?
 C24 H24a 0.9800 . ?
 C24 H24b 0.9800 . ?
 C24 H24c 0.9800 . ?
 C95 H95a 0.9900 . ?
 C95 H95b 0.9900 . ?
 C95 C96 1.549(12) . ?
 C47 H47a 0.9800 . ?
 C47 H47b 0.9800 . ?
 C47 H47c 0.9800 . ?
 C89 H89a 0.9900 . ?
 C89 H89b 0.9900 . ?
 C92 H92a 0.9800 . ?
 C92 H92b 0.9800 . ?
 C92 H92c 0.9800 . ?
 C92 C91 1.494(14) . ?
 C91 H91a 0.9900 . ?
 C91 H91b 0.9900 . ?
 C96 H96a 0.9800 . ?
 C96 H96b 0.9800 . ?
 C96 H96c 0.9800 . ?
 O10A C85A 1.406(14) . ?
 O10A C88A 1.414(17) . ?
 O9 C84 1.382(16) . ?
 C84 H84c 0.9900 . ?
 C84 H84d 0.9900 . ?
 C75 H75c 0.9900 . ?
 C75 H75d 0.9900 . ?
 C88 H88a 0.9900 . ?
 C88 H88b 0.9900 . ?
 C88 C87 1.527(15) . ?
 C87 H87a 0.9900 . ?
 C87 H87b 0.9900 . ?
 C87 C86 1.500(14) . ?
 C86 H86a 0.9900 . ?
 C86 H86b 0.9900 . ?
 C86 C85 1.518(15) . ?
 C85 H85a 0.9900 . ?
 C85 H85b 0.9900 . ?
 C85A H85c 0.9900 . ?
 C85A H85d 0.9900 . ?
 C85A C86A 1.514(19) . ?
 C86A H86c 0.9900 . ?
 C86A H86d 0.9900 . ?
 C86A C87A 1.534(17) . ?
 C87A H87c 0.9900 . ?
 C87A H87d 0.9900 . ?
 C87A C88A 1.531(16) . ?
 C88A H88c 0.9900 . ?
 C88A H88d 0.9900 . ?
 C47A H47d 0.9800 . ?
 C47A H47e 0.9800 . ?
 C47A H47f 0.9800 . ?
 C97 H97a 0.9800 . ?
 C97 H97b 0.9800 . ?
 C97 H97c 0.9800 . ?

loop_
  _geom_angle_atom_site_label_1
  _geom_angle_atom_site_label_2
  _geom_angle_atom_site_label_3
  _geom_angle
  _geom_angle_site_symmetry_1
  _geom_angle_site_symmetry_3
  _geom_angle_publ_flag
 O1 K1 O6 119.74(12) . 1_655 ?
 O7 K1 O6 83.96(11) . 1_655 ?
 O7 K1 O1 127.54(14) . . ?
 O8 K1 O6 158.66(12) . 1_655 ?
 O8 K1 O1 81.45(13) . . ?
 O8 K1 O7 84.42(13) . . ?
 C61 K1 O6 50.47(9) 1_655 1_655 ?
 C61 K1 O1 111.33(12) 1_655 . ?
 C61 K1 O7 118.82(12) 1_655 . ?
 C61 K1 O8 122.42(12) 1_655 . ?
 C66 K1 O6 59.68(10) 1_655 1_655 ?
 C66 K1 O1 88.04(12) 1_655 . ?
 C66 K1 O7 139.81(12) 1_655 . ?
 C66 K1 O8 123.39(13) 1_655 . ?
 C66 K1 C61 23.43(10) 1_655 1_655 ?
 C62 K1 O6 67.62(10) 1_655 1_655 ?
 C62 K1 O1 120.45(13) 1_655 . ?
 C62 K1 O7 111.72(12) 1_655 . ?
 C62 K1 O8 100.49(12) 1_655 . ?
 C62 K1 C61 23.67(9) 1_655 1_655 ?
 C62 K1 C66 41.38(10) 1_655 1_655 ?
 C63 K1 O6 89.42(10) 1_655 1_655 ?
 C63 K1 O1 103.90(14) 1_655 . ?
 C63 K1 O7 123.81(13) 1_655 . ?
 C63 K1 O8 82.28(12) 1_655 . ?
 C63 K1 C61 40.37(10) 1_655 1_655 ?
 C63 K1 C66 46.77(10) 1_655 1_655 ?
 C63 K1 C62 23.03(11) 1_655 1_655 ?
 H76b K1 O6 53.33(16) . 1_655 ?
 H76b K1 O1 116.4(2) . . ?
 H76b K1 O7 39.82(14) . . ?
 H76b K1 O8 122.13(16) . . ?
 H76b K1 C61 102.32(18) . 1_655 ?
 H76b K1 C66 112.36(16) . 1_655 ?
 H76b K1 C62 112.0(2) . 1_655 ?
 H76b K1 C63 134.6(2) . 1_655 ?
 O4 K3 O5 102.57(10) . . ?
 O11 K3 O5 136.10(14) . . ?
 O11 K3 O4 99.15(14) . . ?
 O12 K3 O5 105.06(14) . . ?
 O12 K3 O4 133.48(14) . . ?
 O12 K3 O11 85.93(18) . . ?
 H74a K3 O5 54.01(16) 3_666 . ?
 H74a K3 O4 90.12(19) 3_666 . ?
 H74a K3 O11 88.58(19) 3_666 . ?
 H74a K3 O12 136.4(2) 3_666 . ?
 H74b K3 O5 84.35(19) 3_666 . ?
 H74b K3 O4 78.23(19) 3_666 . ?
 H74b K3 O11 63.4(2) 3_666 . ?
 H74b K3 O12 140.78(19) 3_666 . ?
 H74b K3 H74a 30.59(8) 3_666 3_666 ?
 H74c K3 O5 55.73(14) 3_666 . ?
 H74c K3 O4 94.98(16) 3_666 . ?
 H74c K3 O11 84.90(17) 3_666 . ?
 H74c K3 O12 131.52(18) 3_666 . ?
 H74c K3 H74a 5.69(3) 3_666 3_666 ?
 H74c K3 H74b 30.34(9) 3_666 3_666 ?
 H90c K3 O5 175.7(10) . . ?
 H90c K3 O4 81.5(10) . . ?
 H90c K3 O11 43.4(4) . . ?
 H90c K3 O12 70.9(8) . . ?
 H90c K3 H74a 127.9(3) . 3_666 ?
 H90c K3 H74b 97.9(4) . 3_666 ?
 H90c K3 H74c 125.7(2) . 3_666 ?
 H94c K3 O5 125.9(14) . . ?
 H94c K3 O4 82.9(6) . . ?
 H94c K3 O11 94.2(13) . . ?
 H94c K3 O12 50.6(6) . . ?
 H94c K3 H74a 172.8(3) . 3_666 ?
 H94c K3 H74b 147.4(14) . 3_666 ?
 H94c K3 H74c 177.6(12) . 3_666 ?
 H94c K3 H90c 52.8(14) . . ?
 H96b K3 O5 62.8(3) . . ?
 H96b K3 O4 152.8(3) . . ?
 H96b K3 O11 107.1(3) . . ?
 H96b K3 O12 44.1(4) . . ?
 H96b K3 H74a 97.5(5) . 3_666 ?
 H96b K3 H74b 120.0(5) . 3_666 ?
 H96b K3 H74c 94.4(5) . 3_666 ?
 H96b K3 H90c 112.9(10) . . ?
 H96b K3 H94c 88.0(12) . . ?
 O2 K2 O3 178.57(12) . . ?
 C37 K2 O3 51.39(10) . . ?
 C37 K2 O2 129.62(12) . . ?
 C42 K2 O3 61.58(11) . . ?
 C42 K2 O2 118.87(13) . . ?
 C42 K2 C37 24.09(11) . . ?
 C38 K2 O3 67.75(10) . . ?
 C38 K2 O2 113.55(12) . . ?
 C38 K2 C37 23.92(11) . . ?
 C38 K2 C42 42.43(12) . . ?
 C41 K2 O3 85.11(11) . . ?
 C41 K2 O2 95.34(12) . . ?
 C41 K2 C37 41.47(12) . . ?
 C41 K2 C42 23.53(11) . . ?
 C41 K2 C38 48.61(13) . . ?
 C39 K2 O3 91.01(10) . . ?
 C39 K2 O2 90.21(11) . . ?
 C39 K2 C37 41.63(10) . . ?
 C39 K2 C42 48.47(12) . . ?
 C39 K2 C38 24.11(11) . . ?
 C39 K2 C41 40.87(13) . . ?
 C40 K2 O3 99.26(11) . . ?
 C40 K2 O2 81.60(12) . . ?
 C40 K2 C37 48.50(11) . . ?
 C40 K2 C42 41.50(11) . . ?
 C40 K2 C38 42.26(12) . . ?
 C40 K2 C41 23.06(12) . . ?
 C40 K2 C39 23.59(13) . . ?
 O9A K2 O3 84.1(2) . . ?
 O9A K2 O2 96.2(2) . . ?
 O9A K2 C37 113.0(3) . . ?
 O9A K2 C42 136.4(3) . . ?
 O9A K2 C38 101.9(3) . . ?
 O9A K2 C41 150.4(3) . . ?
 O9A K2 C39 112.0(3) . . ?
 O9A K2 C40 134.5(3) . . ?
 O10 K2 O3 87.18(15) . . ?
 O10 K2 O2 91.42(16) . . ?
 O10 K2 C37 129.15(16) . . ?
 O10 K2 C42 115.98(18) . . ?
 O10 K2 C38 152.50(16) . . ?
 O10 K2 C41 121.0(2) . . ?
 O10 K2 C39 161.8(2) . . ?
 O10 K2 C40 139.4(2) . . ?
 O10 K2 O9A 85.9(3) . . ?
 O10A K2 O3 85.55(16) . . ?
 O10A K2 O2 93.17(16) . . ?
 O10A K2 C37 101.37(16) . . ?
 O10A K2 C42 80.89(16) . . ?
 O10A K2 C38 123.26(17) . . ?
 O10A K2 C41 81.44(17) . . ?
 O10A K2 C39 122.23(18) . . ?
 O10A K2 C40 100.60(18) . . ?
 O10A K2 O9A 124.9(3) . . ?
 O10A K2 O10 39.6(2) . . ?
 O9 K2 O3 85.7(2) . . ?
 O9 K2 O2 94.1(2) . . ?
 O9 K2 C37 125.7(3) . . ?
 O9 K2 C42 146.0(2) . . ?
 O9 K2 C38 118.8(4) . . ?
 O9 K2 C41 166.8(4) . . ?
 O9 K2 C39 130.0(4) . . ?
 O9 K2 C40 152.0(4) . . ?
 O9 K2 O9A 18.1(3) . . ?
 O9 K2 O10 67.9(5) . . ?
 O9 K2 O10A 107.2(5) . . ?
 C59 O6 K1 142.9(3) . 1_455 ?
 C49 O5 K3 153.3(3) . . ?
 C35 O4 K3 151.0(2) . . ?
 C25 O3 K2 142.7(3) . . ?
 C49 N3 C59 125.5(3) . . ?
 C61 N3 C59 116.3(3) . . ?
 C61 N3 C49 118.2(3) . . ?
 C11 O2 K2 154.5(3) . . ?
 C25 N2 C35 126.3(3) . . ?
 C37 N2 C35 117.9(3) . . ?
 C37 N2 C25 115.9(3) . . ?
 C1 N1 C11 124.5(4) . . ?
 C13 N1 C11 118.5(4) . . ?
 C13 N1 C1 117.0(4) . . ?
 C1 O1 K1 170.5(4) . . ?
 C73 O7 K1 131.3(3) . . ?
 C76 O7 K1 107.3(3) . . ?
 C76 O7 C73 108.8(5) . . ?
 C77 O8 K1 124.2(3) . . ?
 C80 O8 K1 123.5(4) . . ?
 C80 O8 C77 104.5(4) . . ?
 N3 C59 O6 119.7(4) . . ?
 C58 C59 O6 124.0(4) . . ?
 C58 C59 N3 116.3(3) . . ?
 C60 C58 C59 119.3(4) . . ?
 C57 C58 C59 119.9(4) . . ?
 C57 C58 C60 120.8(4) . . ?
 N3 C49 O5 115.8(4) . . ?
 C50 C49 O5 127.6(3) . . ?
 C50 C49 N3 116.6(4) . . ?
 C50 C60 C58 121.9(4) . . ?
 C54 C60 C58 117.6(4) . . ?
 C54 C60 C50 120.5(4) . . ?
 N3 C61 K1 106.8(2) . 1_455 ?
 C66 C61 K1 82.1(2) . 1_455 ?
 C66 C61 N3 118.9(3) . . ?
 C62 C61 K1 79.9(2) . 1_455 ?
 C62 C61 N3 119.4(4) . . ?
 C62 C61 C66 121.7(4) . . ?
 C60 C50 C49 120.3(3) . . ?
 C51 C50 C49 118.5(4) . . ?
 C51 C50 C60 121.0(4) . . ?
 C36 C34 C35 120.0(3) . . ?
 C33 C34 C35 118.6(4) . . ?
 C33 C34 C36 121.2(4) . . ?
 C36 C26 C25 118.7(4) . . ?
 C27 C26 C25 119.5(4) . . ?
 C27 C26 C36 121.7(4) . . ?
 C55 C54 C60 119.4(4) . . ?
 C53 C54 C60 117.3(4) . . ?
 C53 C54 C55 123.3(4) . . ?
 C61 C66 K1 74.5(2) . 1_455 ?
 C70 C66 K1 113.8(3) . 1_455 ?
 C70 C66 C61 120.8(4) . . ?
 C65 C66 K1 81.7(3) . 1_455 ?
 C65 C66 C61 118.5(4) . . ?
 C65 C66 C70 120.7(4) . . ?
 N2 C35 O4 117.0(3) . . ?
 C34 C35 O4 127.1(4) . . ?
 C34 C35 N2 116.0(4) . . ?
 C61 C62 K1 76.4(2) . 1_455 ?
 C67 C62 K1 110.0(3) . 1_455 ?
 C67 C62 C61 121.2(4) . . ?
 C63 C62 K1 80.9(3) . 1_455 ?
 C63 C62 C61 117.2(4) . . ?
 C63 C62 C67 121.5(4) . . ?
 H57 C57 C58 119.5(2) . . ?
 C56 C57 C58 121.0(4) . . ?
 C56 C57 H57 119.5(3) . . ?
 N1 C11 O2 117.7(4) . . ?
 C10 C11 O2 126.4(4) . . ?
 C10 C11 N1 115.9(4) . . ?
 H55 C55 C54 119.0(3) . . ?
 C56 C55 C54 122.1(4) . . ?
 C56 C55 H55 119.0(3) . . ?
 H51 C51 C50 108.1(2) . . ?
 C33 C51 C50 112.0(3) . . ?
 C33 C51 H51 108.1(2) . . ?
 C52 C51 C50 111.7(4) . . ?
 C52 C51 H51 108.1(2) . . ?
 C52 C51 C33 108.9(3) . . ?
 N2 C25 O3 120.3(4) . . ?
 C26 C25 O3 123.3(4) . . ?
 C26 C25 N2 116.4(4) . . ?
 C26 C36 C34 122.6(4) . . ?
 C30 C36 C34 120.7(4) . . ?
 C30 C36 C26 116.7(4) . . ?
 N2 C37 K2 108.1(2) . . ?
 C42 C37 K2 81.2(2) . . ?
 C42 C37 N2 117.6(4) . . ?
 C38 C37 K2 79.4(2) . . ?
 C38 C37 N2 119.8(4) . . ?
 C38 C37 C42 122.5(4) . . ?
 C12 C10 C11 120.3(4) . . ?
 C9 C10 C11 120.5(5) . . ?
 C9 C10 C12 119.1(5) . . ?
 H70 C70 C66 107.5(2) . . ?
 C71 C70 C66 110.0(3) . . ?
 C71 C70 H70 107.5(3) . . ?
 C72 C70 C66 113.5(4) . . ?
 C72 C70 H70 107.5(3) . . ?
 C72 C70 C71 110.5(4) . . ?
 O1 C1 N1 117.4(5) . . ?
 C2 C1 N1 117.7(4) . . ?
 C2 C1 O1 124.9(5) . . ?
 C2 C12 C10 121.2(5) . . ?
 C6 C12 C10 121.5(5) . . ?
 C6 C12 C2 117.3(5) . . ?
 C30 C31 H31 118.4(3) . . ?
 C32 C31 H31 118.4(2) . . ?
 C32 C31 C30 123.2(4) . . ?
 C51 C33 C34 111.9(3) . . ?
 H33 C33 C34 108.0(3) . . ?
 H33 C33 C51 108.0(2) . . ?
 C32 C33 C34 111.5(3) . . ?
 C32 C33 C51 109.3(4) . . ?
 C32 C33 H33 108.0(3) . . ?
 H53 C53 C54 118.6(3) . . ?
 C52 C53 C54 122.7(4) . . ?
 C52 C53 H53 118.6(3) . . ?
 C53 C52 C51 122.8(4) . . ?
 H52 C52 C51 118.6(2) . . ?
 H52 C52 C53 118.6(3) . . ?
 C31 C30 C36 117.0(4) . . ?
 C29 C30 C36 119.7(4) . . ?
 C29 C30 C31 123.2(4) . . ?
 C37 C42 K2 74.7(2) . . ?
 C41 C42 K2 78.3(3) . . ?
 C41 C42 C37 117.0(4) . . ?
 C46 C42 K2 116.5(3) . . ?
 C46 C42 C37 121.8(4) . . ?
 C46 C42 C41 121.2(5) . . ?
 H27 C27 C26 119.7(2) . . ?
 C28 C27 C26 120.6(4) . . ?
 C28 C27 H27 119.7(3) . . ?
 C37 C38 K2 76.7(2) . . ?
 C39 C38 K2 78.5(3) . . ?
 C39 C38 C37 117.0(5) . . ?
 C43 C38 K2 112.0(3) . . ?
 C43 C38 C37 122.2(4) . . ?
 C43 C38 C39 120.7(4) . . ?
 C55 C56 C57 118.9(4) . . ?
 H56 C56 C57 120.6(3) . . ?
 H56 C56 C55 120.6(3) . . ?
 C33 C32 C31 122.8(4) . . ?
 H32 C32 C31 118.6(2) . . ?
 H32 C32 C33 118.6(2) . . ?
 H67 C67 C62 108.3(2) . . ?
 C69 C67 C62 110.7(4) . . ?
 C69 C67 H67 108.3(3) . . ?
 C68 C67 C62 112.5(4) . . ?
 C68 C67 H67 108.3(3) . . ?
 C68 C67 C69 108.6(4) . . ?
 C12 C2 C1 120.3(4) . . ?
 C3 C2 C1 118.7(5) . . ?
 C3 C2 C12 121.0(5) . . ?
 H29 C29 C30 118.6(2) . . ?
 C28 C29 C30 122.7(4) . . ?
 C28 C29 H29 118.6(3) . . ?
 H65 C65 C66 119.6(3) . . ?
 C64 C65 C66 120.7(5) . . ?
 C64 C65 H65 119.6(3) . . ?
 C42 C41 K2 78.2(3) . . ?
 H41 C41 K2 115.60(9) . . ?
 H41 C41 C42 118.8(3) . . ?
 C40 C41 K2 77.7(3) . . ?
 C40 C41 C42 122.4(5) . . ?
 C40 C41 H41 118.8(3) . . ?
 C38 C39 K2 77.4(3) . . ?
 H39 C39 K2 114.75(9) . . ?
 H39 C39 C38 119.2(3) . . ?
 C40 C39 K2 79.0(3) . . ?
 C40 C39 C38 121.5(4) . . ?
 C40 C39 H39 119.2(3) . . ?
 C41 C40 K2 79.2(3) . . ?
 C39 C40 K2 77.4(3) . . ?
 C39 C40 C41 119.4(4) . . ?
 H40 C40 K2 113.67(8) . . ?
 H40 C40 C41 120.3(3) . . ?
 H40 C40 C39 120.3(3) . . ?
 C62 C63 K1 76.0(3) . 1_455 ?
 H63 C63 K1 113.41(7) . 1_455 ?
 H63 C63 C62 119.2(3) . . ?
 C64 C63 K1 81.6(3) . 1_455 ?
 C64 C63 C62 121.7(4) . . ?
 C64 C63 H63 119.2(3) . . ?
 H71a C71 C70 109.5 . . ?
 H71b C71 C70 109.5 . . ?
 H71b C71 H71a 109.5 . . ?
 H71c C71 C70 109.5 . . ?
 H71c C71 H71a 109.5 . . ?
 H71c C71 H71b 109.5 . . ?
 C29 C28 C27 118.4(4) . . ?
 H28 C28 C27 120.8(3) . . ?
 H28 C28 C29 120.8(3) . . ?
 C63 C64 C65 120.2(5) . . ?
 H64 C64 C65 119.9(3) . . ?
 H64 C64 C63 119.9(3) . . ?
 C89 O11 K3 120.8(7) . . ?
 C91 O11 K3 125.1(5) . . ?
 C91 O11 C89 110.0(8) . . ?
 C14 C13 N1 118.0(5) . . ?
 C18 C13 N1 119.3(5) . . ?
 C18 C13 C14 122.7(6) . . ?
 H69a C69 C67 109.5 . . ?
 H69b C69 C67 109.5 . . ?
 H69b C69 H69a 109.5 . . ?
 H69c C69 C67 109.5 . . ?
 H69c C69 H69a 109.5 . . ?
 H69c C69 H69b 109.5 . . ?
 C48 C46 C42 107.4(6) . . ?
 C47 C46 C42 114.2(5) . . ?
 C47 C46 C48 106.4(7) . . ?
 C47A C46 C42 107.9(8) . . ?
 C47A C46 C48 140.4(10) . . ?
 C47A C46 C47 41.5(10) . . ?
 C97 C46 C42 112.9(11) . . ?
 C97 C46 C48 26.3(11) . . ?
 C97 C46 C47 81.0(12) . . ?
 C97 C46 C47A 119.5(13) . . ?
 H72a C72 C70 109.5 . . ?
 H72b C72 C70 109.5 . . ?
 H72b C72 H72a 109.5 . . ?
 H72c C72 C70 109.5 . . ?
 H72c C72 H72a 109.5 . . ?
 H72c C72 H72b 109.5 . . ?
 C93 O12 K3 117.4(4) . . ?
 C95 O12 K3 116.7(5) . . ?
 C95 O12 C93 112.3(6) . . ?
 H43 C43 C38 107.5(2) . . ?
 C45 C43 C38 113.3(5) . . ?
 C45 C43 H43 107.5(3) . . ?
 C44 C43 C38 110.8(5) . . ?
 C44 C43 H43 107.5(4) . . ?
 C44 C43 C45 110.0(5) . . ?
 H9 C9 C10 121.0(4) . . ?
 C8 C9 C10 118.0(6) . . ?
 C8 C9 H9 121.0(4) . . ?
 C5 C6 C12 118.5(6) . . ?
 C7 C6 C12 118.0(6) . . ?
 C7 C6 C5 123.5(7) . . ?
 C14 C19 H19 106.9(3) . . ?
 C21 C19 H19 106.9(4) . . ?
 C21 C19 C14 115.9(5) . . ?
 C20 C19 H19 106.9(4) . . ?
 C20 C19 C14 110.4(5) . . ?
 C20 C19 C21 109.4(5) . . ?
 H3 C3 C2 119.3(4) . . ?
 C4 C3 C2 121.4(6) . . ?
 C4 C3 H3 119.3(4) . . ?
 H8 C8 C9 119.4(4) . . ?
 C7 C8 C9 121.3(6) . . ?
 C7 C8 H8 119.4(4) . . ?
 C19 C14 C13 122.6(5) . . ?
 C15 C14 C13 116.5(7) . . ?
 C15 C14 C19 120.9(6) . . ?
 H45a C45 C43 109.5 . . ?
 H45b C45 C43 109.5 . . ?
 H45b C45 H45a 109.5 . . ?
 H45c C45 C43 109.5 . . ?
 H45c C45 H45a 109.5 . . ?
 H45c C45 H45b 109.5 . . ?
 H77a C77 O8 110.8(3) . . ?
 H77b C77 O8 110.8(3) . . ?
 H77b C77 H77a 108.9 . . ?
 C78 C77 O8 104.8(5) . . ?
 C78 C77 H77a 110.8(3) . . ?
 C78 C77 H77b 110.8(3) . . ?
 H73a C73 O7 110.6(3) . . ?
 H73b C73 O7 110.6(3) . . ?
 H73b C73 H73a 108.8 . . ?
 C74 C73 O7 105.5(5) . . ?
 C74 C73 H73a 110.6(5) . . ?
 C74 C73 H73b 110.6(4) . . ?
 H82b C82 H82a 109.0 . . ?
 C81 C82 H82a 111.0(3) . . ?
 C81 C82 H82b 111.0(3) . . ?
 C83 C82 H82a 111.0(4) . . ?
 C83 C82 H82b 111.0(4) . . ?
 C83 C82 C81 103.9(5) . . ?
 H78a C78 C77 111.1(3) . . ?
 H78b C78 C77 111.1(3) . . ?
 H78b C78 H78a 109.0 . . ?
 C79 C78 C77 103.4(5) . . ?
 C79 C78 H78a 111.1(3) . . ?
 C79 C78 H78b 111.1(3) . . ?
 H5 C5 C6 119.1(4) . . ?
 C4 C5 C6 121.8(6) . . ?
 C4 C5 H5 119.1(4) . . ?
 C8 C7 C6 122.0(7) . . ?
 H7 C7 C6 119.0(4) . . ?
 H7 C7 C8 119.0(4) . . ?
 H68a C68 C67 109.5 . . ?
 H68b C68 C67 109.5 . . ?
 H68b C68 H68a 109.5 . . ?
 H68c C68 C67 109.5 . . ?
 H68c C68 H68a 109.5 . . ?
 H68c C68 H68b 109.5 . . ?
 C5 C4 C3 120.0(6) . . ?
 H4 C4 C3 120.0(4) . . ?
 H4 C4 C5 120.0(4) . . ?
 H79a C79 C78 111.0(3) . . ?
 H79b C79 C78 111.0(3) . . ?
 H79b C79 H79a 109.0 . . ?
 C80 C79 C78 103.6(5) . . ?
 C80 C79 H79a 111.0(3) . . ?
 C80 C79 H79b 111.0(4) . . ?
 H81a C81 C82 112.8(3) . . ?
 H81b C81 C82 112.8(3) . . ?
 H81b C81 H81a 110.2 . . ?
 H81c C81 C82 108.6(3) . . ?
 H81c C81 H81a 35.3 . . ?
 H81c C81 H81b 81.3 . . ?
 H81d C81 C82 108.6(3) . . ?
 H81d C81 H81a 131.6 . . ?
 H81d C81 H81b 27.0 . . ?
 H81d C81 H81c 107.6 . . ?
 O9A C81 C82 94.7(7) . . ?
 O9A C81 H81a 112.8(8) . . ?
 O9A C81 H81b 112.8(5) . . ?
 O9A C81 H81c 145.9(8) . . ?
 O9A C81 H81d 87.1(5) . . ?
 O9 C81 C82 114.6(6) . . ?
 O9 C81 H81a 75.6(8) . . ?
 O9 C81 H81b 124.5(4) . . ?
 O9 C81 H81c 108.6(8) . . ?
 O9 C81 H81d 108.6(6) . . ?
 O9 C81 O9A 37.5(4) . . ?
 C22 C18 C13 122.0(6) . . ?
 C17 C18 C13 117.2(8) . . ?
 C17 C18 C22 120.9(7) . . ?
 C79 C80 O8 104.5(5) . . ?
 H80a C80 O8 110.9(3) . . ?
 H80a C80 C79 110.9(4) . . ?
 H80b C80 O8 110.9(4) . . ?
 H80b C80 C79 110.9(3) . . ?
 H80b C80 H80a 108.9 . . ?
 H22 C22 C18 106.8(4) . . ?
 C23 C22 C18 111.2(6) . . ?
 C23 C22 H22 106.8(5) . . ?
 C24 C22 C18 114.7(7) . . ?
 C24 C22 H22 106.8(5) . . ?
 C24 C22 C23 110.3(6) . . ?
 C81 O9A K2 107.0(9) . . ?
 C84A O9A K2 120.9(11) . . ?
 C84A O9A C81 114.2(11) . . ?
 C88 O10 K2 120.5(8) . . ?
 C85 O10 K2 123.3(7) . . ?
 C85 O10 C88 104.4(9) . . ?
 H44a C44 C43 109.5 . . ?
 H44b C44 C43 109.5 . . ?
 H44b C44 H44a 109.5 . . ?
 H44c C44 C43 109.5 . . ?
 H44c C44 H44a 109.5 . . ?
 H44c C44 H44b 109.5 . . ?
 H21a C21 C19 109.5 . . ?
 H21b C21 C19 109.5 . . ?
 H21b C21 H21a 109.5 . . ?
 H21c C21 C19 109.5 . . ?
 H21c C21 H21a 109.5 . . ?
 H21c C21 H21b 109.5 . . ?
 H83a C83 C82 110.3(4) . . ?
 H83b C83 C82 110.3(4) . . ?
 H83b C83 H83a 108.569696522(17) . . ?
 H83c C83 C82 112.0(4) . . ?
 H83c C83 H83a 21.6 . . ?
 H83c C83 H83b 88.5 . . ?
 H83d C83 C82 112.0(4) . . ?
 H83d C83 H83a 126.7 . . ?
 H83d C83 H83b 25.0 . . ?
 H83d C83 H83c 109.657657613(19) . . ?
 C84A C83 C82 107.0(11) . . ?
 C84A C83 H83a 110.3(12) . . ?
 C84A C83 H83b 110.3(10) . . ?
 C84A C83 H83c 126.9(12) . . ?
 C84A C83 H83d 86.6(10) . . ?
 C84 C83 C82 98.9(9) . . ?
 C84 C83 H83a 91.6(10) . . ?
 C84 C83 H83b 134.8(8) . . ?
 C84 C83 H83c 112.0(10) . . ?
 C84 C83 H83d 112.0(9) . . ?
 C84 C83 C84A 25.6(11) . . ?
 H20a C20 C19 109.5 . . ?
 H20b C20 C19 109.5 . . ?
 H20b C20 H20a 109.5 . . ?
 H20c C20 C19 109.5 . . ?
 H20c C20 H20a 109.5 . . ?
 H20c C20 H20b 109.5 . . ?
 H48a C48 C46 109.5 . . ?
 H48b C48 C46 109.5 . . ?
 H48b C48 H48a 109.5 . . ?
 H48c C48 C46 109.5 . . ?
 H48c C48 H48a 109.5 . . ?
 H48c C48 H48b 109.5 . . ?
 H15 C15 C14 118.9(5) . . ?
 C16 C15 C14 122.2(8) . . ?
 C16 C15 H15 118.9(5) . . ?
 H93a C93 O12 111.2(4) . . ?
 H93b C93 O12 111.2(4) . . ?
 H93b C93 H93a 109.1 . . ?
 C94 C93 O12 102.8(7) . . ?
 C94 C93 H93a 111.2(5) . . ?
 C94 C93 H93b 111.2(5) . . ?
 H74a C74 C73 111.6(3) . . ?
 H74b C74 C73 111.6(5) . . ?
 H74b C74 H74a 109.4 . . ?
 H74c C74 C73 109.4(4) . . ?
 H74c C74 H74a 41.0 . . ?
 H74c C74 H74b 136.9 . . ?
 H74d C74 C73 109.4(4) . . ?
 H74d C74 H74a 69.0 . . ?
 H74d C74 H74b 45.2 . . ?
 H74d C74 H74c 108.0 . . ?
 C75A C74 C73 100.8(6) . . ?
 C75A C74 H74a 111.6(4) . . ?
 C75A C74 H74b 111.6(5) . . ?
 C75A C74 H74c 72.2(4) . . ?
 C75A C74 H74d 147.2(5) . . ?
 C75 C74 C73 111.1(11) . . ?
 C75 C74 H74a 134.8(10) . . ?
 C75 C74 H74b 66.8(9) . . ?
 C75 C74 H74c 109.4(9) . . ?
 C75 C74 H74d 109.4(9) . . ?
 C75 C74 C75A 45.4(8) . . ?
 C74 H74a K3 111.67(15) . 3_666 ?
 C74 H74b K3 108.06(18) . 3_666 ?
 C74 H74c K3 75.13(14) . 3_666 ?
 H76c C76 O7 110.7(4) . . ?
 H76d C76 O7 110.7(4) . . ?
 H76d C76 H76c 108.8 . . ?
 H76a C76 O7 110.2(4) . . ?
 H76a C76 H76c 43.8 . . ?
 H76a C76 H76d 137.3 . . ?
 H76b C76 O7 110.2(3) . . ?
 H76b C76 H76c 67.6 . . ?
 H76b C76 H76d 44.8 . . ?
 H76b C76 H76a 108.5 . . ?
 C75A C76 O7 107.5(7) . . ?
 C75A C76 H76c 139.8(5) . . ?
 C75A C76 H76d 67.7(5) . . ?
 C75A C76 H76a 110.2(6) . . ?
 C75A C76 H76b 110.2(5) . . ?
 C75 C76 O7 105.2(8) . . ?
 C75 C76 H76c 110.7(7) . . ?
 C75 C76 H76d 110.7(8) . . ?
 C75 C76 H76a 68.9(7) . . ?
 C75 C76 H76b 142.6(8) . . ?
 C75 C76 C75A 45.5(8) . . ?
 C76 H76b K1 102.56(12) . . ?
 H17 C17 C18 119.0(6) . . ?
 C16 C17 C18 122.0(9) . . ?
 C16 C17 H17 119.0(5) . . ?
 C17 C16 C15 119.4(8) . . ?
 H16 C16 C15 120.3(5) . . ?
 H16 C16 C17 120.3(5) . . ?
 H23a C23 C22 109.5 . . ?
 H23b C23 C22 109.5 . . ?
 H23b C23 H23a 109.5 . . ?
 H23c C23 C22 109.5 . . ?
 H23c C23 H23a 109.5 . . ?
 H23c C23 H23b 109.5 . . ?
 C83 C84A O9A 103.5(15) . . ?
 H84a C84A O9A 111.1(10) . . ?
 H84a C84A C83 111.1(11) . . ?
 H84b C84A O9A 111.1(10) . . ?
 H84b C84A C83 111.1(11) . . ?
 H84b C84A H84a 109.02900012(3) . . ?
 H90b C90 H90a 109.5 . . ?
 H90c C90 H90a 109.5 . . ?
 H90c C90 H90b 109.5 . . ?
 C89 C90 H90a 109.5 . . ?
 C89 C90 H90b 109.5 . . ?
 C89 C90 H90c 109.5 . . ?
 C90 H90c K3 117(5) . . ?
 H94a C94 C93 109.5 . . ?
 H94b C94 C93 109.5 . . ?
 H94b C94 H94a 109.5 . . ?
 H94c C94 C93 109.5 . . ?
 H94c C94 H94a 109.5 . . ?
 H94c C94 H94b 109.5 . . ?
 C94 H94c K3 137(3) . . ?
 C76 C75A C74 98.9(6) . . ?
 H75a C75A C74 112.0(5) . . ?
 H75a C75A C76 112.0(6) . . ?
 H75b C75A C74 112.0(5) . . ?
 H75b C75A C76 112.0(5) . . ?
 H75b C75A H75a 109.7 . . ?
 H24a C24 C22 109.5 . . ?
 H24b C24 C22 109.5 . . ?
 H24b C24 H24a 109.5 . . ?
 H24c C24 C22 109.5 . . ?
 H24c C24 H24a 109.5 . . ?
 H24c C24 H24b 109.5 . . ?
 H95a C95 O12 112.0(4) . . ?
 H95b C95 O12 112.0(4) . . ?
 H95b C95 H95a 109.7 . . ?
 C96 C95 O12 98.8(7) . . ?
 C96 C95 H95a 112.0(5) . . ?
 C96 C95 H95b 112.0(5) . . ?
 H47a C47 C46 109.5 . . ?
 H47b C47 C46 109.5 . . ?
 H47b C47 H47a 109.5 . . ?
 H47c C47 C46 109.5 . . ?
 H47c C47 H47a 109.5 . . ?
 H47c C47 H47b 109.5 . . ?
 C90 C89 O11 106.2(8) . . ?
 H89a C89 O11 110.5(7) . . ?
 H89a C89 C90 110.5(8) . . ?
 H89b C89 O11 110.5(8) . . ?
 H89b C89 C90 110.5(8) . . ?
 H89b C89 H89a 108.666226403(15) . . ?
 H92b C92 H92a 109.5 . . ?
 H92c C92 H92a 109.5 . . ?
 H92c C92 H92b 109.5 . . ?
 C91 C92 H92a 109.5 . . ?
 C91 C92 H92b 109.5 . . ?
 C91 C92 H92c 109.5 . . ?
 C92 C91 O11 109.3(8) . . ?
 H91a C91 O11 109.8(6) . . ?
 H91a C91 C92 109.8(6) . . ?
 H91b C91 O11 109.8(6) . . ?
 H91b C91 C92 109.8(8) . . ?
 H91b C91 H91a 108.3 . . ?
 H96a C96 C95 109.5 . . ?
 H96b C96 C95 109.5 . . ?
 H96b C96 H96a 109.5 . . ?
 H96c C96 C95 109.5 . . ?
 H96c C96 H96a 109.5 . . ?
 H96c C96 H96b 109.5 . . ?
 C96 H96b K3 97(5) . . ?
 C85A O10A K2 110.2(8) . . ?
 C88A O10A K2 101.5(9) . . ?
 C88A O10A C85A 104.9(10) . . ?
 C81 O9 K2 138.9(6) . . ?
 C84 O9 K2 114.8(11) . . ?
 C84 O9 C81 101.1(11) . . ?
 O9 C84 C83 112.7(14) . . ?
 H84c C84 C83 109.1(10) . . ?
 H84c C84 O9 109.1(11) . . ?
 H84d C84 C83 109.1(9) . . ?
 H84d C84 O9 109.1(11) . . ?
 H84d C84 H84c 107.8 . . ?
 C76 C75 C74 98.7(14) . . ?
 H75c C75 C74 112.0(10) . . ?
 H75c C75 C76 112.0(8) . . ?
 H75d C75 C74 112.0(9) . . ?
 H75d C75 C76 112.0(8) . . ?
 H75d C75 H75c 109.69161113(2) . . ?
 H88a C88 O10 110.9(7) . . ?
 H88b C88 O10 110.9(8) . . ?
 H88b C88 H88a 108.90695027(2) . . ?
 C87 C88 O10 104.4(9) . . ?
 C87 C88 H88a 110.9(8) . . ?
 C87 C88 H88b 110.9(7) . . ?
 H87a C87 C88 111.2(8) . . ?
 H87b C87 C88 111.2(6) . . ?
 H87b C87 H87a 109.1 . . ?
 C86 C87 C88 102.7(10) . . ?
 C86 C87 H87a 111.2(7) . . ?
 C86 C87 H87b 111.2(5) . . ?
 H86a C86 C87 110.8(7) . . ?
 H86b C86 C87 110.8(6) . . ?
 H86b C86 H86a 108.8 . . ?
 C85 C86 C87 104.9(9) . . ?
 C85 C86 H86a 110.8(7) . . ?
 C85 C86 H86b 110.8(8) . . ?
 C86 C85 O10 105.3(10) . . ?
 H85a C85 O10 110.7(7) . . ?
 H85a C85 C86 110.7(8) . . ?
 H85b C85 O10 110.7(6) . . ?
 H85b C85 C86 110.7(7) . . ?
 H85b C85 H85a 108.79211329(2) . . ?
 H85c C85A O10A 110.3(7) . . ?
 H85d C85A O10A 110.3(7) . . ?
 H85d C85A H85c 108.5 . . ?
 C86A C85A O10A 107.2(10) . . ?
 C86A C85A H85c 110.3(9) . . ?
 C86A C85A H85d 110.3(10) . . ?
 H86c C86A C85A 111.1(9) . . ?
 H86d C86A C85A 111.1(10) . . ?
 H86d C86A H86c 109.1 . . ?
 C87A C86A C85A 103.4(12) . . ?
 C87A C86A H86c 111.1(9) . . ?
 C87A C86A H86d 111.1(8) . . ?
 H87c C87A C86A 111.3(9) . . ?
 H87d C87A C86A 111.3(8) . . ?
 H87d C87A H87c 109.2 . . ?
 C88A C87A C86A 102.5(12) . . ?
 C88A C87A H87c 111.3(9) . . ?
 C88A C87A H87d 111.3(8) . . ?
 C87A C88A O10A 103.7(11) . . ?
 H88c C88A O10A 111.0(9) . . ?
 H88c C88A C87A 111.0(9) . . ?
 H88d C88A O10A 111.0(7) . . ?
 H88d C88A C87A 111.0(8) . . ?
 H88d C88A H88c 109.0 . . ?
 H47d C47A C46 109.5 . . ?
 H47e C47A C46 109.5 . . ?
 H47e C47A H47d 109.5 . . ?
 H47f C47A C46 109.5 . . ?
 H47f C47A H47d 109.5 . . ?
 H47f C47A H47e 109.5 . . ?
 H97a C97 C46 109.5 . . ?
 H97b C97 C46 109.5 . . ?
 H97b C97 H97a 109.5 . . ?
 H97c C97 C46 109.5 . . ?
 H97c C97 H97a 109.5 . . ?
 H97c C97 H97b 109.5 . . ?

loop_
  _geom_torsion_atom_site_label_1
  _geom_torsion_atom_site_label_2
  _geom_torsion_atom_site_label_3
  _geom_torsion_atom_site_label_4
  _geom_torsion
  _geom_torsion_site_symmetry_1
  _geom_torsion_site_symmetry_2
  _geom_torsion_site_symmetry_3
  _geom_torsion_site_symmetry_4
  _geom_torsion_publ_flag
 K1 O6 C59 N3 -22.9(4) 1_455 . . . ?
 K1 O6 C59 C58 156.7(4) 1_455 . . . ?
 K1 O7 C73 C74 -134.6(6) . . . . ?
 K1 O7 C76 C75A 116.8(6) . . . . ?
 K1 O7 C76 C75 164.2(8) . . . . ?
 K1 O8 C77 C78 105.3(4) . . . . ?
 K1 O8 C80 C79 -109.2(5) . . . . ?
 K1 C61 N3 C59 11.6(3) 1_455 . . . ?
 K1 C61 N3 C49 -168.9(2) 1_455 . . . ?
 K1 C61 C66 C70 -108.8(2) 1_455 . . . ?
 K1 C61 C66 C65 71.3(3) 1_455 . . . ?
 K1 C61 C62 C67 105.3(2) 1_455 . . . ?
 K1 C61 C62 C63 -72.1(3) 1_455 . . . ?
 K1 C66 C61 N3 104.85(19) 1_455 . . . ?
 K1 C66 C61 C62 -72.9(3) 1_455 . . . ?
 K1 C66 C70 C71 -167.6(3) 1_455 . . . ?
 K1 C66 C70 C72 68.0(3) 1_455 . . . ?
 K1 C66 C65 C64 67.8(3) 1_455 . . . ?
 K1 C62 C61 N3 -103.68(19) 1_455 . . . ?
 K1 C62 C61 C66 74.0(3) 1_455 . . . ?
 K1 C62 C67 C69 -4.5(3) 1_455 . . . ?
 K1 C62 C67 C68 -126.2(3) 1_455 . . . ?
 K1 C62 C63 C64 -70.7(3) 1_455 . . . ?
 K1 C63 C62 C61 69.5(2) 1_455 . . . ?
 K1 C63 C62 C67 -107.9(3) 1_455 . . . ?
 K1 C63 C64 C65 -67.6(3) 1_455 . . . ?
 K3 O5 C49 N3 -171.7(6) . . . . ?
 K3 O5 C49 C50 7.9(6) . . . . ?
 K3 O4 C35 N2 171.3(6) . . . . ?
 K3 O4 C35 C34 -8.3(7) . . . . ?
 K3 O11 C89 C90 40.0(7) . . . . ?
 K3 O11 C91 C92 -28.7(7) . . . . ?
 K3 O12 C93 C94 49.8(5) . . . . ?
 K3 O12 C95 C96 -48.2(5) . . . . ?
 K2 O3 C25 N2 12.3(5) . . . . ?
 K2 O3 C25 C26 -167.8(5) . . . . ?
 K2 O2 C11 N1 164.3(7) . . . . ?
 K2 O2 C11 C10 -17.4(8) . . . . ?
 K2 C37 N2 C35 171.1(2) . . . . ?
 K2 C37 N2 C25 -9.6(3) . . . . ?
 K2 C37 C42 C41 -67.9(3) . . . . ?
 K2 C37 C42 C46 112.0(3) . . . . ?
 K2 C37 C38 C39 69.4(3) . . . . ?
 K2 C37 C38 C43 -107.9(3) . . . . ?
 K2 C42 C37 N2 -105.9(2) . . . . ?
 K2 C42 C37 C38 71.3(3) . . . . ?
 K2 C42 C41 C40 -67.1(3) . . . . ?
 K2 C42 C46 C48 175.9(6) . . . . ?
 K2 C42 C46 C47 -66.4(6) . . . . ?
 K2 C42 C46 C47A -22.3(13) . . . . ?
 K2 C42 C46 C97 -156.6(15) . . . . ?
 K2 C38 C37 N2 104.9(2) . . . . ?
 K2 C38 C37 C42 -72.3(3) . . . . ?
 K2 C38 C39 C40 68.5(3) . . . . ?
 K2 C38 C43 C45 127.3(3) . . . . ?
 K2 C38 C43 C44 3.0(4) . . . . ?
 K2 C41 C42 C37 65.9(3) . . . . ?
 K2 C41 C42 C46 -114.0(3) . . . . ?
 K2 C41 C40 C39 -68.8(3) . . . . ?
 K2 C39 C38 C37 -68.4(3) . . . . ?
 K2 C39 C38 C43 108.9(3) . . . . ?
 K2 C39 C40 C41 69.7(3) . . . . ?
 K2 C40 C41 C42 67.3(3) . . . . ?
 K2 C40 C39 C38 -67.7(3) . . . . ?
 K2 O9A C81 C82 159.5(5) . . . . ?
 K2 O9A C81 O9 34.1(9) . . . . ?
 K2 O9A C84A C83 -128.5(13) . . . . ?
 K2 O10 C88 C87 -100.4(9) . . . . ?
 K2 O10 C85 C86 104.7(9) . . . . ?
 K2 O10A C85A C86A -71.5(9) . . . . ?
 K2 O10A C88A C87A 70.7(8) . . . . ?
 K2 O9 C81 C82 -167.1(13) . . . . ?
 K2 O9 C81 O9A -103.8(18) . . . . ?
 K2 O9 C84 C83 -171.9(11) . . . . ?
 O6 C59 N3 C49 179.8(3) . . . . ?
 O6 C59 N3 C61 -0.8(4) . . . . ?
 O6 C59 C58 C60 -177.3(4) . . . . ?
 O6 C59 C58 C57 1.9(4) . . . . ?
 O5 C49 N3 C59 178.7(3) . . . . ?
 O5 C49 N3 C61 -0.7(4) . . . . ?
 O5 C49 C50 C60 179.5(4) . . . . ?
 O5 C49 C50 C51 -4.9(5) . . . . ?
 O4 C35 N2 C25 178.7(4) . . . . ?
 O4 C35 N2 C37 -2.1(5) . . . . ?
 O4 C35 C34 C36 178.7(5) . . . . ?
 O4 C35 C34 C33 -6.6(5) . . . . ?
 O3 C25 N2 C35 -177.7(4) . . . . ?
 O3 C25 N2 C37 3.1(5) . . . . ?
 O3 C25 C26 C36 179.5(5) . . . . ?
 O3 C25 C26 C27 -0.9(6) . . . . ?
 N3 C59 C58 C60 2.3(4) . . . . ?
 N3 C59 C58 C57 -178.5(3) . . . . ?
 N3 C49 C50 C60 -1.0(4) . . . . ?
 N3 C49 C50 C51 174.7(3) . . . . ?
 N3 C61 C66 C70 -4.0(4) . . . . ?
 N3 C61 C66 C65 176.1(4) . . . . ?
 N3 C61 C62 C67 1.6(4) . . . . ?
 N3 C61 C62 C63 -175.8(4) . . . . ?
 O2 C11 N1 C1 178.0(4) . . . . ?
 O2 C11 N1 C13 -2.8(5) . . . . ?
 O2 C11 C10 C12 179.5(4) . . . . ?
 O2 C11 C10 C9 0.0(6) . . . . ?
 N2 C35 C34 C36 -0.9(5) . . . . ?
 N2 C35 C34 C33 173.8(4) . . . . ?
 N2 C25 C26 C36 -0.6(5) . . . . ?
 N2 C25 C26 C27 179.0(4) . . . . ?
 N2 C37 C42 C41 -173.8(4) . . . . ?
 N2 C37 C42 C46 6.1(5) . . . . ?
 N2 C37 C38 C39 174.3(4) . . . . ?
 N2 C37 C38 C43 -3.0(5) . . . . ?
 N1 C11 C10 C12 -2.2(5) . . . . ?
 N1 C11 C10 C9 178.4(4) . . . . ?
 N1 C1 C2 C12 -3.1(5) . . . . ?
 N1 C1 C2 C3 177.2(4) . . . . ?
 N1 C13 C14 C19 -2.1(5) . . . . ?
 N1 C13 C14 C15 179.4(5) . . . . ?
 N1 C13 C18 C22 1.0(5) . . . . ?
 N1 C13 C18 C17 179.5(5) . . . . ?
 O1 C1 C2 C12 177.8(5) . . . . ?
 O1 C1 C2 C3 -1.9(6) . . . . ?
 O7 C73 C74 C75A 22.4(5) . . . . ?
 O7 C73 C74 C75 -23.7(10) . . . . ?
 O7 C76 C75A C74 41.6(6) . . . . ?
 O7 C76 C75 C74 -30.1(9) . . . . ?
 O8 C77 C78 C79 29.8(5) . . . . ?
 O8 C80 C79 C78 -20.8(6) . . . . ?
 C59 C58 C60 C50 -4.2(4) . . . . ?
 C59 C58 C60 C54 174.9(3) . . . . ?
 C59 C58 C57 C56 -178.9(4) . . . . ?
 C58 C60 C50 C49 3.5(4) . . . . ?
 C58 C60 C50 C51 -172.0(3) . . . . ?
 C58 C60 C54 C55 4.6(4) . . . . ?
 C58 C60 C54 C53 -172.6(3) . . . . ?
 C58 C57 C56 C55 3.5(5) . . . . ?
 C49 C50 C60 C54 -175.6(4) . . . . ?
 C49 C50 C51 C33 -74.6(4) . . . . ?
 C49 C50 C51 C52 163.0(4) . . . . ?
 C60 C50 C51 C33 101.0(4) . . . . ?
 C60 C50 C51 C52 -21.3(4) . . . . ?
 C60 C54 C55 C56 -0.9(5) . . . . ?
 C60 C54 C53 C52 -8.1(4) . . . . ?
 C61 C66 C70 C71 -82.0(4) . . . . ?
 C61 C66 C70 C72 153.6(4) . . . . ?
 C61 C66 C65 C64 0.5(5) . . . . ?
 C61 C62 C67 C69 -90.3(4) . . . . ?
 C61 C62 C67 C68 148.0(5) . . . . ?
 C61 C62 C63 C64 -1.2(5) . . . . ?
 C50 C51 C33 C34 180.0(4) . . . . ?
 C50 C51 C33 C32 -56.0(4) . . . . ?
 C50 C51 C52 C53 20.3(4) . . . . ?
 C34 C36 C26 C25 -1.9(5) . . . . ?
 C34 C36 C26 C27 178.6(5) . . . . ?
 C34 C36 C30 C31 2.3(5) . . . . ?
 C34 C36 C30 C29 -179.5(5) . . . . ?
 C34 C33 C51 C52 -56.1(4) . . . . ?
 C34 C33 C32 C31 19.8(5) . . . . ?
 C26 C36 C30 C31 -174.3(4) . . . . ?
 C26 C36 C30 C29 3.8(5) . . . . ?
 C26 C27 C28 C29 1.5(6) . . . . ?
 C54 C55 C56 C57 -3.2(5) . . . . ?
 C54 C53 C52 C51 -6.5(5) . . . . ?
 C66 C65 C64 C63 0.2(6) . . . . ?
 C62 C63 C64 C65 0.2(6) . . . . ?
 C11 C10 C12 C2 2.3(5) . . . . ?
 C11 C10 C12 C6 -176.5(4) . . . . ?
 C11 C10 C9 C8 177.5(4) . . . . ?
 C51 C33 C32 C31 -104.4(4) . . . . ?
 C36 C30 C31 C32 -4.5(5) . . . . ?
 C36 C30 C29 C28 -0.3(6) . . . . ?
 C37 C42 C41 C40 -1.2(5) . . . . ?
 C37 C42 C46 C48 88.1(6) . . . . ?
 C37 C42 C46 C47 -154.2(7) . . . . ?
 C37 C42 C46 C47A -110.1(14) . . . . ?
 C37 C42 C46 C97 115.5(15) . . . . ?
 C37 C38 C39 C40 0.1(5) . . . . ?
 C37 C38 C43 C45 -144.9(5) . . . . ?
 C37 C38 C43 C44 90.8(5) . . . . ?
 C10 C12 C2 C1 0.5(5) . . . . ?
 C10 C12 C2 C3 -179.8(4) . . . . ?
 C10 C12 C6 C5 -179.5(4) . . . . ?
 C10 C12 C6 C7 -0.5(5) . . . . ?
 C10 C9 C8 C7 -1.5(5) . . . . ?
 C1 C2 C12 C6 179.3(4) . . . . ?
 C1 C2 C3 C4 179.7(5) . . . . ?
 C12 C2 C3 C4 -0.0(5) . . . . ?
 C12 C6 C5 C4 -1.4(5) . . . . ?
 C12 C6 C7 C8 -3.0(5) . . . . ?
 C31 C30 C29 C28 177.8(5) . . . . ?
 C30 C29 C28 C27 -2.5(6) . . . . ?
 C42 C41 C40 C39 -1.4(6) . . . . ?
 C38 C39 C40 C41 2.1(6) . . . . ?
 C2 C3 C4 C5 0.4(6) . . . . ?
 C13 C14 C19 C21 139.0(5) . . . . ?
 C13 C14 C19 C20 -96.0(6) . . . . ?
 C13 C14 C15 C16 -0.1(7) . . . . ?
 C13 C18 C22 C23 102.1(7) . . . . ?
 C13 C18 C22 C24 -132.0(7) . . . . ?
 C13 C18 C17 C16 2.5(8) . . . . ?
 C9 C8 C7 C6 4.1(6) . . . . ?
 C6 C5 C4 C3 0.4(6) . . . . ?
 C19 C14 C15 C16 -178.7(7) . . . . ?
 C14 C15 C16 C17 0.4(10) . . . . ?
 C77 C78 C79 C80 -4.8(5) . . . . ?
 C73 C74 C75A C76 -39.2(7) . . . . ?
 C73 C74 C75 C76 31.9(9) . . . . ?
 C82 C81 O9A C84A 23.0(11) . . . . ?
 C82 C81 O9 C84 -16.1(12) . . . . ?
 C82 C83 C84A O9A -25.5(9) . . . . ?
 C82 C83 C84 O9 -30.4(10) . . . . ?
 C81 O9A C84A C83 1.3(16) . . . . ?
 C81 O9 C84 C83 28.7(13) . . . . ?
 C18 C17 C16 C15 -1.6(10) . . . . ?
 O9A C84A C83 C84 49(2) . . . . ?
 O10 C88 C87 C86 -31.5(12) . . . . ?
 O10 C85 C86 C87 17.3(11) . . . . ?
 C74 C75A C76 C75 -52.7(13) . . . . ?
 C74 C75 C76 C75A 69.6(13) . . . . ?
 O10A C85A C86A C87A -14.4(12) . . . . ?
 O10A C88A C87A C86A 33.5(14) . . . . ?
 C88 C87 C86 C85 8.2(11) . . . . ?
 C85A C86A C87A C88A -11.4(16) . . . . ?

_smtbx_masks_special_details       ?
loop_
  _smtbx_masks_void_nr
  _smtbx_masks_void_average_x
  _smtbx_masks_void_average_y
  _smtbx_masks_void_average_z
  _smtbx_masks_void_volume
  _smtbx_masks_void_count_electrons
  _smtbx_masks_void_content
 1 0.000 0.000 0.500 261.5 57.9 ?
 2 0.000 0.500 0.000 261.5 57.9 ?
 3 0.476 0.050 0.923 16.0 0.5 ?
 4 0.476 0.450 0.423 16.0 0.5 ?
 5 0.524 0.550 0.577 16.0 0.6 ?
 6 0.524 0.950 0.077 16.0 0.6 ?

_smtbx_masks_void_probe_radius     1.2
_smtbx_masks_void_truncation_radius  1.2
_shelx_fab_file
;
-28 0 2 1.0974 -0.0539
-28 0 4 -0.1698 -0.0799
-28 0 6 0.1973 0.0751
-28 0 8 -0.4165 0.1049
-28 1 1 -0.9658 0.1057
-28 1 2 0.0787 0.0330
-28 1 3 -0.0953 0.1880
-28 1 4 -0.0373 0.1278
-28 1 5 -0.2483 -0.0142
-28 1 6 0.0702 0.0746
-28 1 7 -0.3664 -0.0775
-28 1 8 0.6443 0.0695
-28 2 1 0.2884 0.0217
-28 2 2 0.5306 0.0057
-28 2 3 -0.0631 -0.0683
-28 2 4 0.1305 -0.0264
-28 2 5 0.5230 -0.0023
-28 2 6 0.4139 -0.0364
-28 2 7 -0.4408 -0.0254
-28 3 1 0.0162 0.0680
-28 3 2 0.4645 -0.0132
-28 3 3 -0.2871 0.0535
-28 3 4 -0.1451 0.0240
-28 3 5 -0.8695 -0.0404
-28 3 6 -0.3437 0.0102
-28 4 2 0.0446 -0.0070
-28 4 3 -0.0561 0.0713
-28 4 4 1.0151 0.0327
-28 4 5 0.8999 0.0367
-28 4 6 1.0024 -0.0249
-28 5 3 -0.8158 0.0147
-28 5 4 -0.3747 -0.0018
-28 5 5 -1.2364 -0.0846
-27 0 2 0.7997 -0.2626
-27 0 4 0.0843 -0.0475
-27 0 6 0.4845 0.1436
-27 0 8 -0.4415 0.0437
-27 0 10 -0.4244 0.0336
-27 1 1 -1.5643 0.0438
-27 1 2 0.2235 0.0202
-27 1 3 -0.2163 -0.0314
-27 1 4 -0.2229 0.0748
-27 1 5 -0.1305 -0.0872
-27 1 6 0.0198 0.0551
-27 1 7 0.1206 -0.0352
-27 1 8 0.6158 0.1295
-27 1 9 0.6434 0.0027
-27 1 10 0.3584 0.0845
-27 2 1 -0.2879 0.0604
-27 2 2 0.3961 -0.1246
-27 2 3 -0.4337 -0.0736
-27 2 4 0.2630 0.1067
-27 2 5 0.3669 -0.0450
-27 2 6 0.6247 0.1353
-27 2 7 -0.4535 -0.0801
-27 2 8 0.1682 -0.0557
-27 2 9 -0.6695 -0.0777
-27 2 10 0.2256 -0.1325
-27 3 1 -0.4426 -0.0053
-27 3 2 0.5577 0.0368
-27 3 3 -0.4188 -0.1228
-27 3 4 -0.5576 -0.0308
-27 3 5 -0.7944 -0.1046
-27 3 6 -0.4040 -0.0289
-27 3 7 -0.5523 0.0422
-27 3 8 0.5024 0.0645
-27 3 9 -0.4362 0.1319
-27 4 1 -0.4075 0.0158
-27 4 2 0.4426 -0.0383
-27 4 3 -0.3321 -0.0300
-27 4 4 1.1917 0.1351
-27 4 5 0.5772 -0.0102
-27 4 6 0.9403 0.0623
-27 4 7 0.0037 -0.0095
-27 4 8 0.7511 -0.1410
-27 5 1 -0.1244 0.0348
-27 5 2 0.1659 -0.0455
-27 5 3 -1.1448 -0.0159
-27 5 4 -0.4987 -0.0451
-27 5 5 -1.2688 -0.0432
-27 5 6 -0.2131 0.0201
-27 5 7 -0.5843 0.0462
-27 5 8 0.0614 0.0895
-27 6 1 -0.0329 0.0520
-27 6 2 0.8859 -0.1097
-27 6 3 0.0347 0.0035
-27 6 4 1.1738 0.0156
-27 6 5 0.0117 -0.0474
-27 6 6 0.3017 0.0412
-27 6 7 -0.5494 -0.0586
-27 7 1 -0.4061 0.0668
-27 7 2 0.0662 -0.0423
-27 7 3 -0.8245 0.0712
-27 7 4 -0.0334 0.0229
-27 7 5 -0.3002 -0.0311
-27 7 6 0.5730 0.0946
-27 7 7 0.1846 -0.0272
-27 8 2 0.7099 -0.0954
-27 8 3 -0.0102 -0.0487
-27 8 4 0.4351 0.0215
-27 8 5 -0.2206 -0.0911
-27 8 6 -0.2514 0.0881
-26 0 2 0.7436 0.0514
-26 0 4 0.0601 0.0968
-26 0 6 0.2654 0.0108
-26 0 8 -0.5427 -0.0710
-26 0 10 -0.4722 0.0368
-26 0 12 -0.2613 0.1373
-26 1 1 -0.9730 0.2759
-26 1 2 0.4966 -0.0322
-26 1 3 -0.0882 0.0202
-26 1 4 -0.0487 -0.0243
-26 1 5 -0.6199 -0.1742
-26 1 6 0.0594 0.0059
-26 1 7 -0.2206 -0.0583
-26 1 8 0.4030 0.1177
-26 1 9 0.1817 0.0665
-26 1 10 0.2505 0.1342
-26 1 11 0.0692 -0.0254
-26 1 12 0.1605 0.1032
-26 2 1 -0.5391 0.0476
-26 2 2 0.5050 0.0872
-26 2 3 -0.0501 0.0228
-26 2 4 0.1395 0.1868
-26 2 5 0.4961 0.0830
-26 2 6 0.3445 0.0724
-26 2 7 -0.4447 -0.0399
-26 2 8 0.0975 -0.0189
-26 2 9 -0.4714 -0.1402
-26 2 10 0.1383 -0.0223
-26 2 11 -0.3078 -0.1092
-26 2 12 -0.0228 -0.0119
-26 3 1 -0.6683 0.1498
-26 3 2 0.9348 0.0403
-26 3 3 -0.4923 -0.1184
-26 3 4 -0.2851 0.0554
-26 3 5 -0.6206 -0.2076
-26 3 6 -0.2100 0.0150
-26 3 7 -0.5056 -0.0239
-26 3 8 0.3327 0.0522
-26 3 9 -0.7958 0.1297
-26 3 10 0.2425 0.0748
-26 3 11 -0.4881 0.1017
-26 4 1 -0.4935 -0.0456
-26 4 2 0.8523 0.0948
-26 4 3 0.1888 -0.0232
-26 4 4 1.1174 0.1561
-26 4 5 0.5795 0.0249
-26 4 6 0.6001 0.0283
-26 4 7 -0.1941 -0.0287
-26 4 8 0.4806 -0.0793
-26 4 9 -0.0932 -0.0574
-26 4 10 0.5830 -0.1264
-26 4 11 -0.1597 0.0025
-26 5 1 -0.8145 0.0469
-26 5 2 0.2705 0.0583
-26 5 3 -1.4521 -0.0686
-26 5 4 -0.1432 0.0840
-26 5 5 -0.7647 -0.0897
-26 5 6 0.3407 0.0053
-26 5 7 -0.1266 0.0533
-26 5 8 0.4195 -0.0013
-26 5 9 -0.5877 0.1440
-26 5 10 0.1779 0.0324
-26 6 1 0.0248 -0.0141
-26 6 2 0.9945 -0.0297
-26 6 3 0.0646 0.0119
-26 6 4 1.1781 0.0009
-26 6 5 -0.3690 0.0038
-26 6 6 0.0702 -0.0218
-26 6 7 -0.7627 -0.0256
-26 6 8 -0.2422 -0.0578
-26 6 9 -0.2703 -0.0238
-26 7 1 -0.6426 0.0627
-26 7 2 0.2501 -0.0040
-26 7 3 -1.0511 0.0561
-26 7 4 0.3020 0.0170
-26 7 5 0.0137 -0.0141
-26 7 6 1.1007 -0.0185
-26 7 7 0.5416 -0.0019
-26 7 8 1.1403 0.0019
-26 7 9 0.2552 0.0218
-26 8 1 -0.5402 0.0261
-26 8 2 0.5520 -0.0553
-26 8 3 -0.4481 0.0339
-26 8 4 0.4036 0.0116
-26 8 5 -0.6235 -0.0130
-26 8 6 -0.5077 0.0330
-26 8 7 -0.9961 -0.0316
-26 8 8 -0.6498 0.0029
-26 9 1 -0.4992 0.0649
-26 9 2 0.4960 -0.0228
-26 9 3 -0.9303 -0.0046
-26 9 4 0.1950 0.0287
-26 9 5 0.0091 -0.0970
-26 9 6 0.9436 0.0402
-26 9 7 0.2935 -0.0766
-26 9 8 1.4126 0.0264
-26 10 2 0.6450 0.0189
-26 10 3 -0.1612 0.0158
-26 10 4 0.4526 0.0816
-26 10 5 -0.4964 -0.0560
-26 10 6 -0.2630 0.0570
-26 10 7 -1.0063 -0.0385
-26 11 4 0.0300 0.0460
-26 11 5 -0.1759 -0.0842
-25 0 2 0.2249 -0.0138
-25 0 4 0.7744 0.0900
-25 0 6 0.9650 0.0226
-25 0 8 0.1235 -0.1202
-25 0 10 0.0585 -0.0694
-25 0 12 -0.4000 0.0425
-25 1 1 -1.0232 -0.1476
-25 1 2 0.2728 -0.0259
-25 1 3 -0.1018 -0.1839
-25 1 4 -0.0500 -0.1617
-25 1 5 -0.5633 -0.0074
-25 1 6 0.4038 -0.1440
-25 1 7 -0.2633 0.0993
-25 1 8 0.5349 0.0172
-25 1 9 -0.1091 0.0114
-25 1 10 0.3660 0.1002
-25 1 11 0.2233 -0.0594
-25 1 12 0.3846 0.0834
-25 1 13 0.2008 -0.0269
-25 2 1 -0.7868 0.0988
-25 2 2 0.3472 -0.0567
-25 2 3 -0.4238 0.0302
-25 2 4 0.4351 0.0852
-25 2 5 -0.0372 0.0662
-25 2 6 0.5164 0.0423
-25 2 7 -0.5821 0.0154
-25 2 8 0.4961 -0.0377
-25 2 9 -0.5503 -0.0513
-25 2 10 0.5685 -0.0065
-25 2 11 -0.5517 -0.1046
-25 2 12 -0.0236 0.0692
-25 2 13 -0.2596 -0.0740
-25 3 1 -1.0503 -0.0495
-25 3 2 0.4159 -0.0272
-25 3 3 -0.6108 -0.1377
-25 3 4 -0.5178 -0.0838
-25 3 5 -0.3364 -0.0209
-25 3 6 0.3104 -0.0419
-25 3 7 -0.2077 0.0329
-25 3 8 0.5698 0.0743
-25 3 9 -0.5772 -0.0208
-25 3 10 0.3616 0.0813
-25 3 11 -0.2848 -0.0257
-25 3 12 0.3881 0.0132
-25 3 13 -0.3138 0.0012
-25 4 1 -0.7721 0.0466
-25 4 2 1.2546 0.0295
-25 4 3 -0.1016 -0.1066
-25 4 4 0.7779 0.1235
-25 4 5 0.1282 -0.0689
-25 4 6 -0.0067 0.0317
-25 4 7 -0.4329 -0.0227
-25 4 8 0.4328 -0.0560
-25 4 9 -0.3002 -0.0407
-25 4 10 0.7959 -0.0383
-25 4 11 -0.0987 -0.0447
-25 4 12 0.2926 0.0199
-25 5 1 -1.0372 -0.0665
-25 5 2 0.0809 0.0277
-25 5 3 -1.4753 -0.1012
-25 5 4 -0.2573 0.0138
-25 5 5 -0.5667 -0.0260
-25 5 6 0.5861 0.0235
-25 5 7 0.2586 0.0306
-25 5 8 0.3394 0.0491
-25 5 9 -0.0250 0.0271
-25 5 10 0.0179 -0.0049
-25 5 11 -0.2561 0.0420
-25 5 12 0.0373 -0.0441
-25 6 1 -0.1897 -0.0093
-25 6 2 1.2088 0.0543
-25 6 3 -0.2114 -0.0739
-25 6 4 0.6590 0.0633
-25 6 5 -0.7426 -0.0088
-25 6 6 -0.4942 -0.0136
-25 6 7 -1.0567 0.0431
-25 6 8 -0.3268 -0.0527
-25 6 9 -0.4400 0.0004
-25 6 10 0.1029 -0.0458
-25 6 11 0.0410 -0.0458
-25 7 1 -0.0956 -0.0609
-25 7 2 0.6078 -0.0331
-25 7 3 -0.7191 -0.0232
-25 7 4 0.5809 -0.0620
-25 7 5 0.1197 0.0125
-25 7 6 0.9632 -0.0423
-25 7 7 0.8333 0.0447
-25 7 8 0.4432 -0.0139
-25 7 9 0.7349 0.0430
-25 7 10 0.2792 -0.0068
-25 8 1 -0.6939 0.0229
-25 8 2 0.6842 -0.0024
-25 8 3 -0.5930 0.0549
-25 8 4 0.1286 0.0194
-25 8 5 -0.8219 0.0756
-25 8 6 -0.8363 -0.0031
-25 8 7 -1.1448 0.0566
-25 8 8 -0.7717 -0.0083
-25 8 9 -0.6432 -0.0306
-25 8 10 -0.6622 -0.0510
-25 9 1 -0.0441 -0.0081
-25 9 2 0.9058 -0.0862
-25 9 3 -0.6947 -0.0341
-25 9 4 0.6856 -0.0747
-25 9 5 0.4616 -0.0320
-25 9 6 0.7085 -0.0082
-25 9 7 0.8408 0.0187
-25 9 8 0.4966 0.0211
-25 9 9 0.7355 0.0518
-25 10 1 -0.4896 0.0489
-25 10 2 1.2464 -0.0165
-25 10 3 -0.3566 0.0554
-25 10 4 0.5885 0.0716
-25 10 5 -0.7937 -0.0148
-25 10 6 -0.3197 0.0833
-25 10 7 -1.1518 -0.0257
-25 10 8 -0.1274 0.0348
-25 11 1 -0.3782 0.0014
-25 11 2 0.0535 -0.0622
-25 11 3 -0.7373 -0.0368
-25 11 4 0.7283 -0.0152
-25 11 5 0.1663 -0.0541
-25 11 6 0.8254 0.0266
-25 11 7 -0.1781 -0.0195
-25 11 8 0.6323 0.0036
-25 12 2 0.6406 -0.0102
-25 12 3 -0.0504 -0.0052
-25 12 4 0.4455 0.0532
-25 12 5 -0.4272 -0.0256
-25 12 6 0.5744 0.0874
-25 12 7 -0.4062 0.0482
-25 13 4 0.0715 -0.0224
-24 0 2 0.1884 0.4060
-24 0 4 0.5902 0.0833
-24 0 6 0.5527 -0.1499
-24 0 8 0.1919 -0.0767
-24 0 10 -0.2229 0.0356
-24 0 12 -1.0067 -0.0596
-24 0 14 -0.3084 -0.1332
-24 1 1 -0.4039 -0.1084
-24 1 2 0.4897 0.0406
-24 1 3 -0.4936 -0.0113
-24 1 4 0.4662 -0.0687
-24 1 5 -1.0528 0.0572
-24 1 6 0.8547 -0.0843
-24 1 7 -0.3832 0.0786
-24 1 8 0.7861 -0.0901
-24 1 9 -0.3969 0.0336
-24 1 10 0.7617 -0.0813
-24 1 11 0.2800 -0.0127
-24 1 12 0.6415 -0.0146
-24 1 13 0.6406 -0.0026
-24 1 14 0.2002 0.0264
-24 2 1 -0.4520 -0.0195
-24 2 2 0.5651 0.2044
-24 2 3 -0.1287 0.0986
-24 2 4 0.4827 -0.0776
-24 2 5 -0.8738 0.1553
-24 2 6 0.3036 -0.2065
-24 2 7 -1.4455 0.0642
-24 2 8 0.4936 -0.0410
-24 2 9 -1.0146 0.0171
-24 2 10 0.3387 0.0823
-24 2 11 -1.0145 0.0302
-24 2 12 -0.1605 0.0390
-24 2 13 -0.7443 0.0411
-24 2 14 0.2743 0.0046
-24 3 1 -1.1905 0.0464
-24 3 2 0.8314 -0.0068
-24 3 3 -0.9104 0.0567
-24 3 4 0.1946 0.0108
-24 3 5 -0.3525 0.0935
-24 3 6 0.8211 -0.0228
-24 3 7 -0.3236 0.0795
-24 3 8 0.9374 -0.0222
-24 3 9 -1.0490 0.0068
-24 3 10 0.9848 0.0083
-24 3 11 -0.6558 -0.0770
-24 3 12 0.5871 0.0201
-24 3 13 -0.3374 -0.0869
-24 3 14 0.3269 0.0011
-24 4 1 -0.7530 0.0444
-24 4 2 1.6247 0.0629
-24 4 3 0.3139 0.0768
-24 4 4 1.0425 -0.0519
-24 4 5 -0.2276 0.0614
-24 4 6 0.0840 -0.0917
-24 4 7 -0.7746 -0.0441
-24 4 8 0.3015 0.0168
-24 4 9 -0.4214 -0.0594
-24 4 10 0.6168 0.0695
-24 4 11 -0.3422 0.0128
-24 4 12 0.6222 0.0354
-24 4 13 -0.4689 0.0490
-24 4 14 0.5089 -0.0073
-24 5 1 -1.5464 -0.0101
-24 5 2 0.5212 0.0186
-24 5 3 -1.3433 -0.0516
-24 5 4 0.0937 0.0645
-24 5 5 -0.1051 -0.0128
-24 5 6 0.6475 0.0181
-24 5 7 0.0417 0.0149
-24 5 8 0.4498 0.0257
-24 5 9 -0.6762 -0.0153
-24 5 10 0.1687 0.0536
-24 5 11 -0.5779 -0.0428
-24 5 12 -0.2816 0.0358
-24 5 13 -0.0915 -0.0126
-24 6 1 -0.7389 0.0201
-24 6 2 1.0005 0.0915
-24 6 3 -0.2482 0.0436
-24 6 4 0.7690 0.0397
-24 6 5 -0.6329 0.0222
-24 6 6 -0.1892 -0.0064
-24 6 7 -0.4638 -0.0430
-24 6 8 -0.3639 0.0196
-24 6 9 0.1207 -0.0257
-24 6 10 0.0602 0.0014
-24 6 11 -0.0507 0.0052
-24 6 12 0.1634 -0.0320
-24 7 1 -0.3130 -0.0912
-24 7 2 0.6870 0.0128
-24 7 3 -0.3982 -0.0794
-24 7 4 0.7009 -0.0231
-24 7 5 0.5703 -0.0091
-24 7 6 1.0340 -0.0599
-24 7 7 0.5073 0.0252
-24 7 8 0.3556 -0.0105
-24 7 9 0.1847 0.0135
-24 7 10 -0.0232 0.0625
-24 7 11 0.1793 0.0401
-24 7 12 -0.1469 0.0502
-24 8 1 -1.0564 -0.0009
-24 8 2 0.1701 0.0678
-24 8 3 -0.8605 0.0860
-24 8 4 -0.1488 0.0208
-24 8 5 -0.6047 0.0733
-24 8 6 -0.9432 -0.0590
-24 8 7 0.0049 0.0181
-24 8 8 -0.8905 -0.0621
-24 8 9 0.3841 -0.0040
-24 8 10 -0.4022 -0.0761
-24 8 11 -0.3431 -0.0022
-24 9 1 -0.4739 -0.0025
-24 9 2 0.5772 -0.0486
-24 9 3 -0.8523 -0.0145
-24 9 4 0.6250 -0.0814
-24 9 5 0.7806 0.0108
-24 9 6 0.6554 -0.0567
-24 9 7 0.8328 0.0188
-24 9 8 -0.0395 0.0058
-24 9 9 0.6843 0.0323
-24 9 10 -0.5479 0.0517
-24 9 11 0.3194 0.0563
-24 10 1 -0.3421 0.0314
-24 10 2 0.9454 0.0046
-24 10 3 -0.7884 0.0980
-24 10 4 0.0414 0.0042
-24 10 5 -0.6304 0.0352
-24 10 6 -0.8876 -0.0260
-24 10 7 0.1327 -0.0054
-24 10 8 -0.2369 -0.0318
-24 10 9 0.7556 -0.0207
-24 10 10 0.0958 -0.0327
-24 11 1 -0.7970 0.0586
-24 11 2 -0.0392 -0.0555
-24 11 3 -1.1521 0.0112
-24 11 4 0.7515 -0.0151
-24 11 5 -0.0378 -0.0532
-24 11 6 0.4389 0.0078
-24 11 7 -0.5462 -0.0769
-24 11 8 -0.2755 -0.0021
-24 11 9 -0.5895 -0.0200
-24 12 1 0.4399 0.0383
-24 12 2 0.1473 -0.0097
-24 12 3 -0.5605 0.0439
-24 12 4 0.1274 -0.0032
-24 12 5 -0.4097 0.0019
-24 12 6 0.6435 0.0305
-24 12 7 0.3545 0.0196
-24 12 8 1.7562 0.0130
-24 12 9 0.5054 0.0244
-24 13 1 0.1869 0.0183
-24 13 2 -0.0411 0.0140
-24 13 3 -0.1926 -0.0041
-24 13 4 0.1247 0.0323
-24 13 5 -1.0151 -0.0637
-24 13 6 -0.8630 -0.0318
-24 13 7 -1.8674 -0.0467
-24 13 8 -0.6229 -0.0792
-24 14 2 -0.3656 0.0050
-24 14 3 -0.1992 0.0067
-24 14 4 0.5277 -0.0030
-24 14 5 0.6361 0.0076
-24 14 6 1.2549 0.0034
-23 0 2 0.0346 0.0197
-23 0 4 0.8327 -0.0582
-23 0 6 -0.1253 0.0104
-23 0 8 -0.4608 0.0857
-23 0 10 -0.6940 0.0560
-23 0 12 -1.6429 -0.0525
-23 0 14 -1.0651 -0.1161
-23 0 16 -0.1602 -0.0856
-23 1 1 -0.4629 -0.4627
-23 1 2 0.0369 0.0876
-23 1 3 -0.2280 -0.0945
-23 1 4 0.6599 0.0016
-23 1 5 -0.1797 0.1994
-23 1 6 1.4355 0.0146
-23 1 7 0.2519 0.0936
-23 1 8 1.0490 -0.0397
-23 1 9 0.1305 -0.0915
-23 1 10 0.8593 -0.1366
-23 1 11 1.1984 -0.0278
-23 1 12 0.7502 -0.1718
-23 1 13 0.9828 0.0970
-23 1 14 0.3445 -0.0997
-23 1 15 -0.0145 0.0586
-23 1 16 0.1490 0.0820
-23 2 1 -0.6372 -0.1278
-23 2 2 0.7680 -0.0420
-23 2 3 -0.5312 -0.0984
-23 2 4 0.9495 -0.1605
-23 2 5 -1.3151 -0.0526
-23 2 6 0.2650 -0.1131
-23 2 7 -1.5410 0.0392
-23 2 8 0.5606 -0.0351
-23 2 9 -1.4310 0.1187
-23 2 10 0.5090 -0.0128
-23 2 11 -1.3653 0.1108
-23 2 12 -0.1310 0.0075
-23 2 13 -0.6074 0.0761
-23 2 14 -0.0178 0.0219
-23 2 15 -0.2927 -0.0113
-23 3 1 -1.5843 -0.1793
-23 3 2 0.0719 -0.0031
-23 3 3 -1.5148 0.0682
-23 3 4 0.3544 -0.1202
-23 3 5 -0.7822 0.2291
-23 3 6 1.5005 -0.0706
-23 3 7 -0.6108 0.1042
-23 3 8 1.1432 -0.0113
-23 3 9 -1.0241 -0.0226
-23 3 10 1.0872 -0.0582
-23 3 11 -0.7513 -0.0052
-23 3 12 0.9035 -0.1093
-23 3 13 -0.9947 0.0011
-23 3 14 0.7900 -0.0449
-23 3 15 -0.4327 -0.0558
-23 4 1 -1.1931 0.0168
-23 4 2 2.1086 -0.0909
-23 4 3 -0.2161 -0.0140
-23 4 4 1.2802 -0.1229
-23 4 5 -0.3568 0.0185
-23 4 6 0.6271 -0.0820
-23 4 7 -0.5408 0.0414
-23 4 8 1.3578 -0.0307
-23 4 9 -0.7763 0.0154
-23 4 10 1.5999 0.0057
-23 4 11 -0.5405 -0.0198
-23 4 12 1.1464 0.0410
-23 4 13 -0.2268 -0.0055
-23 4 14 0.5371 0.0342
-23 4 15 -0.7228 -0.0198
-23 5 1 -1.8080 -0.0135
-23 5 2 0.4508 -0.1087
-23 5 3 -2.0047 0.0599
-23 5 4 0.0857 -0.1292
-23 5 5 -0.9988 0.0763
-23 5 6 0.4645 -0.0127
-23 5 7 -0.5812 -0.0168
-23 5 8 -0.0084 0.0604
-23 5 9 -0.9260 -0.0572
-23 5 10 0.1188 0.0126
-23 5 11 -1.1354 -0.0051
-23 5 12 0.2778 -0.0029
-23 5 13 -0.8229 0.0005
-23 5 14 0.9900 0.0051
-23 6 1 -1.0198 0.0438
-23 6 2 1.2440 0.0034
-23 6 3 -0.6079 -0.0051
-23 6 4 0.3878 -0.0010
-23 6 5 -0.7707 0.0014
-23 6 6 0.2544 0.0053
-23 6 7 -0.4036 -0.0157
-23 6 8 0.9690 0.0426
-23 6 9 0.0041 -0.0597
-23 6 10 1.0577 0.0300
-23 6 11 0.1518 -0.0966
-23 6 12 0.1539 0.0156
-23 6 13 -0.0874 -0.0248
-23 6 14 -0.2359 0.0195
-23 7 1 -0.0522 -0.0375
-23 7 2 0.9774 -0.0358
-23 7 3 -0.4508 -0.0207
-23 7 4 0.7124 -0.0341
-23 7 5 0.1090 0.0066
-23 7 6 0.4448 0.0436
-23 7 7 0.0410 -0.0127
-23 7 8 -0.5108 0.0577
-23 7 9 -0.2961 -0.0116
-23 7 10 -0.0681 0.0187
-23 7 11 -0.5041 0.0297
-23 7 12 0.5823 0.0080
-23 7 13 0.1602 -0.0384
-23 8 1 -0.5688 -0.0563
-23 8 2 0.5284 0.0290
-23 8 3 -0.6870 -0.0222
-23 8 4 -0.5117 0.0020
-23 8 5 -0.9063 0.0087
-23 8 6 -0.6901 -0.0276
-23 8 7 -0.2006 0.0013
-23 8 8 0.0233 0.0056
-23 8 9 0.6516 -0.0482
-23 8 10 0.1690 -0.0321
-23 8 11 0.2009 -0.0411
-23 8 12 -0.1567 0.0029
-23 9 1 -0.0573 -0.0231
-23 9 2 0.8259 -0.0007
-23 9 3 -0.4143 -0.0055
-23 9 4 0.6848 -0.0227
-23 9 5 1.0398 0.0534
-23 9 6 -0.2399 0.0023
-23 9 7 0.7671 0.0637
-23 9 8 -1.2921 -0.0000
-23 9 9 0.1346 0.0546
-23 9 10 -0.7316 -0.0249
-23 9 11 -0.6045 0.0244
-23 9 12 0.2980 -0.0860
-23 10 1 0.1021 -0.0277
-23 10 2 1.5501 -0.0421
-23 10 3 -0.6496 0.0210
-23 10 4 0.0787 -0.0423
-23 10 5 -0.5103 0.0158
-23 10 6 -0.7078 -0.0113
-23 10 7 0.6566 0.0229
-23 10 8 -0.0839 0.0210
-23 10 9 1.7550 -0.0052
-23 10 10 0.0274 -0.0224
-23 10 11 1.2200 0.0593
-23 11 1 -0.1008 0.0100
-23 11 2 0.4576 -0.0441
-23 11 3 -0.3949 0.0553
-23 11 4 0.9790 -0.0292
-23 11 5 0.4957 0.0557
-23 11 6 -0.6444 -0.0096
-23 11 7 -0.5199 0.0143
-23 11 8 -1.5618 -0.0073
-23 11 9 -0.9831 0.0015
-23 11 10 -1.5729 -0.0333
-23 11 11 -0.7577 -0.0333
-23 12 1 0.3971 0.0146
-23 12 2 0.2233 -0.0606
-23 12 3 -0.6729 -0.0023
-23 12 4 0.3497 -0.0319
-23 12 5 0.1560 -0.0204
-23 12 6 1.0773 0.0482
-23 12 7 1.3228 0.0200
-23 12 8 1.8018 0.0338
-23 12 9 1.4725 0.0161
-23 12 10 0.7369 -0.0167
-23 13 1 1.2710 -0.0034
-23 13 2 0.1992 -0.0204
-23 13 3 0.6091 0.0474
-23 13 4 0.4363 0.0127
-23 13 5 -0.7027 0.0248
-23 13 6 -1.2839 0.0144
-23 13 7 -2.0511 0.0165
-23 13 8 -0.8797 0.0100
-23 13 9 -1.9025 0.0536
-23 14 1 -0.0765 -0.0250
-23 14 2 -0.9542 -0.0120
-23 14 3 -0.2906 -0.0598
-23 14 4 0.5301 0.0147
-23 14 5 0.9376 -0.0325
-23 14 6 1.5610 0.0242
-23 14 7 1.4416 0.0245
-23 14 8 1.6335 -0.0746
-23 15 1 0.7524 -0.0063
-23 15 2 0.3424 -0.0002
-23 15 3 0.1163 -0.0048
-23 15 4 0.2797 0.0223
-23 15 5 -0.9410 -0.0063
-23 15 6 -0.7503 0.0312
-23 15 7 -0.6309 0.0598
-22 0 2 -0.2959 0.0453
-22 0 4 -0.3703 -0.1389
-22 0 6 -1.4090 -0.0620
-22 0 8 -1.1137 0.1673
-22 0 10 -1.7232 0.1754
-22 0 12 -2.4625 0.0011
-22 0 14 -1.0567 -0.0703
-22 0 16 -0.0501 -0.0269
-22 1 1 -0.1315 0.1626
-22 1 2 -0.1741 0.0919
-22 1 3 -0.5755 0.2014
-22 1 4 0.3972 0.1912
-22 1 5 0.2330 0.0113
-22 1 6 0.9749 0.1862
-22 1 7 1.0765 -0.1397
-22 1 8 0.7642 0.0217
-22 1 9 0.5393 -0.0699
-22 1 10 0.7980 -0.0769
-22 1 11 1.3558 0.0225
-22 1 12 0.3981 -0.0854
-22 1 13 1.3384 0.0076
-22 1 14 -0.0630 -0.0944
-22 1 15 0.5818 -0.0059
-22 1 16 0.1780 -0.0518
-22 2 1 0.4674 -0.1977
-22 2 2 0.9701 0.0941
-22 2 3 0.4038 -0.0583
-22 2 4 0.7640 -0.0914
-22 2 5 -1.3289 -0.0515
-22 2 6 0.0556 -0.0415
-22 2 7 -1.3218 -0.0590
-22 2 8 0.4469 0.0616
-22 2 9 -0.8763 0.0009
-22 2 10 0.0000 -0.0116
-22 2 11 -0.8714 0.1005
-22 2 12 -0.2020 -0.0957
-22 2 13 -0.4327 0.1509
-22 2 14 0.5105 -0.0269
-22 2 15 -0.3086 0.0616
-22 2 16 0.2258 0.0570
-22 3 1 -1.8818 0.0752
-22 3 2 0.0338 0.1568
-22 3 3 -1.9762 0.1172
-22 3 4 0.0921 0.1230
-22 3 5 -1.2041 0.0119
-22 3 6 0.6078 0.0121
-22 3 7 -1.2708 -0.0314
-22 3 8 0.6991 -0.0646
-22 3 9 -1.7669 0.0671
-22 3 10 1.1721 -0.0465
-22 3 11 -1.3272 0.1038
-22 3 12 0.4296 -0.0375
-22 3 13 -1.2124 0.0330
-22 3 14 0.2217 -0.0494
-22 3 15 -0.4262 -0.0287
-22 3 16 0.6995 0.0139
-22 4 1 -0.6204 -0.0875
-22 4 2 2.8755 -0.0168
-22 4 3 0.2670 0.1026
-22 4 4 2.2219 -0.1000
-22 4 5 -0.4199 0.1126
-22 4 6 1.4618 -0.0278
-22 4 7 -0.1154 0.0259
-22 4 8 1.6402 0.0132
-22 4 9 -0.2568 0.0261
-22 4 10 1.7689 -0.0665
-22 4 11 -0.5127 0.0646
-22 4 12 1.9400 -0.1013
-22 4 13 -0.7352 0.0426
-22 4 14 1.4021 0.0055
-22 4 15 -0.9714 -0.0376
-22 4 16 0.0312 0.1135
-22 5 1 -2.4957 0.0791
-22 5 2 0.9922 0.0007
-22 5 3 -1.9695 0.1066
-22 5 4 0.4495 -0.0053
-22 5 5 -1.1915 0.0415
-22 5 6 0.1577 -0.0450
-22 5 7 -1.7460 -0.0042
-22 5 8 -0.0198 -0.0479
-22 5 9 -2.2768 0.0210
-22 5 10 0.3542 0.0131
-22 5 11 -1.7749 0.0420
-22 5 12 0.0542 0.0597
-22 5 13 -0.8186 0.0018
-22 5 14 0.7532 0.0227
-22 5 15 -0.1545 -0.0506
-22 6 1 -1.4647 0.0480
-22 6 2 1.7493 -0.1048
-22 6 3 -0.8631 0.1078
-22 6 4 1.1566 -0.0913
-22 6 5 -0.8481 0.0296
-22 6 6 0.8571 0.0013
-22 6 7 0.0682 -0.0522
-22 6 8 1.1825 0.0543
-22 6 9 0.2000 -0.0052
-22 6 10 1.6388 -0.0110
-22 6 11 -0.4553 -0.0034
-22 6 12 0.9805 -0.0167
-22 6 13 -0.9910 -0.0360
-22 6 14 0.1222 0.0731
-22 6 15 -0.7080 -0.0157
-22 7 1 -0.7845 0.0756
-22 7 2 1.0728 0.0307
-22 7 3 -0.1694 0.0703
-22 7 4 1.3249 0.0481
-22 7 5 0.2416 0.0310
-22 7 6 1.1593 0.0374
-22 7 7 -1.0002 -0.0398
-22 7 8 0.0068 0.0334
-22 7 9 -1.6056 -0.0456
-22 7 10 -0.0563 0.0725
-22 7 11 -0.8366 -0.0079
-22 7 12 0.2206 0.0617
-22 7 13 0.4855 -0.0654
-22 7 14 0.3903 -0.0244
-22 8 1 -1.0060 -0.0352
-22 8 2 0.3369 -0.0493
-22 8 3 -0.9924 -0.0340
-22 8 4 -0.4134 -0.0264
-22 8 5 -0.8143 -0.0808
-22 8 6 -0.2967 -0.0028
-22 8 7 0.2992 -0.0681
-22 8 8 0.5634 0.0261
-22 8 9 0.5826 -0.0046
-22 8 10 1.2184 -0.0141
-22 8 11 -0.6649 0.0170
-22 8 12 0.6153 0.0430
-22 8 13 -0.5196 0.0152
-22 9 1 -0.7873 0.0357
-22 9 2 0.5056 0.0805
-22 9 3 -0.4612 0.0269
-22 9 4 1.0634 0.0774
-22 9 5 0.8446 0.0131
-22 9 6 0.4697 0.0290
-22 9 7 -0.0621 -0.0419
-22 9 8 -1.0201 0.0046
-22 9 9 -0.5070 -0.0235
-22 9 10 -1.0169 0.0120
-22 9 11 -0.7220 0.0120
-22 9 12 -0.0539 -0.0524
-22 9 13 -0.3130 -0.0417
-22 10 1 -0.4331 -0.0478
-22 10 2 0.7725 -0.0073
-22 10 3 -1.3013 -0.0360
-22 10 4 -0.3914 -0.0385
-22 10 5 -0.1708 -0.0430
-22 10 6 -0.4909 -0.0398
-22 10 7 1.4911 0.0077
-22 10 8 0.4158 -0.0164
-22 10 9 1.7627 0.0319
-22 10 10 0.8476 -0.0165
-22 10 11 0.4162 0.0797
-22 10 12 1.1032 0.0300
-22 11 1 -0.6752 0.0261
-22 11 2 0.7226 0.0214
-22 11 3 -0.7698 0.0662
-22 11 4 1.0558 0.0376
-22 11 5 0.0482 0.0323
-22 11 6 -0.9060 -0.0062
-22 11 7 -0.7262 -0.0319
-22 11 8 -2.0454 -0.0234
-22 11 9 -0.5095 -0.0027
-22 11 10 -1.9938 -0.0267
-22 11 11 -0.5469 0.0238
-22 11 12 -0.4596 -0.0631
-22 12 1 -0.0352 0.0080
-22 12 2 -0.7324 -0.0334
-22 12 3 -1.5126 0.0092
-22 12 4 -0.3491 -0.0932
-22 12 5 0.3939 -0.0110
-22 12 6 0.8502 -0.0571
-22 12 7 1.8566 -0.0002
-22 12 8 1.7971 -0.0350
-22 12 9 1.4522 -0.0101
-22 12 10 0.7996 -0.0131
-22 12 11 0.8295 0.0331
-22 13 1 1.3799 0.0178
-22 13 2 0.3992 0.0144
-22 13 3 0.5417 0.0530
-22 13 4 0.1307 0.0419
-22 13 5 -0.7848 0.0146
-22 13 6 -1.8899 0.0097
-22 13 7 -1.7778 0.0065
-22 13 8 -1.2913 0.0002
-22 13 9 -1.3327 0.0588
-22 13 10 -0.5720 -0.0030
-22 13 11 -0.1173 0.0563
-22 14 1 0.3166 0.0220
-22 14 2 -1.8050 -0.0010
-22 14 3 -0.5911 -0.0009
-22 14 4 -0.0635 -0.0307
-22 14 5 0.7957 -0.0376
-22 14 6 0.9693 -0.0312
-22 14 7 1.1166 -0.0487
-22 14 8 1.3727 -0.0800
-22 14 9 -0.2550 -0.0219
-22 14 10 0.4554 -0.0668
-22 15 1 1.6055 -0.0062
-22 15 2 0.1185 0.0319
-22 15 3 0.4482 -0.0235
-22 15 4 -0.0394 0.0361
-22 15 5 -0.7014 -0.0378
-22 15 6 -0.9462 0.0056
-22 15 7 -0.3813 0.0280
-22 15 8 -0.0976 -0.0181
-22 15 9 -0.5826 0.0814
-22 16 1 -0.0224 0.0199
-22 16 2 -0.5420 0.0378
-22 16 3 -0.5165 0.0144
-22 16 4 0.6029 0.0413
-22 16 5 -0.5436 -0.0174
-22 16 6 -0.0316 0.0005
-22 16 7 -0.1666 -0.0292
-22 16 8 -0.5670 -0.0645
-22 17 3 -0.0206 -0.0206
-22 17 4 0.7964 -0.0206
-22 17 5 -0.2653 -0.0297
-21 0 2 0.3630 -0.5331
-21 0 4 0.0811 -0.1642
-21 0 6 -1.8972 0.1428
-21 0 8 -1.3927 0.1163
-21 0 10 -1.4435 -0.0104
-21 0 12 -2.0918 0.0598
-21 0 14 -1.4099 0.1580
-21 0 16 -0.8038 0.0862
-21 1 1 -0.4312 0.1604
-21 1 2 -1.2679 -0.0735
-21 1 3 -0.2375 0.0898
-21 1 4 -0.1869 0.0393
-21 1 5 0.7978 -0.0045
-21 1 6 0.5726 0.1118
-21 1 7 0.9883 -0.1239
-21 1 8 0.1920 0.1155
-21 1 9 0.7439 -0.0777
-21 1 10 0.1939 0.1012
-21 1 11 1.8148 0.0261
-21 1 12 -0.0597 0.0364
-21 1 13 1.0882 -0.0028
-21 1 14 -0.3654 -0.0484
-21 1 15 0.1143 -0.0744
-21 1 16 -0.0619 -0.0710
-21 1 17 0.4880 -0.0337
-21 2 1 0.9909 -0.0323
-21 2 2 1.3414 -0.2781
-21 2 3 1.3201 -0.1515
-21 2 4 1.0286 0.0458
-21 2 5 0.0779 -0.1635
-21 2 6 0.0827 0.2627
-21 2 7 -0.1307 -0.0585
-21 2 8 0.6955 0.1117
-21 2 9 -0.5833 -0.0571
-21 2 10 0.3837 -0.0935
-21 2 11 -0.3697 -0.1018
-21 2 12 0.0564 -0.0627
-21 2 13 0.6085 -0.0237
-21 2 14 0.2660 0.0257
-21 2 15 0.3629 0.0894
-21 2 16 -0.0975 -0.0026
-21 2 17 -0.6101 0.0996
-21 3 1 -2.2675 -0.0432
-21 3 2 -1.5715 0.0333
-21 3 3 -2.0943 -0.0662
-21 3 4 -0.4947 -0.0119
-21 3 5 -1.3540 -0.1331
-21 3 6 0.1546 0.0176
-21 3 7 -1.4629 -0.1455
-21 3 8 -0.1849 0.0550
-21 3 9 -1.4600 -0.0053
-21 3 10 0.3576 0.0304
-21 3 11 -1.1871 0.1252
-21 3 12 0.1591 -0.0285
-21 3 13 -1.7697 0.1000
-21 3 14 0.2068 -0.0452
-21 3 15 -1.0923 0.0034
-21 3 16 0.5323 -0.0208
-21 3 17 -0.0993 -0.0299
-21 4 1 -0.6394 -0.0820
-21 4 2 2.6835 -0.0491
-21 4 3 0.2603 -0.1516
-21 4 4 1.7927 0.0814
-21 4 5 0.2648 -0.0774
-21 4 6 1.7611 0.1397
-21 4 7 0.5592 0.0478
-21 4 8 2.4093 0.0097
-21 4 9 -0.4062 0.0522
-21 4 10 2.2307 -0.1040
-21 4 11 -0.3329 -0.0213
-21 4 12 1.8763 -0.0993
-21 4 13 -0.0805 -0.0104
-21 4 14 1.2182 -0.0494
-21 4 15 -0.7229 0.0209
-21 4 16 0.3369 0.0067
-21 4 17 -0.8723 0.0054
-21 5 1 -2.8359 -0.0067
-21 5 2 0.8328 -0.0288
-21 5 3 -2.4101 0.0347
-21 5 4 0.7952 -0.0616
-21 5 5 -1.4441 -0.0182
-21 5 6 0.1493 -0.0100
-21 5 7 -1.3521 -0.0451
-21 5 8 -0.4636 -0.0315
-21 5 9 -1.8328 0.0280
-21 5 10 0.2709 -0.0813
-21 5 11 -2.1350 0.1051
-21 5 12 0.7414 -0.0390
-21 5 13 -1.5105 0.0571
-21 5 14 1.3677 0.0191
-21 5 15 -0.5129 -0.0508
-21 5 16 0.4990 0.0366
-21 6 1 -1.8057 -0.0127
-21 6 2 1.5407 -0.0995
-21 6 3 -1.7036 -0.0642
-21 6 4 0.3574 -0.0624
-21 6 5 -1.5403 -0.0271
-21 6 6 0.9566 -0.0111
-21 6 7 -0.4020 0.0465
-21 6 8 2.0167 -0.0007
-21 6 9 -0.1513 0.0545
-21 6 10 2.1556 -0.0345
-21 6 11 -0.2313 -0.0294
-21 6 12 0.7068 -0.0156
-21 6 13 -0.6928 -0.0363
-21 6 14 -0.0749 0.0364
-21 6 15 -0.7749 -0.0217
-21 6 16 0.2999 0.0503
-21 7 1 -0.7803 0.1174
-21 7 2 1.6206 -0.0362
-21 7 3 -0.4880 0.1083
-21 7 4 1.7238 0.0014
-21 7 5 0.0002 0.0370
-21 7 6 1.1039 0.0495
-21 7 7 -0.7218 -0.0291
-21 7 8 -0.0505 -0.0148
-21 7 9 -1.7676 -0.0052
-21 7 10 0.5239 -0.0512
-21 7 11 -1.7457 0.0160
-21 7 12 1.1326 0.0122
-21 7 13 -0.0547 -0.0695
-21 7 14 0.7038 0.0609
-21 7 15 0.0795 -0.0655
-21 8 1 -0.6507 -0.0171
-21 8 2 0.4401 -0.0888
-21 8 3 -1.4445 -0.0681
-21 8 4 -0.7384 -0.0351
-21 8 5 -1.9535 -0.0547
-21 8 6 0.2653 0.0311
-21 8 7 -0.7666 0.0021
-21 8 8 1.5123 0.0731
-21 8 9 0.2474 -0.0094
-21 8 10 1.6737 0.0202
-21 8 11 -0.3005 -0.0437
-21 8 12 0.3961 0.0468
-21 8 13 -0.2644 -0.0278
-21 8 14 -0.1806 0.0456
-21 9 1 -0.0652 0.0401
-21 9 2 1.0858 0.0239
-21 9 3 -0.0414 -0.0020
-21 9 4 1.1877 0.0812
-21 9 5 0.4780 -0.0257
-21 9 6 0.1790 0.0618
-21 9 7 -0.6454 -0.0415
-21 9 8 -0.7335 -0.0089
-21 9 9 -1.3224 -0.0111
-21 9 10 0.1724 -0.0295
-21 9 11 -1.6336 -0.0227
-21 9 12 0.7645 -0.0096
-21 9 13 -0.4150 -0.0520
-21 10 1 -0.1641 -0.0291
-21 10 2 1.2470 -0.0094
-21 10 3 -1.5781 -0.0799
-21 10 4 0.0223 0.0176
-21 10 5 -0.8808 -0.0671
-21 10 6 0.3942 0.0623
-21 10 7 0.7416 0.0064
-21 10 8 0.7470 0.0629
-21 10 9 1.4929 -0.0038
-21 10 10 0.7128 -0.0022
-21 10 11 0.3763 0.0183
-21 10 12 1.1019 -0.0076
-21 10 13 -0.0032 0.0026
-21 11 1 0.0424 -0.0504
-21 11 2 1.7371 0.0234
-21 11 3 -0.1247 -0.0036
-21 11 4 1.4396 0.0556
-21 11 5 -0.1359 0.0253
-21 11 6 -1.0363 0.0168
-21 11 7 -1.2032 0.0233
-21 11 8 -1.6171 -0.0087
-21 11 9 -0.9177 0.0254
-21 11 10 -0.9546 -0.0251
-21 11 11 -0.8646 -0.0047
-21 11 12 0.0082 -0.0303
-21 11 13 -0.5276 0.0332
-21 12 1 -0.4104 -0.0102
-21 12 2 0.1986 -0.0107
-21 12 3 -1.7690 -0.0372
-21 12 4 0.4067 -0.0328
-21 12 5 0.3707 -0.0222
-21 12 6 1.1486 0.0003
-21 12 7 1.7231 0.0213
-21 12 8 1.2097 -0.0160
-21 12 9 1.5286 0.0028
-21 12 10 0.3675 -0.0366
-21 12 11 0.6933 0.0194
-21 12 12 0.6749 -0.0466
-21 13 1 1.6692 -0.0537
-21 13 2 1.1436 -0.0244
-21 13 3 0.8923 0.0327
-21 13 4 0.5700 -0.0079
-21 13 5 -0.4367 0.0603
-21 13 6 -1.5594 -0.0009
-21 13 7 -1.4909 0.0643
-21 13 8 -0.8487 0.0209
-21 13 9 -1.2221 0.0476
-21 13 10 -0.4662 -0.0050
-21 13 11 0.0389 0.0043
-21 13 12 -0.2603 0.0026
-21 14 1 0.1690 0.0114
-21 14 2 -1.4788 0.0118
-21 14 3 -0.2206 -0.0031
-21 14 4 0.1695 0.0075
-21 14 5 1.3686 0.0064
-21 14 6 0.6516 0.0086
-21 14 7 1.3460 0.0145
-21 14 8 1.0177 -0.0397
-21 14 9 -0.0588 0.0150
-21 14 10 0.6902 -0.0316
-21 14 11 -0.1595 0.0120
-21 14 12 0.2275 -0.0360
-21 15 1 1.9833 -0.0495
-21 15 2 -0.0770 -0.0464
-21 15 3 0.5488 -0.0288
-21 15 4 -0.1160 -0.0154
-21 15 5 -0.2790 -0.0237
-21 15 6 -0.7384 0.0283
-21 15 7 0.1360 0.0232
-21 15 8 0.1092 0.0264
-21 15 9 -0.3161 0.0260
-21 15 10 0.4592 -0.0421
-21 15 11 0.2148 0.0037
-21 16 1 0.2589 -0.0022
-21 16 2 -0.9322 0.0322
-21 16 3 0.1911 0.0053
-21 16 4 0.5466 0.0602
-21 16 5 0.0402 0.0188
-21 16 6 -0.1095 0.0449
-21 16 7 0.1067 0.0205
-21 16 8 -0.1690 -0.0040
-21 16 9 -0.5604 0.0481
-21 16 10 0.4805 -0.0017
-21 17 1 0.5562 -0.0391
-21 17 2 -0.3628 -0.0302
-21 17 3 -0.4938 -0.0529
-21 17 4 0.4842 -0.0271
-21 17 5 -0.4814 -0.0482
-21 17 6 0.6485 0.0069
-21 17 7 0.6640 0.0159
-21 17 8 0.1664 -0.0064
-21 18 3 0.0615 0.0163
-21 18 4 0.3288 0.0260
-21 18 5 -0.9816 0.0479
-20 0 2 0.7410 -0.0484
-20 0 4 0.2149 -0.0103
-20 0 6 -1.0791 -0.0433
-20 0 8 -0.6842 -0.0862
-20 0 10 -1.6507 -0.1120
-20 0 12 -1.8767 -0.0234
-20 0 14 -0.5032 0.1246
-20 0 16 -0.4159 0.1741
-20 0 18 -1.6501 0.0733
-20 1 1 -1.1051 0.5695
-20 1 2 -1.6964 -0.1255
-20 1 3 -1.4598 0.1873
-20 1 4 -0.9357 -0.0162
-20 1 5 0.2016 -0.1699
-20 1 6 -0.1788 -0.0584
-20 1 7 0.6618 -0.1451
-20 1 8 0.0761 -0.0201
-20 1 9 0.2255 0.1034
-20 1 10 0.2532 0.1508
-20 1 11 1.0379 0.0960
-20 1 12 -0.4721 0.2189
-20 1 13 0.8161 -0.1011
-20 1 14 -1.0096 0.0896
-20 1 15 0.5005 -0.1261
-20 1 16 -0.4903 -0.0514
-20 1 17 1.0695 -0.0053
-20 1 18 -0.0331 -0.0715
-20 2 1 2.4454 0.2073
-20 2 2 1.3574 0.0066
-20 2 3 2.2319 0.1551
-20 2 4 0.8044 0.1145
-20 2 5 0.2558 0.0924
-20 2 6 0.4462 0.1441
-20 2 7 0.2250 -0.0077
-20 2 8 0.8943 0.0690
-20 2 9 -0.0256 -0.1242
-20 2 10 -0.0779 -0.0211
-20 2 11 0.0254 -0.1489
-20 2 12 0.0472 -0.0146
-20 2 13 0.7687 -0.0979
-20 2 14 0.8808 0.0332
-20 2 15 0.7997 -0.0297
-20 2 16 0.2174 -0.0014
-20 2 17 0.1017 0.0432
-20 2 18 -1.0047 -0.0580
-20 3 1 -2.0985 0.2161
-20 3 2 -1.8710 -0.0072
-20 3 3 -1.5067 -0.0397
-20 3 4 -1.3284 0.1325
-20 3 5 -0.9983 -0.2562
-20 3 6 -0.7899 0.0400
-20 3 7 -1.7250 -0.1747
-20 3 8 -0.0050 0.0032
-20 3 9 -1.7873 0.0007
-20 3 10 0.6722 0.0997
-20 3 11 -1.1587 0.0142
-20 3 12 -0.4851 0.1330
-20 3 13 -1.2664 -0.0135
-20 3 14 -0.7474 0.0309
-20 3 15 -0.6944 0.0568
-20 3 16 0.1807 -0.0626
-20 3 17 -0.0087 0.0974
-20 3 18 0.5980 -0.0736
-20 4 1 0.2318 0.0506
-20 4 2 2.3566 0.1163
-20 4 3 0.4679 0.0273
-20 4 4 1.2559 0.1629
-20 4 5 -0.1530 -0.0196
-20 4 6 1.1352 0.1466
-20 4 7 0.6046 -0.0554
-20 4 8 1.5340 0.0711
-20 4 9 -0.0266 -0.0201
-20 4 10 1.6652 0.0075
-20 4 11 -0.3226 0.0146
-20 4 12 1.9980 -0.0356
-20 4 13 -0.5279 0.0107
-20 4 14 1.5852 -0.0537
-20 4 15 -0.7311 0.0062
-20 4 16 0.6049 -0.0588
-20 4 17 -0.5122 0.0439
-20 5 1 -2.3327 -0.0220
-20 5 2 1.4300 0.1252
-20 5 3 -0.9090 -0.0873
-20 5 4 1.1916 0.1750
-20 5 5 -0.5137 -0.1106
-20 5 6 0.2439 0.0466
-20 5 7 -1.4145 -0.0320
-20 5 8 -0.0026 -0.0635
-20 5 9 -2.0536 0.0180
-20 5 10 0.3155 -0.0267
-20 5 11 -1.7999 0.0174
-20 5 12 0.1159 0.0159
-20 5 13 -0.8798 0.0367
-20 5 14 0.9328 -0.0268
-20 5 15 -0.4457 0.0663
-20 5 16 0.8330 -0.0242
-20 5 17 -0.6050 0.0237
-20 6 1 -2.2499 -0.0142
-20 6 2 1.6373 0.0189
-20 6 3 -2.1322 0.0041
-20 6 4 0.3646 0.0302
-20 6 5 -1.8498 -0.0187
-20 6 6 0.0719 0.0209
-20 6 7 -0.2191 0.0030
-20 6 8 0.8279 -0.0051
-20 6 9 0.0120 0.0940
-20 6 10 2.1744 -0.0443
-20 6 11 -0.5833 0.0853
-20 6 12 1.4712 -0.0327
-20 6 13 -1.3175 0.0206
-20 6 14 0.2376 0.0007
-20 6 15 -0.8443 -0.0271
-20 6 16 0.2002 0.0083
-20 6 17 0.3852 -0.0364
-20 7 1 -0.9279 0.0192
-20 7 2 2.0806 0.0483
-20 7 3 0.2692 0.0054
-20 7 4 2.6432 0.0338
-20 7 5 0.3087 0.0112
-20 7 6 1.8910 -0.0475
-20 7 7 -1.0437 0.0056
-20 7 8 0.2644 -0.0889
-20 7 9 -2.0412 0.0135
-20 7 10 0.0174 -0.0213
-20 7 11 -1.4956 0.0134
-20 7 12 0.4241 0.0182
-20 7 13 0.2281 -0.0199
-20 7 14 0.6430 0.0221
-20 7 15 -0.1261 0.0095
-20 7 16 -0.0649 0.0756
-20 8 1 -1.1970 0.0576
-20 8 2 0.3384 -0.0273
-20 8 3 -1.6064 0.0441
-20 8 4 -0.4272 0.0136
-20 8 5 -1.6140 0.0115
-20 8 6 0.2782 0.0152
-20 8 7 -0.4725 0.0360
-20 8 8 1.2953 -0.0007
-20 8 9 -0.2624 0.0652
-20 8 10 2.2681 -0.0261
-20 8 11 -1.1641 0.0279
-20 8 12 1.0814 0.0416
-20 8 13 -0.5859 -0.0517
-20 8 14 -0.2611 0.0375
-20 8 15 0.5101 -0.1005
-20 9 1 -0.6208 0.0367
-20 9 2 0.8389 -0.0165
-20 9 3 -0.0004 -0.0158
-20 9 4 1.8530 0.0106
-20 9 5 -0.0783 -0.0454
-20 9 6 1.1852 -0.0296
-20 9 7 -1.2966 -0.0687
-20 9 8 -0.2173 -0.0204
-20 9 9 -1.3838 -0.0296
-20 9 10 0.0204 0.0353
-20 9 11 -1.3462 -0.0201
-20 9 12 0.5675 0.0314
-20 9 13 -0.3840 -0.0339
-20 9 14 -0.2711 0.0621
-20 10 1 -0.3979 0.0420
-20 10 2 0.4328 0.0422
-20 10 3 -1.7411 -0.0129
-20 10 4 0.0588 0.0630
-20 10 5 -0.6202 -0.0424
-20 10 6 1.0994 0.0363
-20 10 7 0.4818 -0.0065
-20 10 8 1.2998 0.0011
-20 10 9 0.2733 -0.0066
-20 10 10 1.3303 0.0092
-20 10 11 -0.7765 0.0028
-20 10 12 1.2309 0.0503
-20 10 13 0.0664 -0.0474
-20 10 14 -0.1043 -0.0181
-20 11 1 -1.0968 -0.0124
-20 11 2 1.5551 0.0200
-20 11 3 -0.9155 -0.0386
-20 11 4 1.7579 0.0589
-20 11 5 -1.0693 -0.0602
-20 11 6 -0.2062 0.0117
-20 11 7 -1.4158 -0.0556
-20 11 8 -1.1049 0.0134
-20 11 9 -0.5487 -0.0088
-20 11 10 -0.8386 0.0203
-20 11 11 -1.0053 -0.0005
-20 11 12 0.2941 -0.0061
-20 11 13 -1.0615 0.0218
-20 12 1 -0.9021 -0.0051
-20 12 2 -0.0666 0.0614
-20 12 3 -2.4290 -0.0138
-20 12 4 0.5545 0.0169
-20 12 5 -0.0820 -0.0075
-20 12 6 1.5955 -0.0187
-20 12 7 0.9276 0.0029
-20 12 8 1.5717 -0.0417
-20 12 9 0.8439 -0.0088
-20 12 10 0.7355 0.0047
-20 12 11 0.4629 0.0243
-20 12 12 0.6339 0.0041
-20 12 13 0.2049 -0.0089
-20 13 1 0.2557 -0.0361
-20 13 2 1.3129 0.0064
-20 13 3 -0.4083 -0.0225
-20 13 4 0.4331 -0.0052
-20 13 5 -1.1642 -0.0234
-20 13 6 -1.3519 -0.0458
-20 13 7 -1.3522 0.0047
-20 13 8 -0.8938 -0.0279
-20 13 9 -1.1225 0.0250
-20 13 10 -0.7286 -0.0233
-20 13 11 -0.8098 0.0167
-20 13 12 -0.0577 -0.0045
-20 13 13 -0.7779 0.0294
-20 14 1 -0.3122 0.0272
-20 14 2 -1.2114 0.0376
-20 14 3 -0.7080 0.0499
-20 14 4 0.3659 0.0028
-20 14 5 0.9188 0.0471
-20 14 6 0.5888 -0.0199
-20 14 7 0.8247 0.0099
-20 14 8 1.0651 -0.0368
-20 14 9 0.1980 0.0117
-20 14 10 0.6456 0.0133
-20 14 11 0.5115 0.0278
-20 14 12 -0.0966 -0.0014
-20 14 13 0.4019 -0.0184
-20 15 1 1.7081 -0.0084
-20 15 2 -0.2808 -0.0152
-20 15 3 0.0188 -0.0230
-20 15 4 -0.8932 -0.0409
-20 15 5 -0.5134 -0.0494
-20 15 6 -1.3791 -0.0471
-20 15 7 -0.1198 -0.0186
-20 15 8 -0.3714 -0.0258
-20 15 9 -0.9529 -0.0108
-20 15 10 0.2788 -0.0230
-20 15 11 -0.6768 -0.0035
-20 15 12 -0.1058 0.0216
-20 16 1 0.5289 0.0258
-20 16 2 -0.7030 0.0162
-20 16 3 0.5132 0.0410
-20 16 4 0.6575 0.0414
-20 16 5 0.3429 0.0139
-20 16 6 -0.2787 0.0347
-20 16 7 0.4350 -0.0294
-20 16 8 -0.3860 0.0083
-20 16 9 -0.0406 -0.0010
-20 16 10 -0.0843 0.0227
-20 16 11 -0.0194 0.0058
-20 17 1 0.9154 0.0179
-20 17 2 -0.9114 0.0132
-20 17 3 -0.2852 -0.0132
-20 17 4 -0.0800 -0.0248
-20 17 5 -0.4963 -0.0618
-20 17 6 0.0797 -0.0257
-20 17 7 -0.0105 -0.0429
-20 17 8 -0.1604 -0.0120
-20 17 9 -0.3215 -0.0225
-20 17 10 0.3707 -0.0000
-20 18 1 1.1454 -0.0077
-20 18 2 0.2438 0.0166
-20 18 3 0.5026 0.0124
-20 18 4 0.3981 0.0424
-20 18 5 -0.4123 0.0151
-20 18 6 0.1969 0.0254
-20 18 7 0.1738 -0.0040
-20 18 8 -0.1961 -0.0138
-20 18 9 0.1199 0.0049
-20 19 3 0.2274 0.0020
-20 19 4 0.3491 -0.0196
-20 19 5 -0.0871 -0.0301
-19 0 2 2.2694 0.0277
-19 0 4 1.6753 0.1627
-19 0 6 -0.4462 0.1005
-19 0 8 -0.4977 -0.1590
-19 0 10 -1.1829 -0.2566
-19 0 12 -1.2701 -0.0823
-19 0 14 -0.3678 0.0640
-19 0 16 -0.4324 0.0700
-19 0 18 -1.5778 0.0528
-19 1 1 -1.4428 -0.2772
-19 1 2 -2.0253 -0.1309
-19 1 3 -1.5746 -0.2379
-19 1 4 -0.6796 -0.1924
-19 1 5 -0.5423 0.0035
-19 1 6 0.1285 -0.2215
-19 1 7 -0.2105 0.1275
-19 1 8 0.1338 -0.0904
-19 1 9 0.6329 0.1216
-19 1 10 0.2135 0.0383
-19 1 11 1.5689 0.0593
-19 1 12 -0.3536 0.0869
-19 1 13 0.2188 -0.0074
-19 1 14 -1.0197 0.1099
-19 1 15 -0.6310 -0.0520
-19 1 16 -0.8951 0.1173
-19 1 17 0.7661 -0.0460
-19 1 18 -0.5593 0.0768
-19 2 1 2.1628 0.2826
-19 2 2 1.7119 -0.0931
-19 2 3 2.3795 0.0678
-19 2 4 1.0716 0.0542
-19 2 5 0.7041 0.0922
-19 2 6 0.6913 0.0584
-19 2 7 -0.1285 0.1363
-19 2 8 1.1527 -0.0613
-19 2 9 -0.9282 0.0279
-19 2 10 0.1874 -0.0428
-19 2 11 -0.1051 -0.1021
-19 2 12 0.0223 0.0886
-19 2 13 1.4055 -0.1310
-19 2 14 0.4700 0.0892
-19 2 15 1.4931 -0.0831
-19 2 16 -0.0521 -0.0350
-19 2 17 0.6036 -0.0459
-19 2 18 -1.1620 -0.0577
-19 3 1 -1.9471 -0.1088
-19 3 2 -2.2771 -0.2421
-19 3 3 -0.8432 -0.1088
-19 3 4 -0.5770 -0.1710
-19 3 5 -0.5842 -0.0029
-19 3 6 0.0381 -0.0629
-19 3 7 -1.4672 0.0362
-19 3 8 0.2304 0.0367
-19 3 9 -1.2037 -0.0500
-19 3 10 0.6042 0.0347
-19 3 11 -0.8185 -0.1221
-19 3 12 -0.1886 0.0344
-19 3 13 -1.4536 -0.0878
-19 3 14 -0.6468 0.0797
-19 3 15 -1.0862 0.0136
-19 3 16 -0.4430 0.0582
-19 3 17 0.0954 0.0860
-19 3 18 -0.3631 -0.0292
-19 4 1 -0.3728 0.1658
-19 4 2 1.0170 0.0035
-19 4 3 0.2001 -0.0987
-19 4 4 -0.0185 0.0868
-19 4 5 -0.0461 -0.1057
-19 4 6 0.9290 0.0402
-19 4 7 -0.0613 -0.0130
-19 4 8 1.9381 0.0058
-19 4 9 -0.9095 -0.0133
-19 4 10 1.7735 0.0968
-19 4 11 -0.0151 -0.0743
-19 4 12 1.4027 0.1269
-19 4 13 0.4415 -0.0516
-19 4 14 0.8686 0.0047
-19 4 15 -0.2226 0.0193
-19 4 16 0.4633 -0.1112
-19 4 17 -0.5377 0.0522
-19 4 18 0.2657 -0.0807
-19 5 1 -2.0810 -0.0956
-19 5 2 1.4352 -0.0407
-19 5 3 -0.5936 -0.1277
-19 5 4 1.7283 -0.0073
-19 5 5 0.2229 -0.0688
-19 5 6 0.6288 0.0648
-19 5 7 -0.1992 -0.0196
-19 5 8 -0.0602 0.0497
-19 5 9 -1.4888 -0.0581
-19 5 10 0.1208 -0.0170
-19 5 11 -2.2749 -0.0763
-19 5 12 0.3489 -0.0329
-19 5 13 -1.4016 -0.0195
-19 5 14 1.0678 -0.0240
-19 5 15 -0.5194 0.0592
-19 5 16 0.5580 -0.0408
-19 5 17 -0.5781 0.0787
-19 5 18 -0.0213 -0.0465
-19 6 1 -2.6497 -0.0452
-19 6 2 0.6133 0.1326
-19 6 3 -2.6636 -0.1283
-19 6 4 -0.5355 0.1132
-19 6 5 -2.1601 -0.0580
-19 6 6 0.0911 0.0146
-19 6 7 -0.5212 0.0302
-19 6 8 1.1475 -0.0090
-19 6 9 0.1846 0.0217
-19 6 10 2.1106 0.0240
-19 6 11 0.4442 -0.0247
-19 6 12 1.0160 0.0172
-19 6 13 -0.4561 0.0289
-19 6 14 0.0182 -0.0541
-19 6 15 -0.8869 0.0548
-19 6 16 0.4767 -0.0796
-19 6 17 -0.2121 -0.0109
-19 7 1 -1.1312 -0.0878
-19 7 2 2.1978 -0.0204
-19 7 3 -0.3003 -0.1153
-19 7 4 2.4073 -0.0521
-19 7 5 0.3191 -0.0477
-19 7 6 1.2867 -0.0292
-19 7 7 0.0011 0.0130
-19 7 8 -0.0851 -0.0479
-19 7 9 -1.6700 0.0404
-19 7 10 0.1538 -0.0657
-19 7 11 -2.2550 0.0293
-19 7 12 0.7502 -0.0519
-19 7 13 -0.3420 0.0065
-19 7 14 0.6522 -0.0116
-19 7 15 0.1338 0.0335
-19 7 16 -0.2998 0.0215
-19 7 17 -0.2260 0.0183
-19 8 1 -0.7270 0.0037
-19 8 2 0.3818 0.0761
-19 8 3 -2.0027 0.0272
-19 8 4 -0.3881 0.0427
-19 8 5 -2.2742 0.0897
-19 8 6 0.7016 -0.0136
-19 8 7 -0.6679 0.0976
-19 8 8 1.2922 -0.0214
-19 8 9 0.2842 0.0167
-19 8 10 1.7767 -0.0308
-19 8 11 -0.3455 -0.0131
-19 8 12 0.6348 -0.0020
-19 8 13 -0.4391 0.0141
-19 8 14 -0.1198 -0.0145
-19 8 15 0.0145 -0.0205
-19 8 16 0.2640 -0.0269
-19 9 1 -0.3556 -0.0110
-19 9 2 0.7201 -0.0814
-19 9 3 -0.0182 -0.0530
-19 9 4 1.2827 -0.0733
-19 9 5 -0.4593 -0.0074
-19 9 6 0.5826 -0.0534
-19 9 7 -1.1741 0.0392
-19 9 8 0.0815 -0.0306
-19 9 9 -1.4730 0.0551
-19 9 10 1.0072 -0.0164
-19 9 11 -1.7070 -0.0087
-19 9 12 1.0510 -0.0028
-19 9 13 -0.3034 -0.0469
-19 9 14 -0.5116 0.0494
-19 10 1 0.7491 0.0456
-19 10 2 0.8399 -0.0079
-19 10 3 -1.6640 0.0337
-19 10 4 0.5013 0.0215
-19 10 5 -1.3080 0.0360
-19 10 6 1.5201 0.0295
-19 10 7 -0.0447 0.0218
-19 10 8 0.9846 0.0189
-19 10 9 0.4316 -0.0484
-19 10 10 0.9808 0.0123
-19 10 11 -0.6405 -0.0313
-19 10 12 1.2706 0.0377
-19 10 13 -0.3458 -0.0132
-19 10 14 0.3328 0.0295
-19 11 1 -0.3778 -0.0111
-19 11 2 1.5277 -0.0257
-19 11 3 -0.4331 -0.0487
-19 11 4 1.5691 0.0007
-19 11 5 -1.4931 -0.0284
-19 11 6 0.0447 0.0038
-19 11 7 -1.8676 0.0111
-19 11 8 -0.3554 0.0315
-19 11 9 -1.0678 0.0018
-19 11 10 -0.0705 0.0246
-19 11 11 -1.3150 -0.0601
-19 11 12 0.2975 0.0117
-19 11 13 -0.7651 -0.0366
-19 11 14 -0.6164 0.0171
-19 11 15 0.4413 -0.0213
-19 12 1 -0.4138 -0.0067
-19 12 2 0.9349 0.0180
-19 12 3 -2.1844 -0.0211
-19 12 4 1.5797 0.0549
-19 12 5 -0.4413 0.0001
-19 12 6 1.9947 0.0632
-19 12 7 0.5323 0.0072
-19 12 8 1.3091 0.0276
-19 12 9 1.1187 -0.0241
-19 12 10 1.1430 0.0213
-19 12 11 0.4101 -0.0035
-19 12 12 1.6862 -0.0022
-19 12 13 -0.3343 0.0039
-19 12 14 0.5831 0.0167
-19 12 15 0.0326 0.0548
-19 13 1 0.4034 -0.0498
-19 13 2 2.0242 0.0020
-19 13 3 -0.5736 -0.0452
-19 13 4 0.9527 -0.0217
-19 13 5 -1.6936 -0.0227
-19 13 6 -0.4939 -0.0296
-19 13 7 -1.8769 0.0185
-19 13 8 -0.5596 0.0019
-19 13 9 -1.5458 0.0014
-19 13 10 -1.0450 -0.0159
-19 13 11 -0.9028 -0.0180
-19 13 12 -0.4739 -0.0098
-19 13 13 -0.5315 0.0290
-19 13 14 -0.2176 -0.0053
-19 13 15 0.0921 -0.0395
-19 14 1 -0.8557 -0.0240
-19 14 2 -0.1365 0.0105
-19 14 3 -0.5678 0.0021
-19 14 4 1.4717 0.0347
-19 14 5 1.1001 0.0545
-19 14 6 1.2254 0.0291
-19 14 7 1.0450 0.0517
-19 14 8 1.5148 -0.0056
-19 14 9 0.6186 0.0307
-19 14 10 1.4724 -0.0095
-19 14 11 0.2942 0.0074
-19 14 12 0.9785 -0.0482
-19 14 13 -0.0986 -0.0100
-19 14 14 0.2334 0.0099
-19 15 1 1.4174 0.0068
-19 15 2 0.3561 -0.0159
-19 15 3 -0.3791 0.0096
-19 15 4 -0.4948 -0.0457
-19 15 5 -0.7636 -0.0045
-19 15 6 -0.9981 -0.0249
-19 15 7 -0.3838 0.0162
-19 15 8 -0.6323 0.0035
-19 15 9 -0.7711 -0.0009
-19 15 10 -0.3302 -0.0105
-19 15 11 0.0054 0.0050
-19 15 12 -0.2178 0.0248
-19 15 13 0.1438 0.0174
-19 16 1 0.2498 -0.0311
-19 16 2 -0.4837 -0.0524
-19 16 3 0.7779 0.0074
-19 16 4 0.8574 0.0061
-19 16 5 0.8496 0.0442
-19 16 6 0.2936 0.0383
-19 16 7 1.0609 0.0216
-19 16 8 0.5757 0.0311
-19 16 9 0.1496 -0.0037
-19 16 10 0.5938 0.0104
-19 16 11 -0.3243 -0.0533
-19 16 12 0.0889 -0.0234
-19 17 1 0.4021 0.0396
-19 17 2 -1.0640 0.0018
-19 17 3 -0.2788 0.0207
-19 17 4 -0.2467 -0.0120
-19 17 5 -0.2640 -0.0304
-19 17 6 -0.3447 0.0161
-19 17 7 0.2170 -0.0270
-19 17 8 -0.7365 0.0314
-19 17 9 0.3960 -0.0258
-19 17 10 0.1033 0.0382
-19 17 11 0.5161 0.0006
-19 18 1 1.1933 -0.0392
-19 18 2 -0.0897 -0.0483
-19 18 3 0.4615 -0.0215
-19 18 4 -0.1043 0.0106
-19 18 5 -0.3648 0.0084
-19 18 6 0.4331 0.0545
-19 18 7 0.4342 0.0060
-19 18 8 0.5767 0.0528
-19 18 9 0.1636 -0.0099
-19 18 10 0.1393 0.0005
-19 19 1 -0.5321 0.0040
-19 19 2 -0.9337 0.0353
-19 19 3 0.5144 0.0033
-19 19 4 -0.1101 0.0201
-19 19 5 0.2171 -0.0237
-19 19 6 -0.4070 0.0162
-19 19 7 -0.4031 -0.0169
-19 19 8 -0.5605 -0.0032
-19 20 3 -0.1037 -0.0450
-19 20 4 -0.7779 -0.0002
-19 20 5 0.0199 -0.0225
-18 0 2 1.9174 0.7678
-18 0 4 2.0386 0.2383
-18 0 6 0.4267 -0.1048
-18 0 8 -1.0644 -0.0888
-18 0 10 -2.6504 -0.0129
-18 0 12 -1.4799 -0.0940
-18 0 14 0.9924 -0.1594
-18 0 16 1.0917 -0.0519
-18 0 18 -0.8880 0.0491
-18 1 1 -1.8447 -0.3451
-18 1 2 -1.8163 0.1335
-18 1 3 -2.5589 -0.1750
-18 1 4 -0.7186 0.0330
-18 1 5 -1.0406 -0.0246
-18 1 6 0.2935 -0.1117
-18 1 7 -0.0000 0.0800
-18 1 8 0.6485 -0.1284
-18 1 9 0.9779 0.1004
-18 1 10 0.4198 -0.1092
-18 1 11 1.5068 0.0226
-18 1 12 -0.5475 -0.0842
-18 1 13 0.2125 -0.0048
-18 1 14 -1.2632 -0.0204
-18 1 15 -0.8146 0.0425
-18 1 16 -1.0512 0.0945
-18 1 17 0.2300 0.0296
-18 1 18 -0.6730 0.1811
-18 1 19 0.9462 -0.0516
-18 2 1 2.4447 0.0373
-18 2 2 1.3550 0.4128
-18 2 3 1.7057 0.1116
-18 2 4 1.0124 -0.0315
-18 2 5 -0.4239 0.1603
-18 2 6 1.0193 -0.2787
-18 2 7 -0.6948 0.0793
-18 2 8 0.6799 -0.1499
-18 2 9 -0.7730 0.0794
-18 2 10 -0.6912 0.0501
-18 2 11 -0.0896 0.1479
-18 2 12 -0.0158 0.0686
-18 2 13 1.0499 0.0626
-18 2 14 1.3584 0.0154
-18 2 15 1.5130 -0.1058
-18 2 16 0.8076 0.0102
-18 2 17 1.1597 -0.1569
-18 2 18 -0.9977 0.0322
-18 2 19 0.9749 -0.0999
-18 3 1 -1.6675 0.0049
-18 3 2 -1.7099 -0.0121
-18 3 3 -0.4284 0.0876
-18 3 4 -0.6364 0.0276
-18 3 5 -0.5218 0.1648
-18 3 6 0.4675 -0.0500
-18 3 7 -1.8183 0.1754
-18 3 8 1.3852 -0.0796
-18 3 9 -1.6173 0.0394
-18 3 10 0.8350 -0.0588
-18 3 11 -0.8902 -0.1121
-18 3 12 -1.0016 -0.0137
-18 3 13 -0.9706 -0.1241
-18 3 14 -1.4224 0.0343
-18 3 15 -0.7233 -0.0311
-18 3 16 -0.7179 0.0652
-18 3 17 0.1167 0.0071
-18 3 18 -0.6388 0.0714
-18 3 19 0.7375 -0.0225
-18 4 1 -0.2534 0.1157
-18 4 2 0.9421 0.0449
-18 4 3 -0.3799 0.1846
-18 4 4 -0.2986 -0.1068
-18 4 5 -1.0293 0.1210
-18 4 6 0.4599 -0.1843
-18 4 7 -0.6055 -0.0252
-18 4 8 1.5954 -0.0504
-18 4 9 -0.7263 -0.0250
-18 4 10 2.0847 0.1164
-18 4 11 0.1376 0.0342
-18 4 12 2.0568 0.1291
-18 4 13 0.3245 -0.0053
-18 4 14 1.2939 0.0617
-18 4 15 -0.0111 -0.0537
-18 4 16 0.5262 0.0046
-18 4 17 0.1545 0.0030
-18 4 18 -0.0087 -0.0238
-18 4 19 0.7769 0.0305
-18 5 1 -1.4385 0.0273
-18 5 2 1.8831 0.0163
-18 5 3 0.3418 -0.0025
-18 5 4 1.6544 0.0424
-18 5 5 0.2278 0.0464
-18 5 6 0.8744 0.0079
-18 5 7 -1.0103 0.0615
-18 5 8 0.6149 0.0132
-18 5 9 -2.2077 -0.0438
-18 5 10 -0.2758 0.0759
-18 5 11 -2.2841 -0.1180
-18 5 12 -0.9557 0.0743
-18 5 13 -0.9644 -0.0683
-18 5 14 0.1964 -0.0034
-18 5 15 -0.2816 0.0206
-18 5 16 0.6865 -0.0507
-18 5 17 -0.6721 0.0396
-18 5 18 0.0992 -0.0272
-18 6 1 -2.6836 0.0136
-18 6 2 1.3403 0.0991
-18 6 3 -2.5559 0.0948
-18 6 4 -0.1381 0.0665
-18 6 5 -1.9585 0.0434
-18 6 6 -0.5896 0.0067
-18 6 7 -0.3307 -0.0579
-18 6 8 0.5488 0.0238
-18 6 9 0.2578 -0.0527
-18 6 10 2.7358 0.0515
-18 6 11 0.3845 -0.0084
-18 6 12 1.9933 0.0399
-18 6 13 -0.4301 0.0204
-18 6 14 0.2302 -0.0072
-18 6 15 -0.6049 0.0414
-18 6 16 0.2137 -0.0379
-18 6 17 0.1216 0.0553
-18 6 18 0.7634 -0.0402
-18 7 1 -1.3914 -0.1242
-18 7 2 2.4072 0.0645
-18 7 3 -0.1174 -0.1298
-18 7 4 2.8108 -0.0000
-18 7 5 -0.0842 -0.0272
-18 7 6 1.4680 -0.0340
-18 7 7 -0.4369 0.0101
-18 7 8 -0.2576 0.0132
-18 7 9 -1.5493 -0.0099
-18 7 10 -0.6816 0.0705
-18 7 11 -1.6878 -0.0091
-18 7 12 -0.0949 0.0063
-18 7 13 -0.0657 0.0275
-18 7 14 0.5088 -0.0721
-18 7 15 0.0231 0.0592
-18 7 16 0.1745 -0.0426
-18 7 17 -0.4787 0.0214
-18 8 1 -0.7901 -0.0286
-18 8 2 1.0980 0.1081
-18 8 3 -1.7367 0.0535
-18 8 4 0.2346 0.0523
-18 8 5 -1.5989 0.0496
-18 8 6 0.2968 -0.0303
-18 8 7 -0.3285 0.0024
-18 8 8 0.6399 -0.0552
-18 8 9 -0.1832 -0.0000
-18 8 10 1.9688 -0.0521
-18 8 11 -0.9455 0.0456
-18 8 12 0.9776 -0.0182
-18 8 13 -0.5151 0.0562
-18 8 14 -0.3187 -0.0209
-18 8 15 0.3655 0.0387
-18 8 16 -0.2193 -0.0054
-18 8 17 0.5382 0.0123
-18 9 1 -1.2272 -0.0197
-18 9 2 0.7020 0.0045
-18 9 3 -0.1967 -0.0050
-18 9 4 2.0752 -0.0611
-18 9 5 -0.8273 0.0529
-18 9 6 1.1137 -0.0752
-18 9 7 -0.9784 0.0431
-18 9 8 -0.2353 -0.0017
-18 9 9 -0.8429 0.0328
-18 9 10 0.3561 0.0285
-18 9 11 -1.1303 0.0241
-18 9 12 0.9750 -0.0369
-18 9 13 -0.3208 0.0126
-18 9 14 0.0177 -0.0505
-18 9 15 -0.0232 -0.0105
-18 10 1 0.8960 0.0124
-18 10 2 0.2914 -0.0100
-18 10 3 -1.3776 0.0611
-18 10 4 0.5621 -0.0334
-18 10 5 -0.8834 0.0511
-18 10 6 1.5577 -0.0699
-18 10 7 -0.1492 0.0158
-18 10 8 1.0021 -0.0687
-18 10 9 -0.2647 -0.0080
-18 10 10 1.3000 -0.0157
-18 10 11 -1.1227 0.0199
-18 10 12 1.1634 0.0329
-18 10 13 -0.0418 -0.0032
-18 10 14 -0.0039 0.0339
-18 10 15 0.7773 0.0195
-18 10 16 -0.3897 0.0459
-18 11 1 -0.8999 0.0800
-18 11 2 1.0852 -0.0296
-18 11 3 -0.7166 0.0482
-18 11 4 1.7367 -0.0345
-18 11 5 -1.8389 0.0102
-18 11 6 0.4314 -0.0330
-18 11 7 -1.4701 -0.0217
-18 11 8 -0.7230 0.0233
-18 11 9 -0.8226 -0.0255
-18 11 10 -0.4660 0.0369
-18 11 11 -1.7486 -0.0261
-18 11 12 0.6014 0.0150
-18 11 13 -1.4094 -0.0239
-18 11 14 -0.0142 0.0006
-18 11 15 -0.0301 -0.0703
-18 11 16 -0.1029 -0.0658
-18 12 1 -0.5949 0.0023
-18 12 2 -0.0871 -0.0016
-18 12 3 -2.1328 0.0217
-18 12 4 1.5839 0.0097
-18 12 5 -0.5888 0.0156
-18 12 6 2.4192 0.0015
-18 12 7 0.1932 -0.0142
-18 12 8 1.7590 -0.0000
-18 12 9 1.0426 -0.0322
-18 12 10 1.4907 0.0477
-18 12 11 0.5203 -0.0210
-18 12 12 1.5147 0.0257
-18 12 13 0.1386 -0.0423
-18 12 14 0.4655 0.0144
-18 12 15 0.3632 0.0140
-18 12 16 0.0455 0.0422
-18 13 1 0.1346 0.0374
-18 13 2 1.8596 0.0227
-18 13 3 -1.3216 -0.0083
-18 13 4 0.7138 0.0133
-18 13 5 -2.4557 -0.0502
-18 13 6 -0.4818 -0.0081
-18 13 7 -2.0322 -0.0423
-18 13 8 -1.0362 0.0111
-18 13 9 -1.8233 -0.0261
-18 13 10 -1.0720 0.0145
-18 13 11 -1.9003 0.0132
-18 13 12 0.2528 0.0278
-18 13 13 -1.4112 0.0405
-18 13 14 0.3706 -0.0020
-18 13 15 -0.0952 -0.0533
-18 14 1 -1.6918 -0.0370
-18 14 2 -0.4304 0.0004
-18 14 3 -1.1316 -0.0130
-18 14 4 1.7348 0.0078
-18 14 5 0.3277 0.0048
-18 14 6 1.7673 -0.0066
-18 14 7 0.6480 -0.0145
-18 14 8 1.8310 -0.0165
-18 14 9 0.9823 -0.0030
-18 14 10 1.1247 -0.0008
-18 14 11 0.4686 -0.0002
-18 14 12 0.4989 -0.0573
-18 14 13 -0.2619 -0.0120
-18 14 14 0.3903 -0.0299
-18 14 15 -0.1630 0.0075
-18 15 1 1.1807 0.0559
-18 15 2 0.5546 0.0455
-18 15 3 -0.9681 0.0280
-18 15 4 -0.5209 0.0014
-18 15 5 -1.4981 -0.0088
-18 15 6 -1.1539 -0.0269
-18 15 7 -1.3278 -0.0008
-18 15 8 -0.9130 -0.0196
-18 15 9 -1.5039 0.0099
-18 15 10 0.0992 -0.0040
-18 15 11 -0.6670 0.0596
-18 15 12 0.5195 0.0292
-18 15 13 -0.2869 0.0538
-18 15 14 0.1380 -0.0169
-18 16 1 -0.1419 -0.0241
-18 16 2 -0.3166 -0.0595
-18 16 3 0.3288 0.0011
-18 16 4 0.7652 -0.0319
-18 16 5 0.2751 0.0099
-18 16 6 0.3632 -0.0172
-18 16 7 0.9338 -0.0113
-18 16 8 0.3520 -0.0070
-18 16 9 0.4237 -0.0009
-18 16 10 -0.3238 -0.0070
-18 16 11 -0.3878 -0.0277
-18 16 12 -0.4821 -0.0253
-18 16 13 -0.3206 -0.0343
-18 17 1 0.2391 0.0769
-18 17 2 -0.8683 0.0252
-18 17 3 -0.1008 0.0610
-18 17 4 -0.0096 -0.0104
-18 17 5 -0.3973 -0.0024
-18 17 6 -0.4773 -0.0194
-18 17 7 -0.7009 -0.0329
-18 17 8 -0.8563 -0.0087
-18 17 9 -0.3539 -0.0343
-18 17 10 0.3313 0.0313
-18 17 11 0.1974 0.0096
-18 17 12 -0.0035 0.0706
-18 18 1 1.2623 -0.0062
-18 18 2 -0.0426 -0.0478
-18 18 3 0.5882 -0.0151
-18 18 4 -0.4355 -0.0158
-18 18 5 -0.0719 -0.0227
-18 18 6 0.1466 0.0094
-18 18 7 0.8191 -0.0271
-18 18 8 -0.1167 0.0326
-18 18 9 0.3392 -0.0168
-18 18 10 -0.6208 0.0288
-18 18 11 -0.2333 -0.0457
-18 19 1 -0.5588 0.0408
-18 19 2 -0.5174 0.0471
-18 19 3 0.7934 0.0352
-18 19 4 0.0608 0.0404
-18 19 5 0.2931 -0.0106
-18 19 6 -0.4807 0.0311
-18 19 7 -0.7696 -0.0420
-18 19 8 -0.6384 0.0034
-18 19 9 -0.2867 -0.0460
-18 19 10 -0.1450 0.0084
-18 20 1 0.6304 -0.0306
-18 20 2 -0.3804 -0.0151
-18 20 3 0.4446 -0.0553
-18 20 4 -0.8370 -0.0063
-18 20 5 1.1000 -0.0633
-18 20 6 0.2405 -0.0019
-18 20 7 1.1030 -0.0359
-18 20 8 0.2461 0.0206
-17 0 2 2.6786 0.1386
-17 0 4 2.7213 0.0000
-17 0 6 0.2171 0.0761
-17 0 8 -1.8395 0.1418
-17 0 10 -2.8679 0.1511
-17 0 12 -1.3603 0.0531
-17 0 14 1.2031 -0.1086
-17 0 16 1.7645 -0.1588
-17 0 18 0.1666 -0.0790
-17 0 20 0.1606 0.0100
-17 1 1 -1.1211 -0.7739
-17 1 2 -1.8515 0.2113
-17 1 3 -2.2904 -0.2792
-17 1 4 -0.2490 0.1068
-17 1 5 -1.5711 0.1680
-17 1 6 0.5931 0.1229
-17 1 7 0.2457 0.1300
-17 1 8 0.3477 0.0891
-17 1 9 2.3947 -0.1154
-17 1 10 -0.0798 -0.1153
-17 1 11 2.1874 -0.1098
-17 1 12 -0.5869 -0.2316
-17 1 13 -0.6234 0.0774
-17 1 14 -1.0130 -0.1373
-17 1 15 -2.4040 0.1070
-17 1 16 -0.9153 0.0237
-17 1 17 -0.9562 -0.0011
-17 1 18 -0.6650 0.1099
-17 1 19 0.3828 -0.0372
-17 1 20 -0.1715 0.1149
-17 2 1 2.1740 -0.3146
-17 2 2 1.7209 0.0667
-17 2 3 1.9800 -0.2924
-17 2 4 1.3792 -0.1118
-17 2 5 -0.2275 -0.1617
-17 2 6 1.0435 -0.1276
-17 2 7 -1.1372 -0.0510
-17 2 8 0.4899 -0.0593
-17 2 9 -0.7316 0.0699
-17 2 10 -0.5755 0.0030
-17 2 11 0.7800 0.1690
-17 2 12 0.0401 0.0004
-17 2 13 1.7601 0.1646
-17 2 14 1.3039 -0.0253
-17 2 15 1.5402 0.0615
-17 2 16 1.0961 -0.0014
-17 2 17 0.9592 -0.0753
-17 2 18 -0.2739 0.0765
-17 2 19 0.7839 -0.1478
-17 3 1 -1.8026 -0.3036
-17 3 2 -1.6341 0.1148
-17 3 3 -0.4799 0.0014
-17 3 4 0.2467 -0.0872
-17 3 5 -0.5570 0.2664
-17 3 6 1.1131 -0.0270
-17 3 7 -1.4999 0.2105
-17 3 8 0.9833 0.0222
-17 3 9 -1.2861 0.0193
-17 3 10 -0.0300 -0.1115
-17 3 11 -1.2399 -0.0018
-17 3 12 -1.1892 -0.1646
-17 3 13 -1.7999 0.0348
-17 3 14 -1.2126 -0.0346
-17 3 15 -1.5251 -0.0318
-17 3 16 -0.7204 0.0612
-17 3 17 -0.2256 -0.1159
-17 3 18 -0.9853 0.0587
-17 3 19 0.5899 -0.0982
-17 4 1 -0.8520 -0.1128
-17 4 2 0.6710 -0.1319
-17 4 3 -0.1201 -0.0680
-17 4 4 -0.2735 -0.1875
-17 4 5 -0.7702 0.0226
-17 4 6 1.0654 -0.1742
-17 4 7 -1.2774 0.0595
-17 4 8 2.3899 -0.0964
-17 4 9 -0.8232 0.0412
-17 4 10 2.5653 -0.0295
-17 4 11 1.3453 0.0072
-17 4 12 1.9739 -0.0042
-17 4 13 1.6022 -0.0079
-17 4 14 1.0098 0.0362
-17 4 15 0.2420 -0.0149
-17 4 16 0.4513 0.0895
-17 4 17 -0.0614 -0.0257
-17 4 18 0.2080 0.1006
-17 4 19 0.8095 -0.0550
-17 5 1 -2.3198 0.0305
-17 5 2 1.8415 -0.1317
-17 5 3 -0.3407 0.1068
-17 5 4 1.8614 -0.2356
-17 5 5 0.4620 0.1424
-17 5 6 1.0904 -0.0744
-17 5 7 -0.4802 0.0709
-17 5 8 0.6378 0.0408
-17 5 9 -2.5406 -0.0109
-17 5 10 -0.4219 0.0107
-17 5 11 -3.3026 -0.0103
-17 5 12 -1.0174 0.0006
-17 5 13 -1.6994 -0.0215
-17 5 14 0.0034 0.0466
-17 5 15 -0.4313 -0.0705
-17 5 16 0.4223 0.0161
-17 5 17 -0.5369 -0.0716
-17 5 18 -0.4044 -0.0295
-17 5 19 -0.4047 -0.0027
-17 6 1 -2.9700 0.0053
-17 6 2 1.0933 -0.0446
-17 6 3 -2.6539 0.0299
-17 6 4 -0.0469 -0.0645
-17 6 5 -1.9416 0.0415
-17 6 6 0.1114 -0.0529
-17 6 7 -0.7151 0.0038
-17 6 8 1.1334 0.0080
-17 6 9 0.2609 -0.0733
-17 6 10 2.5892 0.0361
-17 6 11 1.2387 -0.1090
-17 6 12 1.5365 0.0274
-17 6 13 0.4728 -0.0499
-17 6 14 0.0350 0.0212
-17 6 15 -0.5289 0.0151
-17 6 16 0.3163 0.0300
-17 6 17 -0.3524 0.0189
-17 6 18 0.9255 0.0060
-17 7 1 -2.5127 -0.0046
-17 7 2 2.3861 -0.0499
-17 7 3 -1.0559 0.0013
-17 7 4 2.5474 -0.0694
-17 7 5 0.1451 0.0146
-17 7 6 1.2408 0.0494
-17 7 7 0.4344 -0.0156
-17 7 8 0.1832 0.0938
-17 7 9 -1.5233 -0.0228
-17 7 10 0.0352 0.0409
-17 7 11 -2.2590 -0.0100
-17 7 12 0.2073 -0.0047
-17 7 13 -0.3138 -0.0096
-17 7 14 0.1668 -0.0130
-17 7 15 0.2650 -0.0081
-17 7 16 -0.2477 -0.0427
-17 7 17 -0.3380 -0.0032
-17 7 18 -0.4272 -0.0262
-17 8 1 -0.9066 -0.1006
-17 8 2 1.2948 0.0300
-17 8 3 -2.7070 -0.0551
-17 8 4 0.4832 -0.0291
-17 8 5 -2.4090 -0.0214
-17 8 6 0.5098 -0.0273
-17 8 7 -0.5104 -0.0407
-17 8 8 0.3890 0.0246
-17 8 9 0.2087 -0.0797
-17 8 10 1.2842 0.0128
-17 8 11 -0.4879 -0.0334
-17 8 12 0.4861 -0.0252
-17 8 13 -0.4713 0.0475
-17 8 14 -0.1897 -0.0394
-17 8 15 0.1819 0.0665
-17 8 16 0.1102 -0.0074
-17 8 17 0.3296 0.0041
-17 9 1 -1.6052 -0.0191
-17 9 2 1.0983 0.0387
-17 9 3 -0.5688 0.0078
-17 9 4 1.9991 0.0108
-17 9 5 -0.8527 0.0550
-17 9 6 1.0241 0.0353
-17 9 7 -0.5641 0.0470
-17 9 8 0.3383 0.0309
-17 9 9 -1.0168 0.0400
-17 9 10 1.1249 -0.0292
-17 9 11 -1.3523 0.0344
-17 9 12 1.0846 -0.0608
-17 9 13 -0.1697 0.0340
-17 9 14 -0.5323 -0.0409
-17 9 15 0.2404 0.0145
-17 9 16 -0.8785 -0.0568
-17 9 17 0.2602 -0.0294
-17 10 1 0.8001 -0.0551
-17 10 2 0.5286 -0.0587
-17 10 3 -2.2128 0.0004
-17 10 4 0.9546 -0.0890
-17 10 5 -1.6891 0.0305
-17 10 6 1.5041 -0.0441
-17 10 7 -0.0677 0.0179
-17 10 8 0.6586 0.0042
-17 10 9 0.3902 -0.0095
-17 10 10 1.2568 -0.0147
-17 10 11 -0.9237 0.0264
-17 10 12 1.3815 -0.0495
-17 10 13 -0.4022 0.0346
-17 10 14 0.4859 -0.0178
-17 10 15 0.6316 0.0340
-17 10 16 -0.0288 0.0336
-17 10 17 0.5259 0.0159
-17 11 1 0.0580 0.0289
-17 11 2 1.4195 -0.0350
-17 11 3 -0.3843 0.0548
-17 11 4 1.5397 -0.0418
-17 11 5 -2.1278 0.0687
-17 11 6 0.3771 -0.0236
-17 11 7 -1.7679 0.0526
-17 11 8 -0.5753 -0.0080
-17 11 9 -1.3630 0.0189
-17 11 10 -0.2240 -0.0235
-17 11 11 -1.8137 -0.0014
-17 11 12 0.2559 0.0098
-17 11 13 -1.0957 0.0115
-17 11 14 -0.7877 0.0437
-17 11 15 -0.0719 -0.0225
-17 11 16 -0.7675 -0.0314
-17 11 17 -0.1103 -0.0230
-17 12 1 -0.6054 0.0288
-17 12 2 -0.0295 -0.0800
-17 12 3 -1.9544 0.0243
-17 12 4 2.1781 -0.0534
-17 12 5 -0.5499 0.0126
-17 12 6 2.4969 0.0074
-17 12 7 0.7297 -0.0021
-17 12 8 1.5466 0.0314
-17 12 9 1.5711 -0.0149
-17 12 10 1.9063 0.0203
-17 12 11 0.1594 -0.0261
-17 12 12 2.2702 -0.0220
-17 12 13 -0.3643 -0.0586
-17 12 14 0.9469 0.0260
-17 12 15 0.3871 -0.0237
-17 12 16 0.1845 0.0569
-17 12 17 0.5820 0.0360
-17 13 1 1.4507 0.0195
-17 13 2 2.1239 -0.0132
-17 13 3 -0.8932 0.0245
-17 13 4 0.8185 0.0082
-17 13 5 -2.7286 0.0180
-17 13 6 -0.1943 0.0331
-17 13 7 -2.4010 0.0165
-17 13 8 -1.2559 0.0387
-17 13 9 -1.8042 -0.0191
-17 13 10 -1.2387 0.0203
-17 13 11 -1.4274 -0.0151
-17 13 12 0.0368 0.0551
-17 13 13 -1.1705 0.0259
-17 13 14 -0.0209 0.0564
-17 13 15 -0.6686 -0.0235
-17 13 16 -0.3622 -0.0041
-17 14 1 -1.6864 -0.0179
-17 14 2 -0.3039 -0.0339
-17 14 3 -0.8268 -0.0471
-17 14 4 2.3121 -0.0001
-17 14 5 0.4244 -0.0439
-17 14 6 2.3248 0.0203
-17 14 7 1.0488 -0.0333
-17 14 8 2.1331 0.0175
-17 14 9 0.9826 -0.0116
-17 14 10 1.5808 -0.0030
-17 14 11 -0.3876 -0.0267
-17 14 12 1.2647 -0.0581
-17 14 13 -0.7701 -0.0220
-17 14 14 0.7430 -0.0038
-17 14 15 0.0122 0.0165
-17 14 16 0.3491 0.0540
-17 15 1 1.6215 0.0097
-17 15 2 0.7289 0.0291
-17 15 3 -0.6838 0.0143
-17 15 4 0.1385 0.0336
-17 15 5 -1.4520 0.0127
-17 15 6 -0.3447 0.0410
-17 15 7 -1.4883 0.0226
-17 15 8 -0.8757 0.0193
-17 15 9 -0.9911 0.0031
-17 15 10 -0.0279 -0.0121
-17 15 11 0.0260 0.0314
-17 15 12 0.7186 -0.0004
-17 15 13 -0.4292 0.0524
-17 15 14 0.4233 -0.0235
-17 15 15 -0.8549 -0.0078
-17 16 1 0.0235 -0.0270
-17 16 2 -0.1947 -0.0361
-17 16 3 0.1972 -0.0248
-17 16 4 0.9523 -0.0143
-17 16 5 0.0448 0.0015
-17 16 6 1.2489 -0.0027
-17 16 7 0.9367 0.0162
-17 16 8 1.3729 0.0054
-17 16 9 0.0232 0.0302
-17 16 10 0.3370 -0.0218
-17 16 11 -0.9325 -0.0026
-17 16 12 0.0698 -0.0464
-17 16 13 -0.1382 0.0144
-17 16 14 0.2821 0.0136
-17 17 1 0.0312 0.0144
-17 17 2 -1.0716 -0.0050
-17 17 3 0.0947 0.0324
-17 17 4 0.2067 -0.0040
-17 17 5 -0.3091 0.0282
-17 17 6 -0.0652 0.0066
-17 17 7 -0.5619 0.0229
-17 17 8 -0.6200 -0.0118
-17 17 9 0.3294 -0.0023
-17 17 10 0.4073 -0.0173
-17 17 11 0.5647 -0.0004
-17 17 12 0.3158 0.0128
-17 17 13 -0.3487 -0.0350
-17 18 1 1.0023 0.0022
-17 18 2 0.0585 -0.0464
-17 18 3 0.3488 -0.0024
-17 18 4 -0.2555 -0.0293
-17 18 5 -0.1275 0.0003
-17 18 6 0.9547 -0.0102
-17 18 7 0.8206 0.0073
-17 18 8 0.7423 0.0215
-17 18 9 0.2121 0.0139
-17 18 10 -0.0906 0.0136
-17 18 11 0.0962 -0.0189
-17 18 12 0.2301 0.0322
-17 19 1 -0.7430 0.0082
-17 19 2 -0.9280 0.0098
-17 19 3 0.6451 0.0202
-17 19 4 -0.7512 0.0276
-17 19 5 -0.0759 0.0222
-17 19 6 -1.0557 0.0446
-17 19 7 -0.5449 0.0121
-17 19 8 -0.6946 0.0217
-17 19 9 0.3610 -0.0237
-17 19 10 0.0061 0.0092
-17 19 11 -0.1542 -0.0385
-17 20 1 -0.1332 -0.0206
-17 20 2 0.0466 -0.0093
-17 20 3 0.4364 -0.0301
-17 20 4 -0.4904 0.0049
-17 20 5 1.4643 -0.0457
-17 20 6 0.5389 0.0068
-17 20 7 1.3360 -0.0343
-17 20 8 0.4258 0.0272
-17 20 9 0.4667 -0.0182
-17 21 1 0.0745 -0.0252
-17 21 2 -0.0778 0.0193
-17 21 3 0.2293 -0.0254
-17 21 4 -1.5250 0.0325
-17 21 5 -0.1928 -0.0098
-17 21 6 -2.0897 0.0428
-17 21 7 -0.4032 -0.0077
-16 0 2 2.2896 -0.0571
-16 0 4 3.2826 -0.2654
-16 0 6 0.6668 -0.1571
-16 0 8 -2.7016 0.1509
-16 0 10 -3.4890 0.2852
-16 0 12 -0.6758 0.1206
-16 0 14 2.6178 -0.0256
-16 0 16 2.9847 -0.0140
-16 0 18 0.9840 -0.0415
-16 0 20 0.2636 -0.1153
-16 1 1 -1.7528 0.3239
-16 1 2 -2.2520 0.1690
-16 1 3 -3.2041 0.3332
-16 1 4 -0.6869 0.2254
-16 1 5 -1.8938 0.0483
-16 1 6 0.5808 0.2757
-16 1 7 0.5310 -0.1477
-16 1 8 0.2636 0.2022
-16 1 9 2.3139 -0.1468
-16 1 10 -0.7170 0.0495
-16 1 11 1.6366 -0.0745
-16 1 12 -1.2110 -0.0626
-16 1 13 -0.8619 -0.0067
-16 1 14 -1.0827 -0.1343
-16 1 15 -2.5336 0.0377
-16 1 16 -0.6108 -0.1267
-16 1 17 -1.4776 0.0335
-16 1 18 -0.3925 -0.0359
-16 1 19 -0.4529 0.0036
-16 1 20 -0.0567 0.0392
-16 2 1 2.8947 -0.3947
-16 2 2 1.5998 0.1293
-16 2 3 1.8090 -0.1584
-16 2 4 1.6768 -0.0620
-16 2 5 -0.6800 -0.1358
-16 2 6 1.0362 -0.0619
-16 2 7 -0.8706 -0.2139
-16 2 8 -0.2936 0.0832
-16 2 9 0.3754 -0.1171
-16 2 10 -0.8361 0.0690
-16 2 11 1.5353 0.0531
-16 2 12 0.8237 -0.0925
-16 2 13 1.6664 0.1099
-16 2 14 2.4935 -0.1129
-16 2 15 1.0250 0.0973
-16 2 16 1.9796 0.0156
-16 2 17 0.5946 0.0771
-16 2 18 0.3446 0.0833
-16 2 19 0.6661 0.0089
-16 2 20 0.1532 0.0383
-16 3 1 -1.9696 0.0991
-16 3 2 -2.1670 0.3654
-16 3 3 -0.7402 0.1051
-16 3 4 -0.5459 0.2435
-16 3 5 -0.7901 -0.0256
-16 3 6 1.2635 0.1134
-16 3 7 -1.6033 -0.0775
-16 3 8 1.0549 0.0301
-16 3 9 -1.4728 0.0207
-16 3 10 -1.2127 -0.0040
-16 3 11 -1.4499 0.1483
-16 3 12 -2.6021 -0.0380
-16 3 13 -1.7603 0.1374
-16 3 14 -1.6207 -0.0818
-16 3 15 -1.4573 0.0210
-16 3 16 -0.2660 -0.0729
-16 3 17 -0.5017 -0.0905
-16 3 18 -0.5621 0.0154
-16 3 19 -0.2485 -0.1192
-16 3 20 -0.5014 0.0850
-16 4 1 -0.4935 -0.2659
-16 4 2 1.2826 0.0456
-16 4 3 -0.3226 0.0672
-16 4 4 -0.3118 -0.0480
-16 4 5 -1.2326 0.1136
-16 4 6 0.3758 -0.0272
-16 4 7 -1.2826 -0.0057
-16 4 8 1.8856 0.0095
-16 4 9 -0.1719 0.0061
-16 4 10 2.8879 -0.0891
-16 4 11 1.7840 0.0832
-16 4 12 2.7876 -0.1774
-16 4 13 1.6370 0.0485
-16 4 14 1.7398 -0.0732
-16 4 15 0.0549 -0.0124
-16 4 16 0.7918 0.0917
-16 4 17 -0.1067 0.0013
-16 4 18 0.3114 0.1275
-16 4 19 0.8979 -0.0265
-16 5 1 -2.2231 0.0770
-16 5 2 1.7545 0.0556
-16 5 3 -0.1115 0.1211
-16 5 4 1.3962 -0.0073
-16 5 5 0.2777 0.0638
-16 5 6 1.3071 -0.0586
-16 5 7 -0.9205 0.0182
-16 5 8 0.9877 -0.0655
-16 5 9 -2.5388 0.0602
-16 5 10 -1.0618 -0.0101
-16 5 11 -2.8403 0.1200
-16 5 12 -2.1675 0.0271
-16 5 13 -1.3618 0.0669
-16 5 14 -0.5742 0.0285
-16 5 15 -0.4309 -0.0554
-16 5 16 0.7634 0.0233
-16 5 17 -0.7553 -0.1088
-16 5 18 0.0158 0.0500
-16 5 19 -0.7983 -0.0662
-16 6 1 -3.0115 0.0356
-16 6 2 2.1179 -0.1331
-16 6 3 -2.6319 0.1852
-16 6 4 -0.2942 -0.1296
-16 6 5 -1.8554 0.0948
-16 6 6 -1.0547 -0.0372
-16 6 7 -0.9720 -0.0244
-16 6 8 0.6059 0.0068
-16 6 9 -0.2704 0.0026
-16 6 10 2.8970 -0.0405
-16 6 11 0.8278 0.0377
-16 6 12 1.9924 -0.0400
-16 6 13 0.6164 -0.0301
-16 6 14 0.2836 0.0420
-16 6 15 -0.1795 -0.0685
-16 6 16 0.4675 0.0868
-16 6 17 -0.1314 -0.0201
-16 6 18 0.9130 0.0344
-16 6 19 0.3544 -0.0003
-16 7 1 -2.5692 0.0958
-16 7 2 2.9899 -0.0021
-16 7 3 -0.7227 0.1342
-16 7 4 3.0323 0.0215
-16 7 5 0.1903 0.0867
-16 7 6 1.4704 0.0318
-16 7 7 0.3931 -0.0108
-16 7 8 0.2419 0.0334
-16 7 9 -1.0767 -0.0366
-16 7 10 -0.3392 0.0577
-16 7 11 -1.4675 -0.0099
-16 7 12 -0.3389 0.0606
-16 7 13 -0.0305 -0.0145
-16 7 14 -0.1567 0.0427
-16 7 15 -0.0140 -0.0407
-16 7 16 -0.0101 0.0289
-16 7 17 -0.7873 -0.0266
-16 7 18 0.0826 0.0366
-16 8 1 -1.4546 -0.0111
-16 8 2 1.9433 -0.0813
-16 8 3 -2.9255 -0.0017
-16 8 4 0.3888 -0.0625
-16 8 5 -2.2028 -0.0843
-16 8 6 -0.3411 0.0099
-16 8 7 -0.8253 -0.1032
-16 8 8 0.1758 0.0429
-16 8 9 -0.6207 -0.0275
-16 8 10 1.6620 0.0141
-16 8 11 -0.8912 0.0170
-16 8 12 0.6545 0.0055
-16 8 13 -0.0631 -0.0227
-16 8 14 -0.2553 0.0115
-16 8 15 0.8874 -0.0178
-16 8 16 0.1649 0.0016
-16 8 17 0.7272 0.0160
-16 8 18 0.2413 -0.0026
-16 9 1 -2.0032 0.0161
-16 9 2 2.2686 0.0746
-16 9 3 -0.7582 0.0522
-16 9 4 3.1664 0.0784
-16 9 5 -1.0784 0.0219
-16 9 6 1.3284 0.0555
-16 9 7 -0.5514 -0.0662
-16 9 8 -0.1309 0.0391
-16 9 9 -1.0388 -0.0653
-16 9 10 0.5505 0.0216
-16 9 11 -1.2906 0.0108
-16 9 12 0.9103 -0.0040
-16 9 13 -0.3971 0.0527
-16 9 14 -0.5075 -0.0148
-16 9 15 -0.2038 0.0329
-16 9 16 -0.9527 -0.0135
-16 9 17 -0.1108 0.0115
-16 9 18 -0.4271 0.0267
-16 10 1 -0.1785 -0.0354
-16 10 2 0.6523 0.0183
-16 10 3 -2.5140 -0.0284
-16 10 4 1.4520 -0.0152
-16 10 5 -1.5460 -0.0493
-16 10 6 1.8095 -0.0061
-16 10 7 -0.1837 -0.0226
-16 10 8 1.4252 -0.0016
-16 10 9 -0.0672 0.0354
-16 10 10 1.9674 -0.0210
-16 10 11 -0.9443 0.0547
-16 10 12 1.3604 -0.0524
-16 10 13 0.2863 -0.0011
-16 10 14 0.3598 -0.0553
-16 10 15 1.4418 0.0087
-16 10 16 0.0061 -0.0357
-16 10 17 1.0894 0.0453
-16 10 18 -0.1325 0.0201
-16 11 1 -0.3480 0.0072
-16 11 2 2.1164 -0.0079
-16 11 3 -1.2292 0.0598
-16 11 4 2.0456 0.0072
-16 11 5 -2.8387 0.0351
-16 11 6 0.2406 -0.0062
-16 11 7 -1.9317 -0.0228
-16 11 8 -1.2773 -0.0209
-16 11 9 -1.7964 -0.0134
-16 11 10 -0.3627 -0.0380
-16 11 11 -2.3859 0.0498
-16 11 12 0.5295 -0.0156
-16 11 13 -1.6261 0.0625
-16 11 14 -0.7276 0.0180
-16 11 15 -0.4066 0.0019
-16 11 16 -1.2362 -0.0035
-16 11 17 -0.1902 0.0022
-16 11 18 -0.9892 -0.0069
-16 12 1 -1.4080 0.0406
-16 12 2 -0.2691 -0.0097
-16 12 3 -1.9835 0.0319
-16 12 4 2.6886 -0.0541
-16 12 5 -0.5501 -0.0027
-16 12 6 3.1079 -0.0587
-16 12 7 0.9081 -0.0029
-16 12 8 2.1513 -0.0428
-16 12 9 1.5970 0.0309
-16 12 10 1.9682 -0.0089
-16 12 11 0.3070 0.0155
-16 12 12 1.8604 -0.0231
-16 12 13 0.4278 -0.0587
-16 12 14 0.9689 -0.0062
-16 12 15 1.2136 -0.0481
-16 12 16 0.5311 0.0104
-16 12 17 1.1314 0.0358
-16 13 1 1.3625 0.0385
-16 13 2 2.0033 -0.0332
-16 13 3 -1.6667 0.0596
-16 13 4 0.7112 0.0230
-16 13 5 -3.3655 0.0298
-16 13 6 -0.5876 0.0342
-16 13 7 -2.4682 0.0017
-16 13 8 -1.8253 0.0100
-16 13 9 -1.8594 -0.0112
-16 13 10 -0.8364 -0.0028
-16 13 11 -1.9455 0.0082
-16 13 12 0.4881 0.0405
-16 13 13 -1.6572 -0.0046
-16 13 14 -0.2806 0.0548
-16 13 15 -0.6877 -0.0689
-16 13 16 -1.0397 0.0197
-16 13 17 -0.6451 -0.0149
-16 14 1 -1.7588 0.0328
-16 14 2 -0.6562 -0.0027
-16 14 3 -0.8349 -0.0057
-16 14 4 2.1230 -0.0159
-16 14 5 -0.2323 -0.0478
-16 14 6 2.3751 -0.0261
-16 14 7 0.9121 -0.0533
-16 14 8 1.9371 -0.0087
-16 14 9 1.2998 -0.0101
-16 14 10 0.8981 0.0296
-16 14 11 -0.0499 -0.0167
-16 14 12 0.8713 0.0074
-16 14 13 -0.3017 -0.0339
-16 14 14 1.1894 0.0134
-16 14 15 0.4697 -0.0240
-16 14 16 1.1844 0.0254
-16 15 1 1.5933 -0.0058
-16 15 2 0.2622 0.0099
-16 15 3 -0.9296 -0.0116
-16 15 4 0.1593 0.0412
-16 15 5 -1.9153 -0.0233
-16 15 6 -0.4600 0.0383
-16 15 7 -2.0843 -0.0215
-16 15 8 -0.9263 0.0061
-16 15 9 -1.3604 -0.0240
-16 15 10 0.5019 -0.0021
-16 15 11 -0.5595 0.0063
-16 15 12 0.8838 0.0080
-16 15 13 -0.8282 0.0061
-16 15 14 -0.0729 -0.0352
-16 15 15 -0.7197 -0.0290
-16 15 16 -0.4782 -0.0179
-16 16 1 0.7383 0.0125
-16 16 2 -0.4813 0.0361
-16 16 3 0.4719 -0.0079
-16 16 4 0.5558 0.0214
-16 16 5 -0.5928 -0.0239
-16 16 6 1.1799 -0.0081
-16 16 7 0.3140 -0.0208
-16 16 8 1.0284 -0.0013
-16 16 9 -0.0635 0.0189
-16 16 10 -0.1884 0.0062
-16 16 11 -0.7781 0.0207
-16 16 12 0.1446 -0.0097
-16 16 13 -0.2970 0.0399
-16 16 14 1.0548 -0.0142
-16 16 15 0.1547 0.0369
-16 17 1 -0.0178 -0.0258
-16 17 2 -1.3465 -0.0004
-16 17 3 -0.0708 -0.0124
-16 17 4 0.1722 -0.0053
-16 17 5 -1.1071 0.0019
-16 17 6 -0.1427 -0.0124
-16 17 7 -1.7920 0.0086
-16 17 8 -0.2677 -0.0308
-16 17 9 -0.5760 0.0068
-16 17 10 0.7968 -0.0259
-16 17 11 -0.0483 0.0233
-16 17 12 -0.0466 -0.0173
-16 17 13 -0.5391 -0.0093
-16 17 14 -0.7142 -0.0490
-16 18 1 1.6786 0.0208
-16 18 2 -0.0850 0.0124
-16 18 3 1.2098 0.0141
-16 18 4 0.1612 -0.0105
-16 18 5 0.1126 -0.0001
-16 18 6 1.3808 -0.0483
-16 18 7 0.2879 -0.0015
-16 18 8 0.3830 -0.0351
-16 18 9 -0.3151 0.0209
-16 18 10 -0.3730 -0.0162
-16 18 11 -0.1477 0.0195
-16 18 12 0.5601 0.0247
-16 18 13 0.3089 0.0076
-16 19 1 -0.9839 0.0018
-16 19 2 -0.8117 -0.0117
-16 19 3 0.1474 0.0045
-16 19 4 -0.9669 -0.0129
-16 19 5 -0.9909 0.0179
-16 19 6 -1.1485 -0.0015
-16 19 7 -1.4571 0.0198
-16 19 8 -0.5219 -0.0047
-16 19 9 -0.2610 0.0109
-16 19 10 -0.1595 -0.0004
-16 19 11 -0.4425 0.0069
-16 19 12 -0.8410 0.0034
-16 20 1 0.1842 0.0114
-16 20 2 0.0709 0.0228
-16 20 3 1.3035 0.0168
-16 20 4 0.1844 0.0128
-16 20 5 2.1337 -0.0037
-16 20 6 1.0202 -0.0112
-16 20 7 1.3318 -0.0169
-16 20 8 0.0985 0.0016
-16 20 9 0.2104 -0.0282
-16 20 10 0.0080 0.0072
-16 21 1 -0.5124 -0.0392
-16 21 2 0.2813 -0.0143
-16 21 3 -0.0801 -0.0501
-16 21 4 -1.6853 -0.0197
-16 21 5 -0.1604 -0.0370
-16 21 6 -2.2025 -0.0078
-16 21 7 -0.3548 -0.0319
-16 21 8 -1.0174 0.0187
-16 22 2 0.1469 0.0615
-16 22 3 0.3685 0.0118
-16 22 4 0.1287 0.0309
-16 22 5 1.8508 0.0090
-15 0 2 3.6842 -0.9735
-15 0 4 4.0837 -0.3928
-15 0 6 0.7706 0.0545
-15 0 8 -2.4702 0.0521
-15 0 10 -2.5344 -0.0259
-15 0 12 0.0094 0.0588
-15 0 14 2.5547 0.1549
-15 0 16 2.7079 0.1064
-15 0 18 1.3180 -0.0020
-15 0 20 0.7336 -0.0520
-15 1 1 -1.5905 0.4465
-15 1 2 -2.3101 -0.1830
-15 1 3 -3.5869 0.2812
-15 1 4 -0.4057 -0.0907
-15 1 5 -2.4693 0.1047
-15 1 6 0.7494 0.0931
-15 1 7 0.9218 -0.0391
-15 1 8 -0.0225 0.1633
-15 1 9 2.6626 -0.0887
-15 1 10 -1.1272 0.1681
-15 1 11 0.8272 -0.0170
-15 1 12 -1.3044 0.1712
-15 1 13 -2.0891 0.0125
-15 1 14 -0.8051 0.0711
-15 1 15 -3.2870 -0.0556
-15 1 16 -0.2052 -0.0958
-15 1 17 -1.9699 -0.0640
-15 1 18 -0.1953 -0.1590
-15 1 19 -0.8962 0.0345
-15 1 20 -0.2152 -0.0824
-15 2 1 3.2194 -0.0079
-15 2 2 2.3364 -0.5300
-15 2 3 2.5717 -0.0928
-15 2 4 2.1262 -0.0322
-15 2 5 -0.6305 -0.1424
-15 2 6 1.0200 0.2885
-15 2 7 -1.2749 -0.1096
-15 2 8 -0.2762 0.1877
-15 2 9 0.8777 -0.1361
-15 2 10 -0.3155 -0.0326
-15 2 11 2.5997 -0.2042
-15 2 12 1.1970 -0.0767
-15 2 13 2.1921 -0.1210
-15 2 14 2.3776 -0.0218
-15 2 15 0.7410 0.0695
-15 2 16 1.7670 -0.0142
-15 2 17 0.1338 0.1416
-15 2 18 0.8139 -0.0137
-15 2 19 0.3839 0.0718
-15 2 20 0.8399 0.0060
-15 3 1 -2.1141 -0.0094
-15 3 2 -2.2292 0.0245
-15 3 3 -0.8568 -0.1082
-15 3 4 0.0735 -0.0550
-15 3 5 -0.4490 -0.1891
-15 3 6 1.7570 0.0399
-15 3 7 -0.7681 -0.2111
-15 3 8 0.6540 0.1148
-15 3 9 -1.1238 -0.1012
-15 3 10 -1.8484 0.1003
-15 3 11 -2.0606 0.0899
-15 3 12 -2.7475 0.0615
-15 3 13 -2.6974 0.1516
-15 3 14 -1.2785 0.0041
-15 3 15 -2.0693 0.0717
-15 3 16 0.2524 -0.0887
-15 3 17 -0.8088 -0.0055
-15 3 18 -0.2936 -0.1014
-15 3 19 -0.5719 -0.0166
-15 3 20 -0.5317 -0.0068
-15 4 1 -0.3869 -0.1190
-15 4 2 1.1141 -0.0204
-15 4 3 0.4477 -0.1949
-15 4 4 -0.3959 0.1548
-15 4 5 -1.2644 -0.1373
-15 4 6 0.4493 0.2392
-15 4 7 -1.8321 -0.0060
-15 4 8 1.7860 0.1076
-15 4 9 0.3003 0.0071
-15 4 10 2.5366 -0.0910
-15 4 11 2.9350 -0.0374
-15 4 12 2.4574 -0.1541
-15 4 13 2.4245 -0.0028
-15 4 14 1.5953 -0.0935
-15 4 15 -0.0040 0.0602
-15 4 16 0.8157 -0.0245
-15 4 17 -0.5325 0.0373
-15 4 18 0.7867 0.0219
-15 4 19 0.3924 -0.0478
-15 4 20 0.8815 0.0671
-15 5 1 -3.0865 -0.0885
-15 5 2 1.7172 -0.0203
-15 5 3 -0.0762 -0.0503
-15 5 4 1.6486 -0.0701
-15 5 5 1.4301 -0.0819
-15 5 6 1.6276 0.0051
-15 5 7 0.0481 -0.0858
-15 5 8 1.0883 -0.0018
-15 5 9 -2.3114 0.0141
-15 5 10 -0.9946 -0.0907
-15 5 11 -3.0797 0.1257
-15 5 12 -2.1485 -0.0971
-15 5 13 -1.8472 0.1109
-15 5 14 -0.6850 -0.0103
-15 5 15 -0.9576 0.0192
-15 5 16 0.7606 0.0147
-15 5 17 -0.9752 -0.0267
-15 5 18 0.0499 0.0178
-15 5 19 -0.7422 -0.0405
-15 5 20 -0.2601 0.0483
-15 6 1 -3.2127 0.0025
-15 6 2 1.5253 -0.0706
-15 6 3 -2.5594 -0.0730
-15 6 4 -0.8772 -0.0523
-15 6 5 -1.7574 -0.0604
-15 6 6 -1.1366 -0.0026
-15 6 7 -0.9860 0.0419
-15 6 8 0.3712 -0.0162
-15 6 9 0.1691 0.0771
-15 6 10 2.0123 -0.0710
-15 6 11 1.5962 0.0365
-15 6 12 1.3022 -0.0687
-15 6 13 1.3085 -0.0068
-15 6 14 0.2937 -0.0057
-15 6 15 -0.1044 -0.0353
-15 6 16 0.9079 0.0340
-15 6 17 -0.6474 -0.0721
-15 6 18 1.3633 0.0268
-15 6 19 -0.2887 -0.0735
-15 7 1 -3.4489 0.1149
-15 7 2 3.1126 -0.0953
-15 7 3 -0.4945 0.1302
-15 7 4 2.6849 -0.0310
-15 7 5 1.5883 0.0428
-15 7 6 1.1378 0.0418
-15 7 7 1.2926 -0.0133
-15 7 8 0.4779 -0.0214
-15 7 9 -1.0947 0.0208
-15 7 10 -0.0704 -0.0959
-15 7 11 -1.6013 0.0343
-15 7 12 -0.5849 -0.0318
-15 7 13 -0.1625 -0.0196
-15 7 14 -0.7318 0.0765
-15 7 15 -0.3271 -0.0511
-15 7 16 -0.2629 0.0772
-15 7 17 -1.1158 -0.0164
-15 7 18 0.1495 0.0344
-15 7 19 -0.5518 -0.0109
-15 8 1 -1.9677 0.0547
-15 8 2 1.5307 -0.1067
-15 8 3 -3.6215 -0.0236
-15 8 4 0.0003 -0.0668
-15 8 5 -2.0800 -0.0467
-15 8 6 -0.5628 0.0251
-15 8 7 -0.0879 0.0064
-15 8 8 0.1243 0.0674
-15 8 9 0.3590 0.0128
-15 8 10 1.3536 0.0355
-15 8 11 -0.0643 -0.0342
-15 8 12 0.4284 0.0153
-15 8 13 0.4045 -0.0716
-15 8 14 -0.0850 0.0287
-15 8 15 0.8449 -0.0681
-15 8 16 0.6285 0.0136
-15 8 17 0.0873 -0.0690
-15 8 18 0.6420 -0.0032
-15 8 19 -0.5890 -0.0267
-15 9 1 -2.5034 0.0210
-15 9 2 2.5156 -0.0399
-15 9 3 -0.9970 -0.0016
-15 9 4 2.6148 0.0483
-15 9 5 -0.7901 -0.0536
-15 9 6 0.7165 0.0701
-15 9 7 -0.7357 -0.0690
-15 9 8 -0.1444 0.0025
-15 9 9 -1.9228 -0.0323
-15 9 10 0.4988 -0.0323
-15 9 11 -1.6534 -0.0160
-15 9 12 0.3155 0.0286
-15 9 13 -0.3136 -0.0195
-15 9 14 -1.1912 0.0667
-15 9 15 -0.1466 0.0086
-15 9 16 -1.2089 0.0123
-15 9 17 -0.2400 0.0338
-15 9 18 -0.3300 -0.0184
-15 9 19 0.1101 -0.0204
-15 10 1 -0.7914 0.0179
-15 10 2 1.2717 0.0187
-15 10 3 -3.1441 -0.0448
-15 10 4 2.2740 0.0303
-15 10 5 -1.4816 -0.0566
-15 10 6 2.2385 0.0856
-15 10 7 0.6806 -0.0145
-15 10 8 2.1035 0.0937
-15 10 9 0.7124 0.0006
-15 10 10 2.6265 0.0324
-15 10 11 -0.6730 -0.0036
-15 10 12 1.7688 -0.0264
-15 10 13 0.2764 -0.0151
-15 10 14 0.6772 -0.0289
-15 10 15 1.3705 0.0006
-15 10 16 0.2358 -0.0394
-15 10 17 0.8970 0.0070
-15 10 18 0.0207 -0.0126
-15 11 1 -0.7904 -0.0968
-15 11 2 2.3408 -0.0016
-15 11 3 -2.1435 -0.0600
-15 11 4 1.7999 0.0484
-15 11 5 -3.6598 -0.0254
-15 11 6 -0.0779 0.0413
-15 11 7 -3.0168 0.0079
-15 11 8 -1.3202 -0.0139
-15 11 9 -2.8891 0.0203
-15 11 10 -0.2253 -0.0524
-15 11 11 -2.5188 0.0206
-15 11 12 0.0443 -0.0181
-15 11 13 -1.4772 0.0332
-15 11 14 -1.4089 0.0095
-15 11 15 -0.4874 0.0471
-15 11 16 -1.5994 -0.0424
-15 11 17 -0.2087 0.0414
-15 11 18 -1.0701 -0.0602
-15 12 1 -1.8902 0.0322
-15 12 2 1.0124 0.0024
-15 12 3 -2.3150 -0.0209
-15 12 4 4.0688 -0.0207
-15 12 5 -0.6280 -0.0370
-15 12 6 3.7106 -0.0021
-15 12 7 1.4980 -0.0037
-15 12 8 2.5612 -0.0031
-15 12 9 1.5992 0.0373
-15 12 10 2.5277 -0.0217
-15 12 11 -0.1751 0.0434
-15 12 12 2.4438 -0.0369
-15 12 13 0.3696 0.0105
-15 12 14 1.2677 0.0083
-15 12 15 1.5098 -0.0012
-15 12 16 0.5137 0.0079
-15 12 17 1.4973 0.0246
-15 12 18 0.3293 -0.0153
-15 13 1 1.0063 -0.0435
-15 13 2 2.1572 -0.0346
-15 13 3 -2.2388 0.0024
-15 13 4 1.2492 0.0025
-15 13 5 -3.7409 0.0386
-15 13 6 -0.2131 0.0149
-15 13 7 -2.8506 0.0650
-15 13 8 -1.9664 -0.0165
-15 13 9 -1.8422 0.0322
-15 13 10 -1.0317 -0.0406
-15 13 11 -1.5418 -0.0055
-15 13 12 -0.1866 -0.0044
-15 13 13 -1.5496 -0.0150
-15 13 14 -1.0059 0.0288
-15 13 15 -1.0196 -0.0270
-15 13 16 -1.4517 0.0095
-15 13 17 -0.7047 -0.0024
-15 14 1 -1.6949 0.0600
-15 14 2 0.2507 -0.0105
-15 14 3 -1.0586 0.0079
-15 14 4 2.9675 -0.0042
-15 14 5 -0.4498 -0.0157
-15 14 6 2.7911 0.0022
-15 14 7 1.2481 -0.0019
-15 14 8 1.8671 0.0022
-15 14 9 1.1363 0.0214
-15 14 10 1.0490 0.0114
-15 14 11 -0.3088 -0.0048
-15 14 12 1.2627 0.0233
-15 14 13 0.0443 -0.0168
-15 14 14 0.9783 0.0693
-15 14 15 0.9684 -0.0191
-15 14 16 0.6006 0.0535
-15 14 17 0.8718 -0.0162
-15 15 1 1.4826 -0.0417
-15 15 2 -0.2578 -0.0343
-15 15 3 -0.7387 -0.0341
-15 15 4 0.6369 -0.0053
-15 15 5 -1.6141 -0.0176
-15 15 6 0.2968 0.0183
-15 15 7 -1.7684 0.0029
-15 15 8 -0.8621 0.0082
-15 15 9 -0.6982 -0.0231
-15 15 10 -0.0845 0.0066
-15 15 11 -0.0981 -0.0409
-15 15 12 0.2363 0.0159
-15 15 13 -0.7946 -0.0298
-15 15 14 -0.2655 -0.0033
-15 15 15 -1.0508 -0.0167
-15 15 16 -0.5768 0.0141
-15 16 1 1.3173 0.0173
-15 16 2 -0.1880 0.0426
-15 16 3 0.6329 -0.0025
-15 16 4 1.0552 0.0479
-15 16 5 -0.2951 -0.0047
-15 16 6 1.9929 0.0316
-15 16 7 0.4953 -0.0031
-15 16 8 1.5048 0.0270
-15 16 9 -0.4345 -0.0044
-15 16 10 0.1543 0.0155
-15 16 11 -0.7806 -0.0271
-15 16 12 0.2659 0.0121
-15 16 13 0.2449 0.0186
-15 16 14 0.5038 0.0161
-15 16 15 0.4838 0.0532
-15 17 1 0.4161 -0.0634
-15 17 2 -2.5564 0.0016
-15 17 3 0.1069 -0.0499
-15 17 4 -0.3646 0.0022
-15 17 5 -1.2737 -0.0099
-15 17 6 0.3759 0.0137
-15 17 7 -1.5712 0.0178
-15 17 8 0.5137 0.0108
-15 17 9 -0.0401 0.0082
-15 17 10 0.8372 0.0040
-15 17 11 0.0966 0.0028
-15 17 12 -0.0817 -0.0137
-15 17 13 -0.6955 0.0020
-15 17 14 -0.2686 -0.0514
-15 18 1 1.8389 -0.0097
-15 18 2 0.0180 0.0266
-15 18 3 1.4675 0.0019
-15 18 4 0.8515 0.0144
-15 18 5 0.5257 0.0139
-15 18 6 2.5088 -0.0175
-15 18 7 0.1378 0.0137
-15 18 8 1.3035 -0.0212
-15 18 9 -0.8438 0.0083
-15 18 10 0.1900 -0.0408
-15 18 11 -0.0080 0.0040
-15 18 12 0.5514 -0.0198
-15 18 13 0.9767 0.0316
-15 19 1 -0.2192 -0.0280
-15 19 2 -1.8537 -0.0118
-15 19 3 0.0168 -0.0204
-15 19 4 -1.5737 -0.0233
-15 19 5 -1.7940 0.0133
-15 19 6 -0.5242 -0.0166
-15 19 7 -1.4871 0.0334
-15 19 8 0.5501 -0.0079
-15 19 9 0.0710 0.0358
-15 19 10 0.3353 -0.0104
-15 19 11 -0.5233 0.0337
-15 19 12 -0.4711 -0.0195
-15 20 1 -0.2677 0.0146
-15 20 2 0.1620 0.0209
-15 20 3 1.1497 0.0425
-15 20 4 0.3349 0.0206
-15 20 5 1.7704 0.0429
-15 20 6 1.4664 0.0099
-15 20 7 0.8315 0.0291
-15 20 8 0.7202 0.0085
-15 20 9 0.1300 -0.0053
-15 20 10 0.4628 -0.0302
-15 20 11 0.5242 -0.0086
-15 21 1 -0.0113 -0.0513
-15 21 2 -0.0221 -0.0294
-15 21 3 0.1173 -0.0269
-15 21 4 -1.5883 -0.0359
-15 21 5 -0.4545 -0.0140
-15 21 6 -1.6628 -0.0323
-15 21 7 -0.3467 -0.0308
-15 21 8 -0.5854 0.0071
-15 21 9 0.1219 -0.0272
-15 21 10 -0.1510 0.0403
-15 22 1 -0.7683 0.0012
-15 22 2 0.1952 0.0433
-15 22 3 0.1519 0.0155
-15 22 4 -0.5052 0.0125
-15 22 5 1.5685 0.0303
-15 22 6 -0.2610 0.0267
-15 22 7 1.2473 0.0242
-14 0 2 3.6153 -0.1475
-14 0 4 4.5441 0.0027
-14 0 6 0.4809 -0.0876
-14 0 8 -3.1603 -0.1921
-14 0 10 -2.0027 -0.2190
-14 0 12 1.2548 -0.1388
-14 0 14 3.2213 0.0585
-14 0 16 2.8511 0.1837
-14 0 18 1.8004 0.1097
-14 0 20 1.0724 -0.0066
-14 1 1 -2.6061 0.8892
-14 1 2 -2.4971 -0.3093
-14 1 3 -4.2415 0.3666
-14 1 4 -0.4849 -0.1790
-14 1 5 -2.5480 -0.1489
-14 1 6 1.1059 -0.1615
-14 1 7 1.0405 -0.1233
-14 1 8 0.0909 -0.1208
-14 1 9 2.2114 0.1449
-14 1 10 -1.4522 0.0882
-14 1 11 0.1778 0.1594
-14 1 12 -1.6142 0.2594
-14 1 13 -2.2118 -0.0402
-14 1 14 -0.7934 0.1900
-14 1 15 -2.7400 -0.1076
-14 1 16 -0.0309 0.0248
-14 1 17 -1.6517 -0.0330
-14 1 18 -0.0284 -0.0515
-14 1 19 -1.3196 0.0030
-14 1 20 -0.2119 -0.0591
-14 1 21 -0.7375 -0.0070
-14 2 1 3.1201 0.4176
-14 2 2 2.3644 -0.0941
-14 2 3 1.9476 0.3944
-14 2 4 2.2897 0.0898
-14 2 5 -1.3623 0.2499
-14 2 6 0.4538 0.0974
-14 2 7 -1.5417 0.1130
-14 2 8 -0.9487 0.0496
-14 2 9 1.0108 -0.0346
-14 2 10 0.1799 0.0045
-14 2 11 2.6660 -0.1916
-14 2 12 2.3192 0.0039
-14 2 13 2.0354 -0.2306
-14 2 14 3.0781 0.0311
-14 2 15 0.2499 -0.0969
-14 2 16 2.0011 0.0143
-14 2 17 -0.3050 0.0600
-14 2 18 1.2028 -0.0460
-14 2 19 0.3593 0.0839
-14 2 20 1.0081 -0.0734
-14 2 21 0.4808 0.0444
-14 3 1 -2.3274 0.3701
-14 3 2 -2.8312 -0.2123
-14 3 3 -1.0782 0.0357
-14 3 4 -0.0570 0.0361
-14 3 5 -0.5904 -0.2647
-14 3 6 2.5746 -0.0062
-14 3 7 -0.7780 -0.2214
-14 3 8 0.7552 -0.0428
-14 3 9 -1.1732 -0.0459
-14 3 10 -2.6295 0.1070
-14 3 11 -2.1504 -0.0245
-14 3 12 -3.4377 0.1922
-14 3 13 -2.6546 -0.0708
-14 3 14 -1.4505 0.0833
-14 3 15 -1.7964 0.0139
-14 3 16 0.3651 -0.0406
-14 3 17 -0.8188 0.1121
-14 3 18 0.0598 -0.0383
-14 3 19 -1.1483 0.0802
-14 3 20 -0.1993 -0.0182
-14 4 1 -0.3013 0.1695
-14 4 2 1.4647 0.1513
-14 4 3 -0.0624 0.1294
-14 4 4 -0.8329 0.2072
-14 4 5 -2.1546 0.0219
-14 4 6 -0.2575 0.1737
-14 4 7 -2.2520 -0.0491
-14 4 8 1.5190 0.1189
-14 4 9 0.3389 -0.0476
-14 4 10 2.8549 0.0774
-14 4 11 2.8811 -0.0140
-14 4 12 3.0764 0.0370
-14 4 13 2.3725 -0.0093
-14 4 14 2.2343 -0.0316
-14 4 15 -0.1687 0.0170
-14 4 16 1.1630 -0.0985
-14 4 17 -0.6831 0.0609
-14 4 18 0.8259 -0.0965
-14 4 19 0.2087 0.0301
-14 4 20 0.7690 -0.0134
-14 5 1 -2.8509 -0.0520
-14 5 2 1.2174 0.0986
-14 5 3 0.3791 -0.1331
-14 5 4 1.5499 0.2404
-14 5 5 1.3373 -0.1626
-14 5 6 2.0613 0.1058
-14 5 7 -0.3424 -0.0816
-14 5 8 0.8172 -0.0221
-14 5 9 -2.0411 -0.0111
-14 5 10 -1.8172 -0.0095
-14 5 11 -2.4577 -0.0089
-14 5 12 -2.8072 -0.0104
-14 5 13 -1.5551 0.0069
-14 5 14 -1.0181 -0.0543
-14 5 15 -1.0010 0.0728
-14 5 16 0.7883 -0.0474
-14 5 17 -1.2330 0.0999
-14 5 18 0.5287 0.0287
-14 5 19 -1.2283 0.0143
-14 5 20 0.3497 0.0473
-14 6 1 -3.1398 -0.0047
-14 6 2 1.8502 0.0726
-14 6 3 -2.6011 -0.0131
-14 6 4 -2.0357 0.0844
-14 6 5 -1.7233 -0.0533
-14 6 6 -2.0271 0.0583
-14 6 7 -1.0005 -0.0297
-14 6 8 0.4194 0.0012
-14 6 9 0.1797 0.0704
-14 6 10 2.1298 -0.0303
-14 6 11 1.6777 0.1327
-14 6 12 1.4072 -0.0303
-14 6 13 1.5862 0.0759
-14 6 14 0.6920 -0.0372
-14 6 15 0.0135 0.0092
-14 6 16 1.2985 -0.0573
-14 6 17 -0.7132 -0.0110
-14 6 18 1.2307 -0.0311
-14 6 19 -0.5691 -0.0268
-14 6 20 0.3703 0.0649
-14 7 1 -3.1014 -0.0073
-14 7 2 3.2648 0.0383
-14 7 3 0.3651 -0.0230
-14 7 4 2.4298 0.0807
-14 7 5 2.0182 -0.0215
-14 7 6 0.3105 -0.0234
-14 7 7 1.1809 0.0072
-14 7 8 -0.7740 -0.0967
-14 7 9 -0.8201 0.0292
-14 7 10 -1.3179 -0.0568
-14 7 11 -0.9971 0.0278
-14 7 12 -1.3847 -0.0115
-14 7 13 0.1392 0.0128
-14 7 14 -0.9199 0.0021
-14 7 15 -0.4255 0.0079
-14 7 16 0.3536 0.0418
-14 7 17 -1.4702 0.0132
-14 7 18 1.1917 0.0845
-14 7 19 -0.8646 -0.0362
-14 8 1 -1.8586 0.1135
-14 8 2 1.7579 -0.0270
-14 8 3 -3.0233 0.0723
-14 8 4 -0.9611 0.0329
-14 8 5 -0.8069 0.0210
-14 8 6 -1.3497 0.0349
-14 8 7 0.8176 0.0481
-14 8 8 0.4576 -0.0222
-14 8 9 0.9642 0.0918
-14 8 10 1.6290 -0.0355
-14 8 11 0.6691 0.0546
-14 8 12 0.2954 0.0188
-14 8 13 1.0330 -0.0352
-14 8 14 -0.2156 0.0480
-14 8 15 0.8429 -0.0603
-14 8 16 0.6979 0.0089
-14 8 17 -0.3678 -0.0416
-14 8 18 0.6662 0.0093
-14 8 19 -1.0184 -0.0184
-14 9 1 -2.6461 0.0331
-14 9 2 2.5874 -0.0643
-14 9 3 -1.0466 -0.0115
-14 9 4 2.0498 -0.0155
-14 9 5 -0.6310 -0.0514
-14 9 6 -0.8090 -0.0484
-14 9 7 -0.8903 -0.0587
-14 9 8 -1.8896 -0.0465
-14 9 9 -2.2869 -0.0402
-14 9 10 -0.7849 0.0197
-14 9 11 -1.6727 -0.0348
-14 9 12 -0.2962 0.0591
-14 9 13 -0.1782 -0.0525
-14 9 14 -1.0859 0.0478
-14 9 15 -0.0658 -0.0375
-14 9 16 -0.3680 0.0424
-14 9 17 -0.4944 -0.0050
-14 9 18 0.8373 0.0458
-14 9 19 -0.1508 -0.0301
-14 10 1 -0.4493 0.0799
-14 10 2 1.9704 0.0578
-14 10 3 -2.2191 0.0117
-14 10 4 2.4437 0.0855
-14 10 5 -0.2312 -0.0312
-14 10 6 2.4437 0.0488
-14 10 7 1.6015 -0.0086
-14 10 8 3.1644 -0.0046
-14 10 9 1.1036 0.0076
-14 10 10 3.1641 0.0160
-14 10 11 -0.1951 -0.0151
-14 10 12 1.5489 0.0629
-14 10 13 0.7624 -0.0410
-14 10 14 0.3861 0.0433
-14 10 15 1.3650 -0.0043
-14 10 16 0.1492 -0.0263
-14 10 17 0.5792 0.0434
-14 10 18 0.1415 0.0022
-14 10 19 -0.0365 0.0261
-14 11 1 -1.6336 -0.0267
-14 11 2 2.3410 0.0216
-14 11 3 -3.3534 -0.0404
-14 11 4 1.6645 0.0594
-14 11 5 -4.1968 -0.0575
-14 11 6 -0.8850 0.0333
-14 11 7 -3.4551 -0.0531
-14 11 8 -2.0271 0.0209
-14 11 9 -3.5886 -0.0363
-14 11 10 -0.1587 0.0170
-14 11 11 -3.0278 -0.0238
-14 11 12 0.2386 -0.0057
-14 11 13 -1.7731 -0.0250
-14 11 14 -1.1691 -0.0271
-14 11 15 -0.5923 -0.0030
-14 11 16 -1.2648 -0.0436
-14 11 17 -0.4226 0.0290
-14 11 18 -0.6096 -0.0340
-14 11 19 -0.0970 -0.0104
-14 12 1 -2.0039 -0.0218
-14 12 2 1.9658 0.0832
-14 12 3 -2.4053 -0.0399
-14 12 4 4.5385 0.0549
-14 12 5 -0.8670 -0.0351
-14 12 6 4.1755 -0.0081
-14 12 7 1.5677 -0.0143
-14 12 8 3.3715 -0.0454
-14 12 9 1.4108 0.0116
-14 12 10 2.7703 -0.0087
-14 12 11 -0.0989 0.0306
-14 12 12 2.3301 0.0112
-14 12 13 0.7016 0.0347
-14 12 14 1.3341 -0.0079
-14 12 15 1.5105 0.0472
-14 12 16 0.6185 -0.0419
-14 12 17 1.3435 0.0767
-14 12 18 0.2664 -0.0121
-14 13 1 0.0054 -0.0149
-14 13 2 2.8291 0.0170
-14 13 3 -3.6907 -0.0140
-14 13 4 2.1172 0.0205
-14 13 5 -4.5205 -0.0193
-14 13 6 -0.1300 -0.0049
-14 13 7 -2.9559 -0.0004
-14 13 8 -1.8484 -0.0244
-14 13 9 -1.8902 0.0161
-14 13 10 -0.3836 -0.0333
-14 13 11 -2.0088 0.0195
-14 13 12 0.0817 -0.0408
-14 13 13 -1.8146 -0.0089
-14 13 14 -0.8655 -0.0351
-14 13 15 -0.7478 -0.0341
-14 13 16 -1.2798 -0.0231
-14 13 17 -0.4778 0.0086
-14 13 18 -0.7605 -0.0139
-14 14 1 -1.8728 0.0160
-14 14 2 0.9531 0.0273
-14 14 3 -1.7935 0.0282
-14 14 4 3.0843 0.0210
-14 14 5 -1.6856 0.0385
-14 14 6 2.7741 -0.0175
-14 14 7 0.7379 0.0327
-14 14 8 1.6102 -0.0383
-14 14 9 1.2828 0.0295
-14 14 10 0.6530 -0.0083
-14 14 11 0.3221 0.0138
-14 14 12 1.0095 0.0093
-14 14 13 0.3439 0.0115
-14 14 14 0.8506 0.0184
-14 14 15 0.7216 -0.0045
-14 14 16 0.4896 0.0203
-14 14 17 0.6192 -0.0063
-14 15 1 0.7158 0.0135
-14 15 2 0.3185 -0.0235
-14 15 3 -1.8340 -0.0086
-14 15 4 1.1586 -0.0290
-14 15 5 -2.5662 -0.0258
-14 15 6 0.1287 -0.0330
-14 15 7 -1.8868 -0.0140
-14 15 8 -0.7208 -0.0241
-14 15 9 -0.3577 -0.0018
-14 15 10 0.2145 0.0150
-14 15 11 -0.1028 -0.0056
-14 15 12 0.0889 0.0296
-14 15 13 -0.3262 -0.0357
-14 15 14 -0.3369 -0.0002
-14 15 15 0.0394 -0.0600
-14 15 16 -0.3333 0.0072
-14 16 1 1.9951 0.0040
-14 16 2 -0.0962 0.0169
-14 16 3 1.0197 0.0148
-14 16 4 1.0544 0.0231
-14 16 5 -0.7853 0.0168
-14 16 6 1.7242 0.0023
-14 16 7 -0.2817 -0.0065
-14 16 8 0.6976 0.0023
-14 16 9 -0.4204 -0.0287
-14 16 10 -0.4983 0.0193
-14 16 11 -0.0900 -0.0491
-14 16 12 -0.1322 0.0263
-14 16 13 0.3152 -0.0137
-14 16 14 0.2253 0.0115
-14 16 15 0.1931 0.0155
-14 16 16 0.1351 0.0156
-14 17 1 0.2446 -0.0085
-14 17 2 -2.4218 0.0272
-14 17 3 -0.3873 -0.0173
-14 17 4 -0.7930 0.0053
-14 17 5 -2.0502 -0.0158
-14 17 6 -0.2735 -0.0006
-14 17 7 -1.9677 -0.0164
-14 17 8 0.7744 0.0193
-14 17 9 -0.1057 -0.0112
-14 17 10 1.1055 0.0530
-14 17 11 0.2515 -0.0029
-14 17 12 -0.4981 0.0394
-14 17 13 -0.0375 -0.0132
-14 17 14 -0.7518 -0.0392
-14 17 15 0.1634 -0.0137
-14 18 1 2.8144 -0.0367
-14 18 2 -0.5680 0.0244
-14 18 3 2.4189 -0.0219
-14 18 4 1.0165 0.0161
-14 18 5 0.2954 -0.0029
-14 18 6 2.2904 -0.0079
-14 18 7 -1.1255 -0.0114
-14 18 8 0.5398 -0.0040
-14 18 9 -1.4918 -0.0224
-14 18 10 -0.1987 -0.0136
-14 18 11 0.1986 -0.0132
-14 18 12 0.4311 -0.0127
-14 18 13 0.8991 0.0219
-14 18 14 0.3954 -0.0151
-14 19 1 -0.0427 -0.0062
-14 19 2 -1.5355 0.0146
-14 19 3 0.2159 -0.0119
-14 19 4 -1.3505 -0.0109
-14 19 5 -1.9440 -0.0088
-14 19 6 -0.1991 -0.0274
-14 19 7 -1.9775 -0.0143
-14 19 8 1.0559 -0.0149
-14 19 9 -0.5881 0.0115
-14 19 10 0.3959 -0.0030
-14 19 11 -0.6169 0.0520
-14 19 12 -1.0675 -0.0156
-14 19 13 -0.4111 0.0246
-14 20 1 0.3872 0.0040
-14 20 2 -0.7856 0.0075
-14 20 3 1.2432 0.0164
-14 20 4 0.4266 0.0032
-14 20 5 0.5981 0.0289
-14 20 6 1.5876 0.0088
-14 20 7 -0.7212 0.0280
-14 20 8 0.4342 0.0159
-14 20 9 -0.5776 0.0107
-14 20 10 0.3850 -0.0313
-14 20 11 0.4452 0.0255
-14 21 1 0.0144 -0.0171
-14 21 2 0.3337 -0.0209
-14 21 3 0.8599 0.0086
-14 21 4 -0.8161 -0.0247
-14 21 5 0.0051 0.0029
-14 21 6 -0.5883 -0.0332
-14 21 7 -0.7360 -0.0353
-14 21 8 -0.1184 -0.0064
-14 21 9 -0.6091 -0.0206
-14 21 10 -0.3279 0.0132
-14 22 1 -0.4510 -0.0018
-14 22 2 -0.4732 -0.0065
-14 22 3 -0.2373 -0.0191
-14 22 4 -0.6274 -0.0550
-14 22 5 0.7099 -0.0070
-14 22 6 -0.0602 -0.0105
-14 22 7 0.5856 -0.0003
-14 22 8 -0.0494 0.0458
-14 22 9 0.2990 -0.0363
-14 23 1 -0.1798 -0.0238
-14 23 2 0.4470 0.0489
-14 23 3 0.5531 0.0517
-14 23 4 -0.3335 0.0321
-14 23 5 0.7647 0.0497
-14 23 6 -0.8172 -0.0052
-13 0 2 3.8497 0.1430
-13 0 4 4.4795 0.3684
-13 0 6 0.1857 0.2333
-13 0 8 -3.2611 -0.1183
-13 0 10 -1.7791 -0.3017
-13 0 12 1.5474 -0.2040
-13 0 14 3.1005 -0.0575
-13 0 16 2.2301 -0.0028
-13 0 18 1.6671 0.0563
-13 0 20 1.4844 0.1280
-13 1 1 -1.6920 -0.4591
-13 1 2 -2.1602 -0.1956
-13 1 3 -4.2254 -0.4560
-13 1 4 -0.1487 -0.2342
-13 1 5 -2.1973 -0.0947
-13 1 6 1.2660 -0.2903
-13 1 7 2.1725 0.1561
-13 1 8 0.0849 -0.2582
-13 1 9 2.3252 0.1591
-13 1 10 -1.4776 -0.1161
-13 1 11 -0.9188 0.1068
-13 1 12 -1.6642 0.0423
-13 1 13 -3.1845 0.0500
-13 1 14 -0.6300 0.1238
-13 1 15 -3.0366 -0.0158
-13 1 16 0.2994 0.1190
-13 1 17 -2.1068 -0.0410
-13 1 18 0.1400 0.0907
-13 1 19 -1.7676 -0.0103
-13 1 20 -0.3507 0.0727
-13 1 21 -0.8723 -0.0040
-13 2 1 3.3186 0.4933
-13 2 2 2.6969 -0.1255
-13 2 3 2.3540 0.1849
-13 2 4 2.4560 0.0762
-13 2 5 -1.7269 0.1314
-13 2 6 0.3617 0.0531
-13 2 7 -1.7064 0.2481
-13 2 8 -0.9863 -0.1087
-13 2 9 1.5648 0.1909
-13 2 10 0.3968 -0.0932
-13 2 11 3.2262 -0.0001
-13 2 12 2.6011 0.0964
-13 2 13 2.2483 -0.1077
-13 2 14 3.0660 0.1351
-13 2 15 0.2994 -0.1172
-13 2 16 1.6952 -0.0001
-13 2 17 -0.4115 -0.1113
-13 2 18 1.3280 -0.0587
-13 2 19 -0.0461 -0.0822
-13 2 20 1.3057 -0.0125
-13 2 21 0.3021 0.0005
-13 3 1 -2.4937 -0.1048
-13 3 2 -2.3692 -0.4300
-13 3 3 -1.2886 -0.1140
-13 3 4 0.8212 -0.2879
-13 3 5 -0.2255 0.0570
-13 3 6 3.1661 -0.1651
-13 3 7 -0.2386 0.1389
-13 3 8 0.7680 -0.0864
-13 3 9 -1.4803 0.0080
-13 3 10 -2.6268 -0.0371
-13 3 11 -3.1142 -0.1639
-13 3 12 -3.4169 0.0293
-13 3 13 -3.5273 -0.1835
-13 3 14 -1.1854 0.0950
-13 3 15 -2.3252 -0.0523
-13 3 16 0.7916 0.0720
-13 3 17 -1.1831 0.0619
-13 3 18 0.3423 0.0196
-13 3 19 -1.1711 0.0837
-13 3 20 -0.2696 -0.0008
-13 3 21 -0.5357 0.0515
-13 4 1 0.2675 0.3550
-13 4 2 1.5551 -0.0841
-13 4 3 0.3271 -0.0419
-13 4 4 -0.5516 0.0217
-13 4 5 -2.9114 -0.1056
-13 4 6 0.4344 -0.0222
-13 4 7 -2.4206 0.0273
-13 4 8 1.9610 -0.0554
-13 4 9 1.1641 0.0104
-13 4 10 2.8686 0.0895
-13 4 11 3.4113 -0.0720
-13 4 12 2.9706 0.2312
-13 4 13 2.5153 -0.0603
-13 4 14 2.1092 0.1298
-13 4 15 0.0381 -0.0047
-13 4 16 1.0942 -0.0741
-13 4 17 -0.6772 -0.0037
-13 4 18 1.1304 -0.1160
-13 4 19 -0.4237 -0.0124
-13 4 20 1.0604 -0.0222
-13 5 1 -3.9101 -0.0584
-13 5 2 1.5036 -0.0813
-13 5 3 0.7050 -0.1064
-13 5 4 2.3754 -0.0276
-13 5 5 1.8141 -0.0334
-13 5 6 2.7926 0.0352
-13 5 7 -0.8285 0.0278
-13 5 8 1.0238 0.0644
-13 5 9 -2.7429 -0.0532
-13 5 10 -1.6722 0.0159
-13 5 11 -2.8468 -0.1527
-13 5 12 -2.6655 -0.0282
-13 5 13 -1.9206 -0.1012
-13 5 14 -0.8199 -0.0229
-13 5 15 -1.3814 0.0465
-13 5 16 0.9477 -0.0429
-13 5 17 -1.1239 0.1134
-13 5 18 0.6481 -0.0538
-13 5 19 -0.7401 0.0424
-13 5 20 0.5456 -0.0235
-13 6 1 -2.8338 -0.0185
-13 6 2 1.2619 0.1312
-13 6 3 -2.6540 -0.1863
-13 6 4 -2.3686 0.1305
-13 6 5 -1.9482 -0.1087
-13 6 6 -1.1708 0.0201
-13 6 7 -0.5227 0.0118
-13 6 8 1.1456 -0.0181
-13 6 9 1.2415 -0.0192
-13 6 10 1.9510 0.0489
-13 6 11 2.2283 -0.0479
-13 6 12 0.9255 0.0609
-13 6 13 1.6399 0.0270
-13 6 14 0.2810 -0.0257
-13 6 15 -0.2009 0.0832
-13 6 16 1.1228 -0.0983
-13 6 17 -1.2308 0.0299
-13 6 18 1.3756 -0.0548
-13 6 19 -1.3275 -0.0237
-13 6 20 0.6578 0.0516
-13 7 1 -4.2129 -0.0854
-13 7 2 3.3360 0.0173
-13 7 3 1.1443 -0.1414
-13 7 4 2.0685 -0.0200
-13 7 5 2.8982 -0.0925
-13 7 6 -0.1669 -0.0267
-13 7 7 0.6661 0.0073
-13 7 8 -1.1879 -0.0261
-13 7 9 -1.4073 0.0348
-13 7 10 -1.7786 -0.0496
-13 7 11 -0.9102 0.0084
-13 7 12 -1.7007 -0.0672
-13 7 13 0.3009 0.0117
-13 7 14 -0.7235 -0.0612
-13 7 15 -0.3947 0.0494
-13 7 16 0.8640 -0.0446
-13 7 17 -1.1948 0.0480
-13 7 18 1.5317 -0.0118
-13 7 19 -0.4257 -0.0307
-13 7 20 1.3547 0.0352
-13 8 1 -1.6255 0.0042
-13 8 2 1.4671 0.0888
-13 8 3 -2.7978 -0.0103
-13 8 4 -1.4196 0.0821
-13 8 5 0.4011 0.0719
-13 8 6 -1.3003 0.0044
-13 8 7 2.6537 0.1087
-13 8 8 0.8068 -0.0336
-13 8 9 2.7397 0.0265
-13 8 10 1.4779 -0.0200
-13 8 11 1.7116 -0.0205
-13 8 12 -0.2190 -0.0045
-13 8 13 1.2064 0.0274
-13 8 14 -0.8246 0.0023
-13 8 15 0.0593 0.0394
-13 8 16 0.5256 -0.0005
-13 8 17 -1.7012 -0.0328
-13 8 18 1.0007 0.0341
-13 8 19 -2.0383 -0.0669
-13 8 20 0.2891 0.0592
-13 9 1 -3.6372 0.0080
-13 9 2 1.7730 -0.0717
-13 9 3 -0.8739 -0.0553
-13 9 4 0.4757 -0.0716
-13 9 5 0.1449 -0.0253
-13 9 6 -2.4761 -0.0679
-13 9 7 -1.0904 0.0647
-13 9 8 -3.0601 -0.0503
-13 9 9 -2.6320 0.0778
-13 9 10 -1.6888 -0.0236
-13 9 11 -1.2710 -0.0066
-13 9 12 -0.9079 -0.0060
-13 9 13 0.4099 -0.0698
-13 9 14 -0.9883 -0.0027
-13 9 15 0.3161 -0.0388
-13 9 16 0.1971 -0.0029
-13 9 17 -0.5410 -0.0236
-13 9 18 1.1903 0.0080
-13 9 19 -0.4417 -0.0630
-13 9 20 0.9516 0.0384
-13 10 1 0.1023 0.0392
-13 10 2 2.4594 -0.0330
-13 10 3 -1.5705 0.0230
-13 10 4 2.4168 0.0021
-13 10 5 1.1415 0.0504
-13 10 6 2.0425 -0.0035
-13 10 7 3.3095 0.0403
-13 10 8 3.2789 -0.0048
-13 10 9 2.1715 -0.0324
-13 10 10 3.1896 0.0282
-13 10 11 0.2621 -0.0500
-13 10 12 1.3134 0.0699
-13 10 13 0.7520 -0.0083
-13 10 14 0.0144 0.0771
-13 10 16 0.2345 0.0388
-13 10 17 -0.3550 -0.0126
-13 10 18 0.7884 0.0450
-13 10 19 -0.7652 -0.0245
-13 11 1 -2.2437 0.0066
-13 11 2 1.5896 0.0045
-13 11 3 -3.2886 -0.0450
-13 11 4 0.8898 -0.0010
-13 11 5 -3.5441 -0.0187
-13 11 6 -1.7635 -0.0032
-13 11 7 -3.6778 0.0446
-13 11 8 -2.4224 0.0250
-13 11 9 -3.9430 0.0217
-13 11 10 -0.1714 0.0426
-13 11 11 -2.7676 -0.0600
-13 11 12 0.1121 0.0208
-13 11 13 -1.4185 -0.0757
-13 11 14 -1.0139 -0.0092
-13 11 15 -0.3792 -0.0087
-13 11 16 -0.9624 -0.0469
-13 11 17 -0.5661 0.0082
-13 11 18 -0.5431 -0.0532
-13 11 19 -0.5430 -0.0361
-13 12 1 -2.2847 -0.0462
-13 12 2 2.6610 -0.0023
-13 12 3 -2.8647 -0.0457
-13 12 4 4.8431 0.0339
-13 12 5 -0.8420 -0.0074
-13 12 6 3.8707 0.0433
-13 12 7 1.8692 -0.0119
-13 12 8 3.1965 0.0349
-13 12 9 0.8746 -0.0455
-13 12 10 2.9523 0.0323
-13 12 11 -0.7008 -0.0223
-13 12 12 2.6941 0.0265
-13 12 13 0.2122 0.0311
-13 12 14 1.3548 0.0223
-13 12 15 0.8730 0.0459
-13 12 16 0.6400 -0.0068
-13 12 17 0.8122 0.0527
-13 12 18 0.6142 -0.0179
-13 12 19 0.2746 0.0155
-13 13 1 -0.5039 -0.0358
-13 13 2 3.2609 0.0469
-13 13 3 -3.6761 -0.0648
-13 13 4 3.1369 -0.0119
-13 13 5 -4.1514 -0.0407
-13 13 6 0.4700 -0.0274
-13 13 7 -2.9879 0.0107
-13 13 8 -1.4638 0.0029
-13 13 9 -1.9265 0.0116
-13 13 10 -0.1903 0.0132
-13 13 11 -2.0008 0.0003
-13 13 12 0.1504 -0.0246
-13 13 13 -1.7520 0.0215
-13 13 14 -0.2436 -0.0483
-13 13 15 -0.5967 0.0358
-13 13 16 -0.5446 -0.0552
-13 13 17 -0.2807 0.0234
-13 13 18 -0.4110 -0.0477
-13 14 1 -2.9326 -0.0352
-13 14 2 2.1506 -0.0065
-13 14 3 -3.2129 -0.0096
-13 14 4 4.3966 0.0279
-13 14 5 -2.2118 0.0346
-13 14 6 3.1864 0.0329
-13 14 7 0.5096 0.0352
-13 14 8 1.0319 0.0061
-13 14 9 0.4351 0.0120
-13 14 10 0.4931 -0.0269
-13 14 11 -0.2949 0.0074
-13 14 12 1.2253 -0.0384
-13 14 13 -0.2629 0.0345
-13 14 14 0.4463 -0.0021
-13 14 15 -0.1153 0.0309
-13 14 16 -0.0752 0.0255
-13 14 17 -0.0144 0.0202
-13 15 1 -0.0198 0.0280
-13 15 2 0.5402 0.0061
-13 15 3 -2.3774 0.0041
-13 15 4 2.1974 -0.0425
-13 15 5 -2.7873 0.0028
-13 15 6 1.2770 -0.0444
-13 15 7 -1.5436 0.0221
-13 15 8 -0.1312 -0.0202
-13 15 9 0.2234 0.0260
-13 15 10 -0.1641 0.0029
-13 15 11 0.1600 0.0236
-13 15 12 -0.0998 -0.0017
-13 15 13 -0.0894 0.0258
-13 15 14 0.2701 -0.0119
-13 15 15 0.2123 -0.0108
-13 15 16 0.2169 -0.0027
-13 15 17 0.2568 -0.0521
-13 16 1 1.1554 -0.0194
-13 16 2 1.0634 -0.0563
-13 16 3 0.1897 0.0011
-13 16 4 2.5008 -0.0234
-13 16 5 -0.4346 0.0266
-13 16 6 2.3196 -0.0018
-13 16 7 -0.1850 0.0199
-13 16 8 0.1526 0.0015
-13 16 9 -1.0005 -0.0093
-13 16 10 -0.9172 -0.0105
-13 16 11 -0.3333 -0.0437
-13 16 12 -0.4438 -0.0007
-13 16 13 0.3081 -0.0225
-13 16 14 -0.4492 0.0324
-13 16 15 0.0987 0.0150
-13 16 16 -0.5360 0.0720
-13 17 1 0.3467 0.0323
-13 17 2 -3.0676 0.0295
-13 17 3 -0.5985 0.0271
-13 17 4 -0.6561 0.0002
-13 17 5 -1.8874 0.0213
-13 17 6 0.8568 -0.0001
-13 17 7 -0.9510 0.0039
-13 17 8 1.6432 0.0208
-13 17 9 0.7360 -0.0131
-13 17 10 0.6595 0.0396
-13 17 11 0.5814 -0.0199
-13 17 12 -0.9446 0.0380
-13 17 13 0.0805 -0.0139
-13 17 14 -0.7518 -0.0003
-13 17 15 0.0537 -0.0261
-13 18 1 2.1316 -0.0445
-13 18 2 -0.4689 -0.0285
-13 18 3 1.8363 -0.0329
-13 18 4 1.0100 -0.0114
-13 18 5 0.6395 -0.0008
-13 18 6 2.0581 0.0141
-13 18 7 -0.9767 0.0008
-13 18 8 0.4541 0.0378
-13 18 9 -1.7387 -0.0229
-13 18 10 -0.2121 0.0175
-13 18 11 0.3741 -0.0405
-13 18 12 0.0349 0.0105
-13 18 13 1.5697 -0.0122
-13 18 14 -0.0034 0.0241
-13 19 1 1.1209 0.0033
-13 19 2 -2.0322 0.0372
-13 19 3 0.6645 0.0024
-13 19 4 -0.7017 0.0176
-13 19 5 -1.5118 -0.0051
-13 19 6 1.4208 -0.0020
-13 19 7 -0.9697 -0.0286
-13 19 8 2.0748 0.0026
-13 19 9 0.0160 -0.0209
-13 19 10 0.1216 -0.0046
-13 19 11 -0.3961 0.0147
-13 19 12 -1.5346 -0.0155
-13 19 13 -0.3369 0.0196
-13 20 1 -0.1149 -0.0060
-13 20 2 -1.3921 -0.0205
-13 20 3 0.4739 -0.0134
-13 20 4 -0.4664 -0.0105
-13 20 5 -0.2338 -0.0010
-13 20 6 1.3725 0.0209
-13 20 7 -1.2101 0.0119
-13 20 8 1.1333 0.0376
-13 20 9 -0.6382 0.0111
-13 20 10 0.8300 -0.0222
-13 20 11 0.8076 0.0272
-13 20 12 0.2899 -0.0566
-13 21 1 1.1243 0.0052
-13 21 2 0.2652 0.0068
-13 21 3 1.2790 0.0450
-13 21 4 0.2681 0.0265
-13 21 5 -0.3053 0.0312
-13 21 6 1.0087 0.0107
-13 21 7 -0.7199 -0.0195
-13 21 8 0.7261 0.0063
-13 21 9 -0.3384 -0.0127
-13 21 10 -0.2874 -0.0217
-13 21 11 -0.2732 0.0473
-13 22 1 -0.6030 -0.0022
-13 22 2 -0.9358 -0.0352
-13 22 3 -0.2479 -0.0269
-13 22 4 -1.1791 -0.0687
-13 22 5 0.0389 -0.0249
-13 22 6 0.2957 -0.0227
-13 22 7 -0.1445 -0.0190
-13 22 8 0.8287 0.0277
-13 22 9 0.0865 -0.0266
-13 22 10 0.4245 0.0014
-13 23 1 0.2487 -0.0151
-13 23 2 0.5565 0.0520
-13 23 3 0.6140 0.0800
-13 23 4 0.0942 0.0604
-13 23 5 0.3122 0.0716
-13 23 6 -0.3589 0.0275
-13 23 7 -0.1610 0.0019
-13 24 3 0.0223 -0.0512
-12 0 2 3.2238 1.2056
-12 0 4 4.5016 0.5077
-12 0 6 -0.9087 -0.0445
-12 0 8 -3.9152 -0.0045
-12 0 10 -0.8273 0.0919
-12 0 12 2.9417 -0.0746
-12 0 14 3.8311 -0.2188
-12 0 16 2.7754 -0.1503
-12 0 18 2.2650 -0.0353
-12 0 20 1.4180 0.0170
-12 1 1 -1.5748 -0.5765
-12 1 2 -2.7054 0.2221
-12 1 3 -4.1917 -0.3880
-12 1 4 -0.2305 0.1751
-12 1 5 -2.1703 -0.1434
-12 1 6 1.2802 -0.0125
-12 1 7 2.3093 0.0230
-12 1 8 -0.3557 -0.1395
-12 1 9 2.3989 0.0561
-12 1 10 -1.9598 -0.2064
-12 1 11 -1.1454 0.0115
-12 1 12 -1.8684 -0.2244
-12 1 13 -3.7768 0.0145
-12 1 14 -0.6764 -0.1174
-12 1 15 -3.0395 0.0846
-12 1 16 0.2468 0.0621
-12 1 17 -1.7077 0.0693
-12 1 18 0.3297 0.1638
-12 1 19 -1.5750 -0.0281
-12 1 20 -0.0674 0.1575
-12 1 21 -1.0062 -0.0718
-12 2 1 3.3913 -0.0483
-12 2 2 2.6351 0.6590
-12 2 3 1.9699 0.0186
-12 2 4 2.4381 0.0898
-12 2 5 -2.0635 0.0729
-12 2 6 -0.6464 -0.3128
-12 2 7 -1.5799 0.0854
-12 2 8 -1.4314 -0.2194
-12 2 9 1.7690 0.1580
-12 2 10 1.3414 0.0114
-12 2 11 3.4534 0.2482
-12 2 12 3.8490 0.0698
-12 2 13 2.1813 0.1693
-12 2 14 3.8923 0.0186
-12 2 15 -0.2805 -0.0191
-12 2 16 2.4151 0.0126
-12 2 17 -0.9157 -0.1256
-12 2 18 1.8232 0.0263
-12 2 19 -0.0788 -0.1413
-12 2 20 1.0282 0.0014
-12 2 21 0.4767 -0.1186
-12 3 1 -2.6530 -0.0007
-12 3 2 -3.3914 0.0293
-12 3 3 -1.4899 0.0919
-12 3 4 1.1394 0.1469
-12 3 5 -0.5102 0.1947
-12 3 6 3.4309 0.0025
-12 3 7 -0.3741 0.2604
-12 3 8 -0.2924 -0.1236
-12 3 9 -1.5023 0.1582
-12 3 10 -3.5224 -0.1372
-12 3 11 -3.2183 -0.0730
-12 3 12 -3.4514 -0.1003
-12 3 13 -3.7718 -0.1809
-12 3 14 -1.0706 -0.0144
-12 3 15 -2.4244 -0.0862
-12 3 16 0.6933 0.0836
-12 3 17 -1.3218 -0.0106
-12 3 18 0.8259 0.1194
-12 3 19 -1.3114 -0.0325
-12 3 20 0.3576 0.0602
-12 3 21 -0.3978 -0.0249
-12 4 1 0.2472 0.0858
-12 4 2 1.8481 0.0194
-12 4 3 -0.6329 0.1742
-12 4 4 -0.9421 -0.1601
-12 4 5 -4.0226 0.1523
-12 4 6 0.2821 -0.2921
-12 4 7 -2.7098 0.0398
-12 4 8 2.4378 -0.1815
-12 4 9 1.1508 0.0156
-12 4 10 3.6025 0.0531
-12 4 11 3.2299 0.0637
-12 4 12 3.5333 0.1680
-12 4 13 1.9999 0.0085
-12 4 14 2.6432 0.1142
-12 4 15 -0.7625 -0.0623
-12 4 16 1.5062 0.0381
-12 4 17 -1.1773 -0.0326
-12 4 18 1.0246 0.0227
-12 4 19 -0.5309 0.0152
-12 4 20 0.5780 0.0082
-12 4 21 -0.0893 0.0165
-12 5 1 -3.9025 0.1175
-12 5 2 1.1461 0.0266
-12 5 3 1.1579 0.0709
-12 5 4 3.3101 0.0707
-12 5 5 1.1325 0.1153
-12 5 6 3.3532 -0.0312
-12 5 7 -2.0131 0.1496
-12 5 8 0.1514 -0.0142
-12 5 9 -3.2080 0.0296
-12 5 10 -2.1680 0.0901
-12 5 11 -2.6740 -0.1283
-12 5 12 -2.1944 0.1009
-12 5 13 -1.4523 -0.1375
-12 5 14 -0.3705 0.0329
-12 5 15 -0.9480 -0.0313
-12 5 16 1.0462 -0.0081
-12 5 17 -1.0827 0.0232
-12 5 18 1.1341 -0.0094
-12 5 19 -1.0061 -0.0142
-12 5 20 1.0354 -0.0309
-12 6 1 -3.1254 -0.0289
-12 6 2 1.1427 0.0421
-12 6 3 -3.4647 0.0887
-12 6 4 -3.3123 0.0317
-12 6 5 -2.7746 0.1092
-12 6 6 -0.4350 -0.0365
-12 6 7 -1.0613 -0.0064
-12 6 8 2.5285 -0.0159
-12 6 9 1.0010 -0.0818
-12 6 10 2.4395 0.0712
-12 6 11 1.9359 -0.0496
-12 6 12 0.8777 0.0806
-12 6 13 1.0252 -0.0081
-12 6 14 0.3159 0.0110
-12 6 15 -0.9815 0.0321
-12 6 16 0.8596 -0.0408
-12 6 17 -1.4754 0.0737
-12 6 18 0.6216 -0.0161
-12 6 19 -1.2755 0.0648
-12 6 20 0.1315 0.0093
-12 7 1 -4.2191 -0.0973
-12 7 2 3.5335 0.1042
-12 7 3 1.7817 -0.1337
-12 7 4 2.1937 0.0212
-12 7 5 2.4433 -0.0384
-12 7 6 -0.6392 -0.0573
-12 7 7 -0.6471 0.0204
-12 7 8 -2.2690 0.0251
-12 7 9 -2.0645 -0.0266
-12 7 10 -2.4164 0.1251
-12 7 11 -0.7040 -0.0429
-12 7 12 -1.5672 0.0548
-12 7 13 1.0420 0.0070
-12 7 14 -0.1619 -0.0746
-12 7 15 0.3040 0.0452
-12 7 16 1.6296 -0.0807
-12 7 17 -1.0867 0.0300
-12 7 18 2.1860 -0.0140
-12 7 19 -0.7825 -0.0185
-12 7 20 1.5634 0.0308
-12 8 1 -1.5912 -0.0893
-12 8 2 1.7625 0.0987
-12 8 3 -2.3071 0.0139
-12 8 4 -2.1561 0.0750
-12 8 5 1.3454 0.0554
-12 8 6 -0.9569 -0.0176
-12 8 7 3.2641 0.0038
-12 8 8 1.6716 -0.0576
-12 8 9 3.2255 -0.0319
-12 8 10 1.3918 -0.0269
-12 8 11 2.0606 0.0152
-12 8 12 -0.6815 -0.0048
-12 8 13 1.0327 0.0768
-12 8 14 -1.1135 -0.0210
-12 8 15 -0.5558 0.0834
-12 8 16 0.3397 -0.0320
-12 8 17 -1.8689 0.0510
-12 8 18 0.8863 0.0212
-12 8 19 -1.7902 -0.0027
-12 8 20 0.3482 0.0358
-12 9 1 -4.0160 -0.0036
-12 9 2 1.5719 0.0550
-12 9 3 -1.0293 -0.0167
-12 9 4 -0.5013 -0.0351
-12 9 5 0.4073 0.0360
-12 9 6 -4.0792 -0.0756
-12 9 7 -1.1462 0.0546
-12 9 8 -4.5192 -0.0039
-12 9 9 -2.5882 0.0237
-12 9 10 -2.5716 0.0459
-12 9 11 -0.8157 0.0078
-12 9 12 -1.2939 -0.0235
-12 9 13 1.1355 0.0029
-12 9 14 -0.7155 -0.0732
-12 9 15 0.7022 -0.0049
-12 9 16 1.0810 -0.0172
-12 9 17 -1.1072 -0.0391
-12 9 18 1.9486 0.0396
-12 9 19 -1.3535 -0.0686
-12 9 20 1.1275 0.0599
-12 10 1 0.5755 -0.0221
-12 10 2 2.7085 -0.0216
-12 10 3 -0.5544 0.0387
-12 10 4 1.4993 -0.0279
-12 10 5 2.5509 0.0617
-12 10 6 1.4271 -0.0887
-12 10 7 4.3756 0.0306
-12 10 8 3.2214 -0.1067
-12 10 9 2.6293 -0.0058
-12 10 10 2.5826 -0.0367
-12 10 11 0.5626 0.0067
-12 10 12 0.6020 0.0342
-12 10 13 0.8199 0.0228
-12 10 14 -0.4914 0.0298
-12 10 15 0.5877 0.0070
-12 10 16 0.2327 0.0124
-12 10 17 -0.2724 0.0042
-12 10 18 1.4120 0.0671
-12 10 19 -0.4182 -0.0138
-12 10 20 1.1169 0.0581
-12 11 1 -2.0535 0.1053
-12 11 2 1.6146 -0.0008
-12 11 3 -3.2100 0.0671
-12 11 4 0.4021 -0.0508
-12 11 5 -2.5929 0.0374
-12 11 6 -2.7648 -0.0586
-12 11 7 -2.7946 0.0097
-12 11 8 -2.7713 0.0096
-12 11 9 -3.4050 -0.0177
-12 11 10 -0.0231 0.0528
-12 11 11 -2.5236 -0.0303
-12 11 12 0.1132 0.0188
-12 11 13 -1.1417 -0.0387
-12 11 14 -0.7617 0.0071
-12 11 15 -0.2233 -0.0368
-12 11 16 -0.4114 0.0168
-12 11 17 -1.0787 -0.0422
-12 11 18 0.0235 0.0091
-12 11 19 -1.2370 -0.0429
-12 12 1 -2.2489 -0.0295
-12 12 2 2.1049 0.0012
-12 12 3 -2.8595 0.0322
-12 12 4 3.4007 0.0144
-12 12 5 -0.5624 0.0602
-12 12 6 3.0160 -0.0144
-12 12 7 2.0823 0.0124
-12 12 8 3.0265 -0.0163
-12 12 9 0.4951 -0.0506
-12 12 10 2.7448 0.0259
-12 12 11 -0.9432 -0.0486
-12 12 12 2.4672 0.0327
-12 12 13 -0.1245 -0.0163
-12 12 14 0.9456 -0.0035
-12 12 15 0.3901 0.0009
-12 12 16 0.3030 -0.0154
-12 12 17 0.5696 0.0374
-12 12 18 0.6535 0.0138
-12 12 19 0.3546 0.0261
-12 13 1 -0.3414 0.0373
-12 13 2 4.3116 0.0346
-12 13 3 -4.1375 -0.0003
-12 13 4 3.5120 -0.0132
-12 13 5 -4.1207 -0.0357
-12 13 6 0.1904 -0.0177
-12 13 7 -2.1917 -0.0572
-12 13 8 -0.7776 0.0297
-12 13 9 -1.2341 -0.0495
-12 13 10 0.8171 0.0525
-12 13 11 -2.2206 -0.0076
-12 13 12 0.8153 0.0109
-12 13 13 -1.9243 0.0178
-12 13 14 0.5836 -0.0148
-12 13 15 -0.3913 0.0020
-12 13 16 0.2222 -0.0296
-12 13 17 -0.2647 0.0031
-12 13 18 0.0692 -0.0411
-12 14 1 -2.9445 -0.0699
-12 14 2 2.4673 0.0172
-12 14 3 -3.8730 -0.0062
-12 14 4 4.2513 0.0259
-12 14 5 -2.9769 0.0290
-12 14 6 3.0937 0.0115
-12 14 7 -0.1908 0.0004
-12 14 8 0.8204 0.0076
-12 14 9 0.0203 -0.0252
-12 14 10 0.4989 0.0017
-12 14 11 -0.3580 -0.0032
-12 14 12 1.3355 -0.0415
-12 14 13 -0.8810 0.0321
-12 14 14 0.3888 -0.0620
-12 14 15 -0.9269 0.0328
-12 14 16 -0.1870 -0.0134
-12 14 17 -0.4976 0.0453
-12 14 18 -0.2273 0.0081
-12 15 1 -1.0337 0.0563
-12 15 2 2.0391 0.0370
-12 15 3 -4.3358 0.0289
-12 15 4 2.6689 0.0037
-12 15 5 -4.2662 0.0009
-12 15 6 1.0911 -0.0066
-12 15 7 -1.1996 -0.0163
-12 15 8 0.6700 -0.0076
-12 15 9 1.0481 0.0041
-12 15 10 0.8088 -0.0102
-12 15 11 0.0775 0.0424
-12 15 12 0.6131 -0.0224
-12 15 13 -0.3047 0.0489
-12 15 14 0.8553 -0.0268
-12 15 15 0.2195 -0.0105
-12 15 16 0.5970 -0.0291
-12 15 17 0.1159 -0.0452
-12 16 1 1.6045 -0.0316
-12 16 2 2.0322 -0.0511
-12 16 3 -0.2510 -0.0020
-12 16 4 3.1884 -0.0405
-12 16 5 -1.7796 0.0138
-12 16 6 2.1640 -0.0288
-12 16 7 -1.6469 0.0076
-12 16 8 -0.4372 -0.0166
-12 16 9 -1.1574 0.0189
-12 16 10 -1.0071 -0.0179
-12 16 11 0.1047 0.0252
-12 16 12 -0.2091 -0.0333
-12 16 13 0.1183 0.0165
-12 16 14 0.0210 -0.0224
-12 16 15 0.0264 0.0086
-12 16 16 0.0094 0.0523
-12 17 1 -0.6163 0.0711
-12 17 2 -1.4927 0.0146
-12 17 3 -1.7620 0.0612
-12 17 4 -0.2716 -0.0042
-12 17 5 -2.4091 0.0305
-12 17 6 0.4608 -0.0152
-12 17 7 -0.5268 -0.0068
-12 17 8 1.9645 -0.0187
-12 17 9 1.0681 -0.0087
-12 17 10 1.2234 -0.0073
-12 17 11 0.5713 -0.0026
-12 17 12 -0.6690 0.0190
-12 17 13 -0.0534 -0.0171
-12 17 14 -0.9856 0.0091
-12 17 15 -0.0247 -0.0599
-12 17 16 -0.4340 -0.0178
-12 18 1 2.6466 -0.0202
-12 18 2 -0.4961 -0.0354
-12 18 3 1.4038 -0.0135
-12 18 4 0.8680 -0.0278
-12 18 5 -0.9015 0.0053
-12 18 6 0.8912 -0.0066
-12 18 7 -2.3865 0.0034
-12 18 8 -0.5458 0.0207
-12 18 9 -1.5837 0.0046
-12 18 10 -0.3925 0.0244
-12 18 11 1.1047 -0.0039
-12 18 12 0.1383 0.0244
-12 18 13 1.7461 -0.0209
-12 18 14 0.3030 0.0321
-12 18 15 0.8642 -0.0013
-12 19 1 0.9366 0.0318
-12 19 2 -0.7975 0.0256
-12 19 3 1.1758 0.0235
-12 19 4 -0.1279 0.0172
-12 19 5 -0.6551 0.0008
-12 19 6 1.0604 -0.0024
-12 19 7 -0.7216 -0.0363
-12 19 8 1.7650 -0.0030
-12 19 9 -0.3572 -0.0340
-12 19 10 0.1489 0.0026
-12 19 11 -0.1983 -0.0124
-12 19 12 -1.6808 0.0174
-12 19 13 0.0587 -0.0259
-12 20 1 0.3027 -0.0094
-12 20 2 -2.0068 -0.0199
-12 20 3 -0.0438 -0.0323
-12 20 4 -0.4723 -0.0124
-12 20 5 -1.6592 -0.0280
-12 20 6 0.7737 0.0098
-12 20 7 -2.1732 -0.0160
-12 20 8 0.3231 0.0258
-12 20 9 -0.4654 0.0056
-12 20 10 0.2738 -0.0057
-12 20 11 1.4035 0.0316
-12 20 12 -0.1284 -0.0253
-12 21 1 1.0499 0.0216
-12 21 2 0.4813 0.0027
-12 21 3 1.9607 0.0361
-12 21 4 0.5668 0.0367
-12 21 5 -0.0635 0.0224
-12 21 6 1.2069 0.0301
-12 21 7 -1.4546 -0.0149
-12 21 8 0.7128 0.0168
-12 21 9 -1.0751 -0.0023
-12 21 10 -0.2959 -0.0197
-12 21 11 0.0567 0.0488
-12 22 1 -0.5104 0.0115
-12 22 2 -1.2119 -0.0387
-12 22 3 -0.5710 -0.0419
-12 22 4 -0.5178 -0.0604
-12 22 5 -0.7705 -0.0452
-12 22 6 0.8359 -0.0236
-12 22 7 -0.7678 -0.0306
-12 22 8 0.4894 0.0095
-12 22 9 -0.0887 -0.0048
-12 22 10 -0.1700 -0.0176
-12 23 1 0.2131 0.0014
-12 23 2 0.1688 0.0276
-12 23 3 0.8317 0.0473
-12 23 4 -0.1247 0.0266
-12 23 5 -0.0797 0.0354
-12 23 6 0.1692 0.0072
-12 23 7 -1.0538 0.0002
-12 23 8 0.3371 0.0249
-12 23 9 -0.4720 -0.0155
-12 24 1 0.1126 -0.0330
-12 24 2 -0.1625 -0.0240
-12 24 3 -0.4240 -0.0517
-12 24 4 -0.3297 -0.0304
-12 24 5 0.2117 -0.0066
-12 24 6 0.2043 -0.0097
-11 0 2 3.1608 0.1977
-11 0 4 4.6050 -0.0538
-11 0 6 -0.9324 -0.0067
-11 0 8 -3.9909 0.2202
-11 0 10 -0.7984 0.3102
-11 0 12 3.8375 0.1566
-11 0 14 4.5957 -0.0909
-11 0 16 2.2828 -0.1861
-11 0 18 1.3215 -0.1145
-11 0 20 0.9959 -0.0462
-11 1 1 -0.6419 -1.0128
-11 1 2 -2.7875 0.3568
-11 1 3 -4.6302 -0.4174
-11 1 4 0.0508 0.2187
-11 1 5 -1.3454 0.2222
-11 1 6 1.4367 0.2175
-11 1 7 3.4775 0.1703
-11 1 8 -0.3409 0.1966
-11 1 9 1.6883 -0.1827
-11 1 10 -2.0636 -0.0400
-11 1 11 -2.8330 -0.1827
-11 1 12 -1.9603 -0.2660
-11 1 13 -4.9701 0.0617
-11 1 14 -0.3574 -0.2386
-11 1 15 -3.7616 0.1349
-11 1 16 0.6217 -0.0838
-11 1 17 -2.4336 0.0427
-11 1 18 0.3517 0.0288
-11 1 19 -1.3912 0.0283
-11 1 20 -0.2909 0.1166
-11 1 21 -0.4559 0.0452
-11 2 1 5.0289 -0.5035
-11 2 2 2.5406 0.1267
-11 2 3 2.2801 -0.5105
-11 2 4 2.4786 -0.0869
-11 2 5 -2.6852 -0.3562
-11 2 6 -0.7951 -0.1116
-11 2 7 -1.0247 -0.1964
-11 2 8 -1.6830 -0.0415
-11 2 9 2.7726 -0.0238
-11 2 10 1.2454 -0.0002
-11 2 11 3.6579 0.1817
-11 2 12 4.4054 -0.0092
-11 2 13 1.8496 0.2509
-11 2 14 4.4828 -0.0505
-11 2 15 -0.2935 0.1311
-11 2 16 2.3165 -0.0282
-11 2 17 -0.9845 -0.0132
-11 2 18 1.3650 0.0554
-11 2 19 -0.5990 -0.0724
-11 2 20 0.6096 0.0826
-11 2 21 0.2062 -0.0980
-11 3 1 -2.4772 -0.4355
-11 3 2 -3.0359 0.3177
-11 3 3 -1.3992 -0.0890
-11 3 4 2.3011 0.0410
-11 3 5 0.3494 0.2346
-11 3 6 3.9382 0.0479
-11 3 7 0.3509 0.2206
-11 3 8 -0.3757 0.0767
-11 3 9 -1.9777 0.0701
-11 3 10 -3.6043 -0.0978
-11 3 11 -4.1070 0.0535
-11 3 12 -3.1885 -0.2123
-11 3 13 -4.4792 0.0870
-11 3 14 0.0767 -0.1038
-11 3 15 -3.2002 0.0107
-11 3 16 1.8248 0.0084
-11 3 17 -1.9176 -0.1116
-11 3 18 1.1101 0.0264
-11 3 19 -0.9503 -0.1186
-11 3 20 -0.0714 0.0440
-11 3 21 0.0800 -0.0391
-11 4 1 1.7127 -0.2380
-11 4 2 1.3139 -0.1224
-11 4 3 -1.1062 -0.2166
-11 4 4 -0.9958 -0.1655
-11 4 5 -5.2623 -0.0694
-11 4 6 0.7152 -0.1521
-11 4 7 -1.8893 0.0358
-11 4 8 2.5548 -0.1373
-11 4 9 2.4192 0.0425
-11 4 10 3.4364 -0.1127
-11 4 11 2.9348 0.0357
-11 4 12 3.3258 -0.0548
-11 4 13 0.9797 0.0134
-11 4 14 2.5093 0.0110
-11 4 15 -1.1823 -0.0271
-11 4 16 1.5747 0.0735
-11 4 17 -1.5447 -0.0515
-11 4 18 1.2607 0.1263
-11 4 19 -1.2458 -0.0249
-11 4 20 0.4764 0.1070
-11 4 21 -0.2025 0.0042
-11 5 1 -4.4583 0.0328
-11 5 2 2.0749 -0.0542
-11 5 3 2.1335 0.1111
-11 5 4 4.8219 -0.2528
-11 5 5 1.3060 0.1456
-11 5 6 4.3216 -0.1504
-11 5 7 -2.9155 0.1043
-11 5 8 0.4481 -0.0048
-11 5 9 -3.9476 0.0463
-11 5 10 -1.8721 -0.0083
-11 5 11 -2.8450 0.0359
-11 5 12 -1.4657 -0.0010
-11 5 13 -1.6251 0.0157
-11 5 14 1.0337 0.0680
-11 5 15 -1.2710 -0.0484
-11 5 16 2.0936 0.0486
-11 5 17 -0.9076 -0.0998
-11 5 18 1.2395 -0.0270
-11 5 19 -0.4088 -0.0812
-11 5 20 0.6663 -0.0359
-11 5 21 -0.0785 0.0131
-11 6 1 -2.6335 -0.0059
-11 6 2 0.2978 -0.0673
-11 6 3 -4.0234 0.0198
-11 6 4 -3.3022 -0.0841
-11 6 5 -3.5060 0.0861
-11 6 6 1.1012 -0.0823
-11 6 7 -0.5332 0.0599
-11 6 8 3.8280 -0.0278
-11 6 9 1.6517 -0.0673
-11 6 10 2.8178 0.0132
-11 6 11 1.4118 -0.1343
-11 6 12 0.4848 0.0148
-11 6 13 0.1318 -0.0885
-11 6 14 -0.3519 0.0289
-11 6 15 -1.4669 -0.0233
-11 6 16 0.6004 0.0437
-11 6 17 -1.7425 -0.0007
-11 6 18 0.9457 0.0432
-11 6 19 -1.4493 0.0113
-11 6 20 0.3524 0.0024
-11 6 21 -0.6214 0.0080
-11 7 1 -5.2894 0.0238
-11 7 2 3.8445 -0.0304
-11 7 3 2.5899 0.0374
-11 7 4 2.1215 -0.1230
-11 7 5 1.9861 0.0429
-11 7 6 -0.3250 -0.0276
-11 7 7 -2.4572 0.0143
-11 7 8 -1.8172 0.0810
-11 7 9 -2.9617 -0.0287
-11 7 10 -2.1021 0.0732
-11 7 11 -0.7002 -0.0295
-11 7 12 -1.1357 0.0225
-11 7 13 0.8964 -0.0129
-11 7 14 0.6229 0.0006
-11 7 15 0.1595 -0.0034
-11 7 16 1.8882 -0.0302
-11 7 17 -0.6744 -0.0035
-11 7 18 1.5426 -0.0606
-11 7 19 -0.3158 0.0026
-11 7 20 1.0154 -0.0184
-11 7 21 -0.0262 0.0542
-11 8 1 -1.6077 -0.1202
-11 8 2 1.8987 0.0327
-11 8 3 -1.8870 -0.0561
-11 8 4 -1.8220 -0.0246
-11 8 5 2.1623 -0.0034
-11 8 6 0.1151 -0.0313
-11 8 7 4.0451 -0.0389
-11 8 8 2.6822 0.0379
-11 8 9 3.6452 -0.1125
-11 8 10 1.6555 0.0519
-11 8 11 2.0888 -0.0794
-11 8 12 -1.0359 -0.0052
-11 8 13 0.9534 0.0270
-11 8 14 -1.6179 -0.0317
-11 8 15 -0.9033 0.0531
-11 8 16 0.4732 -0.0191
-11 8 17 -2.1639 0.0163
-11 8 18 1.6003 0.0059
-11 8 19 -1.6139 -0.0077
-11 8 20 0.8869 -0.0043
-11 9 1 -5.0884 -0.0307
-11 9 2 1.2438 0.0655
-11 9 3 -0.9120 0.0006
-11 9 4 -1.7529 0.0107
-11 9 5 0.4796 0.0395
-11 9 6 -4.8772 0.0379
-11 9 7 -1.7107 0.0427
-11 9 8 -4.6015 0.0549
-11 9 9 -2.3844 0.0217
-11 9 10 -2.5526 0.0044
-11 9 11 -0.2422 0.0174
-11 9 12 -1.3643 -0.0578
-11 9 13 1.2736 0.0355
-11 9 14 -0.6518 -0.0495
-11 9 15 0.5586 0.0534
-11 9 16 0.8223 -0.0233
-11 9 17 -1.3991 0.0126
-11 9 18 1.1682 -0.0233
-11 9 19 -1.7533 -0.0381
-11 9 20 0.5887 0.0146
-11 10 1 0.0718 -0.0726
-11 10 2 3.1302 -0.0348
-11 10 3 -0.2272 -0.0111
-11 10 4 1.3833 -0.0562
-11 10 5 3.5548 0.0262
-11 10 6 0.8777 -0.0251
-11 10 7 5.0441 0.0119
-11 10 8 2.6716 0.0178
-11 10 9 2.7283 -0.0152
-11 10 10 2.0363 -0.0049
-11 10 11 0.8948 0.0149
-11 10 12 0.1635 -0.0506
-11 10 13 1.2565 0.0392
-11 10 14 -0.8078 -0.0451
-11 10 15 0.4572 -0.0060
-11 10 16 0.6722 0.0004
-11 10 17 -0.8036 -0.0307
-11 10 18 2.2913 0.0492
-11 10 19 -0.8183 -0.0287
-11 10 20 1.6628 0.0511
-11 11 1 -2.0333 0.0119
-11 11 2 1.5619 -0.0413
-11 11 3 -2.1652 0.0216
-11 11 4 -0.3278 -0.0687
-11 11 5 -1.3945 0.0461
-11 11 6 -3.6078 -0.0457
-11 11 7 -2.3245 0.0582
-11 11 8 -2.7814 -0.0194
-11 11 9 -2.7880 0.0455
-11 11 10 0.1941 -0.0163
-11 11 11 -1.9671 0.0293
-11 11 12 0.0217 -0.0143
-11 11 13 -0.7030 0.0300
-11 11 14 -0.8821 0.0267
-11 11 15 0.1708 0.0276
-11 11 16 -0.5999 0.0318
-11 11 17 -1.0858 -0.0209
-11 11 18 -0.1673 0.0032
-11 11 19 -1.6274 -0.0547
-11 11 20 0.0910 0.0134
-11 12 1 -3.1599 0.0345
-11 12 2 1.9799 -0.0661
-11 12 3 -2.9774 0.0567
-11 12 4 2.9732 -0.0509
-11 12 5 0.2711 0.0533
-11 12 6 2.0016 -0.0001
-11 12 7 2.2700 0.0234
-11 12 8 1.8411 0.0355
-11 12 9 -0.2118 -0.0121
-11 12 10 2.2723 0.0158
-11 12 11 -1.1174 -0.0176
-11 12 12 2.5302 -0.0141
-11 12 13 -0.0582 -0.0275
-11 12 14 0.8114 0.0033
-11 12 15 0.1738 -0.0495
-11 12 16 0.3295 0.0347
-11 12 17 0.0377 -0.0180
-11 12 18 0.8009 0.0234
-11 12 19 -0.3259 -0.0005
-11 13 1 -0.3249 0.0011
-11 13 2 4.1365 -0.0320
-11 13 3 -3.0656 0.0016
-11 13 4 3.1227 -0.0532
-11 13 5 -3.2156 0.0185
-11 13 6 -0.2483 -0.0186
-11 13 7 -1.9272 0.0104
-11 13 8 -0.4598 0.0229
-11 13 9 -1.1491 -0.0215
-11 13 10 1.1045 0.0350
-11 13 11 -2.2900 -0.0233
-11 13 12 0.9512 0.0218
-11 13 13 -1.7141 0.0142
-11 13 14 0.7768 0.0305
-11 13 15 0.0195 0.0175
-11 13 16 0.2951 0.0088
-11 13 17 0.1011 -0.0057
-11 13 18 0.1333 -0.0314
-11 13 19 0.0510 0.0092
-11 14 1 -3.8146 -0.0184
-11 14 2 3.5440 -0.0208
-11 14 3 -4.1010 -0.0112
-11 14 4 5.4291 -0.0157
-11 14 5 -2.0145 -0.0223
-11 14 6 2.9624 0.0196
-11 14 7 -0.2341 -0.0348
-11 14 8 -0.4305 0.0536
-11 14 9 -1.0566 -0.0300
-11 14 10 0.1198 0.0393
-11 14 11 -1.0736 -0.0102
-11 14 12 1.7803 -0.0073
-11 14 13 -1.2784 -0.0045
-11 14 14 0.7502 -0.0144
-11 14 15 -1.0293 -0.0053
-11 14 16 0.1252 0.0165
-11 14 17 -0.5023 0.0320
-11 14 18 0.0184 -0.0135
-11 15 1 -2.1656 -0.0045
-11 15 2 1.6904 0.0253
-11 15 3 -4.8766 -0.0050
-11 15 4 3.1374 0.0125
-11 15 5 -4.4476 0.0079
-11 15 6 2.1017 0.0298
-11 15 7 -1.0935 -0.0055
-11 15 8 1.3543 0.0212
-11 15 9 0.9706 -0.0218
-11 15 10 0.5704 -0.0177
-11 15 11 -0.2591 0.0003
-11 15 12 0.5965 -0.0388
-11 15 13 -0.6639 0.0542
-11 15 14 0.9164 -0.0191
-11 15 15 -0.3137 0.0342
-11 15 16 0.3418 -0.0202
-11 15 17 -0.2473 -0.0143
-11 16 1 0.2449 -0.0067
-11 16 2 3.8560 -0.0231
-11 16 3 -1.3567 -0.0115
-11 16 4 4.9385 -0.0139
-11 16 5 -1.4999 -0.0200
-11 16 6 2.3913 0.0105
-11 16 7 -1.8915 -0.0088
-11 16 8 -1.1868 0.0172
-11 16 9 -2.0777 0.0323
-11 16 10 -1.1154 -0.0080
-11 16 11 -0.8169 0.0471
-11 16 12 0.3678 -0.0354
-11 16 13 -0.3236 0.0224
-11 16 14 0.7319 -0.0208
-11 16 15 0.2501 0.0162
-11 16 16 0.5656 0.0304
-11 16 17 0.1214 0.0235
-11 17 1 -1.3867 0.0147
-11 17 2 -1.3171 -0.0101
-11 17 3 -2.5295 0.0148
-11 17 4 1.3796 -0.0123
-11 17 5 -2.2933 0.0162
-11 17 6 2.6323 -0.0035
-11 17 7 -0.0149 0.0088
-11 17 8 2.6333 -0.0226
-11 17 9 0.8725 0.0121
-11 17 10 0.5201 -0.0573
-11 17 11 0.0348 0.0184
-11 17 12 -0.7503 -0.0393
-11 17 13 -0.7147 0.0213
-11 17 14 -0.8447 -0.0056
-11 17 15 -0.7219 -0.0186
-11 17 16 -0.6933 -0.0027
-11 18 1 0.9978 0.0147
-11 18 2 0.2470 -0.0317
-11 18 3 -0.1518 0.0117
-11 18 4 1.0860 -0.0178
-11 18 5 -0.7425 0.0195
-11 18 6 0.6234 0.0007
-11 18 7 -1.8905 0.0242
-11 18 8 -0.3531 0.0049
-11 18 9 -1.8835 0.0335
-11 18 10 -0.0411 -0.0030
-11 18 11 0.1712 0.0109
-11 18 12 0.3608 0.0152
-11 18 13 1.1816 -0.0221
-11 18 14 0.4892 0.0541
-11 18 15 0.8466 -0.0032
-11 19 1 1.2790 0.0118
-11 19 2 -0.5667 0.0008
-11 19 3 0.7570 0.0030
-11 19 4 1.2923 -0.0055
-11 19 5 -0.3041 0.0062
-11 19 6 2.4408 -0.0077
-11 19 7 0.1776 0.0034
-11 19 8 1.7393 -0.0098
-11 19 9 -0.0571 0.0028
-11 19 10 -0.6274 -0.0182
-11 19 11 -0.1573 -0.0091
-11 19 12 -1.7621 0.0102
-11 19 13 -0.0420 -0.0379
-11 19 14 -0.7538 0.0272
-11 20 1 -0.4148 0.0057
-11 20 2 -2.0733 -0.0117
-11 20 3 -0.5435 -0.0102
-11 20 4 -0.9237 -0.0027
-11 20 5 -1.0706 -0.0104
-11 20 6 0.7788 0.0048
-11 20 7 -1.1574 -0.0053
-11 20 8 1.0737 0.0107
-11 20 9 -0.3534 0.0024
-11 20 10 0.3788 -0.0010
-11 20 11 0.9164 -0.0065
-11 20 12 -0.7344 0.0097
-11 20 13 0.9121 -0.0241
-11 21 1 1.5897 0.0054
-11 21 2 0.4265 0.0031
-11 21 3 1.3861 0.0043
-11 21 4 1.0785 0.0297
-11 21 5 -0.5127 0.0027
-11 21 6 1.6500 0.0249
-11 21 7 -0.8268 -0.0053
-11 21 8 0.5644 0.0095
-11 21 9 -0.1204 0.0062
-11 21 10 -0.7650 -0.0259
-11 21 11 0.7372 0.0284
-11 21 12 -1.0556 -0.0187
-11 22 1 -0.5956 0.0250
-11 22 2 -1.3040 -0.0128
-11 22 3 -0.1078 -0.0125
-11 22 4 -0.6340 -0.0123
-11 22 5 -0.5236 -0.0151
-11 22 6 1.4802 0.0005
-11 22 7 -0.6583 -0.0128
-11 22 8 1.3665 0.0076
-11 22 9 -0.1834 0.0055
-11 22 10 -0.1181 -0.0230
-11 22 11 0.3181 0.0245
-11 23 1 0.3161 0.0033
-11 23 2 0.5892 0.0274
-11 23 3 0.5382 0.0238
-11 23 4 0.2897 0.0259
-11 23 5 -0.4955 0.0098
-11 23 6 0.5330 -0.0052
-11 23 7 -0.6928 -0.0012
-11 23 8 0.4609 -0.0036
-11 23 9 0.2806 -0.0017
-11 24 1 -0.1152 -0.0361
-11 24 2 -0.2575 -0.0182
-11 24 3 -0.1998 -0.0242
-11 24 4 -0.2699 0.0123
-11 24 5 -0.1443 0.0344
-11 24 6 0.7468 0.0062
-11 24 7 -0.6333 0.0239
-10 0 2 4.0712 -0.1259
-10 0 4 4.2644 -0.4986
-10 0 6 -3.2477 -0.4161
-10 0 8 -4.3182 0.0723
-10 0 10 0.9879 0.3229
-10 0 12 5.3564 0.1753
-10 0 14 5.1268 0.0142
-10 0 16 2.8806 0.0160
-10 0 18 1.4779 -0.0397
-10 0 20 0.2877 -0.1638
-10 0 22 0.5495 -0.1520
-10 1 1 -0.7657 0.5071
-10 1 2 -3.5772 0.1805
-10 1 3 -4.6208 0.5394
-10 1 4 0.5981 0.1920
-10 1 5 -0.8183 0.2299
-10 1 6 1.6789 0.2696
-10 1 7 4.0630 -0.0933
-10 1 8 -0.7548 0.3105
-10 1 9 2.1113 -0.1876
-10 1 10 -2.2020 0.1895
-10 1 11 -3.2134 -0.1161
-10 1 12 -1.6563 0.0025
-10 1 13 -5.9905 -0.0179
-10 1 14 -0.2264 -0.1054
-10 1 15 -3.6210 0.0254
-10 1 16 0.4052 -0.1409
-10 1 17 -1.2022 0.0062
-10 1 18 0.4064 -0.1473
-10 1 19 -0.3742 0.0153
-10 1 20 -0.0733 -0.0737
-10 1 21 -0.3671 0.0463
-10 1 22 -0.1007 0.0485
-10 2 1 5.6864 -0.5202
-10 2 2 2.8754 0.1101
-10 2 3 1.5690 -0.1653
-10 2 4 1.9063 -0.1321
-10 2 5 -3.6142 -0.0929
-10 2 6 -2.5965 -0.0923
-10 2 7 -1.4128 -0.2577
-10 2 8 -1.8491 0.1282
-10 2 9 2.5761 -0.2556
-10 2 10 2.5993 0.1042
-10 2 11 3.6184 -0.0534
-10 2 12 5.4555 -0.1100
-10 2 13 1.1304 0.0835
-10 2 14 5.0027 -0.1581
-10 2 15 -1.3772 0.1187
-10 2 16 2.9462 -0.0075
-10 2 17 -1.2711 0.1391
-10 2 18 1.3306 0.0573
-10 2 19 -0.0411 0.1041
-10 2 20 -0.2118 0.0007
-10 2 21 0.6155 -0.0127
-10 2 22 -0.0531 0.0004
-10 3 1 -1.8511 0.0966
-10 3 2 -4.1790 0.4698
-10 3 3 -1.0156 0.1226
-10 3 4 3.7714 0.3162
-10 3 5 0.3803 -0.0844
-10 3 6 4.0671 0.1809
-10 3 7 0.5290 -0.2001
-10 3 8 -1.8717 0.1314
-10 3 9 -1.6573 -0.0516
-10 3 10 -3.9796 0.0768
-10 3 11 -4.0579 0.1589
-10 3 12 -2.1799 -0.0108
-10 3 13 -4.7617 0.1971
-10 3 14 0.8166 -0.0686
-10 3 15 -3.2133 0.0848
-10 3 16 1.8790 -0.0747
-10 3 17 -1.5805 -0.0479
-10 3 18 1.5683 -0.0593
-10 3 19 -0.4120 -0.1040
-10 3 20 0.2684 -0.0337
-10 3 21 0.5350 -0.0931
-10 4 1 1.8737 -0.4047
-10 4 2 0.9198 0.1200
-10 4 3 -2.4818 0.0230
-10 4 4 -1.5406 0.0373
-10 4 5 -6.4988 0.1060
-10 4 6 0.5582 0.0970
-10 4 7 -2.0849 -0.0359
-10 4 8 2.9741 0.1035
-10 4 9 2.4784 -0.0256
-10 4 10 3.9801 -0.0885
-10 4 11 2.7911 0.0796
-10 4 12 3.6350 -0.2488
-10 4 13 -0.3167 0.0516
-10 4 14 3.0618 -0.1626
-10 4 15 -3.0481 -0.0056
-10 4 16 2.1371 0.0334
-10 4 17 -2.3146 0.0169
-10 4 18 1.0456 0.1154
-10 4 19 -0.6934 0.0282
-10 4 20 -0.1708 0.0727
-10 4 21 0.4131 -0.0252
-10 5 1 -3.9004 -0.0020
-10 5 2 1.5484 0.1132
-10 5 3 2.4578 0.0659
-10 5 4 6.1013 0.0564
-10 5 5 0.1695 -0.0185
-10 5 6 4.1181 -0.0130
-10 5 7 -4.0029 -0.0696
-10 5 8 -1.1981 -0.0449
-10 5 9 -4.3472 0.0415
-10 5 10 -2.1394 -0.0248
-10 5 11 -2.7787 0.1750
-10 5 12 -0.3921 0.0120
-10 5 13 -1.3590 0.1340
-10 5 14 1.8178 0.0360
-10 5 15 -1.2838 -0.0049
-10 5 16 2.3543 0.0437
-10 5 17 -1.3508 -0.0825
-10 5 18 1.6722 0.0417
-10 5 19 -0.7244 -0.0781
-10 5 20 0.6913 0.0234
-10 5 21 0.3186 -0.0328
-10 6 1 -2.7850 -0.0199
-10 6 2 -0.0844 -0.1142
-10 6 3 -4.2764 0.1854
-10 6 4 -3.2387 -0.1109
-10 6 5 -3.9557 0.1290
-10 6 6 2.8510 -0.0151
-10 6 7 -0.9974 0.0071
-10 6 8 5.2456 0.0133
-10 6 9 1.4026 0.0292
-10 6 10 3.1888 -0.0648
-10 6 11 1.2189 0.0665
-10 6 12 0.8148 -0.0913
-10 6 13 -0.6942 -0.0170
-10 6 14 0.4417 -0.0009
-10 6 15 -2.4902 -0.0774
-10 6 16 0.8900 0.0697
-10 6 17 -1.7116 -0.0286
-10 6 18 0.5153 0.0559
-10 6 19 -0.6641 0.0074
-10 6 20 -0.0524 -0.0135
-10 6 21 -0.2139 -0.0154
-10 7 1 -5.3279 0.0676
-10 7 2 3.0974 -0.0315
-10 7 3 2.3495 0.1357
-10 7 4 1.5041 0.0013
-10 7 5 0.3276 0.1038
-10 7 6 -0.9129 0.0168
-10 7 7 -4.3719 0.0044
-10 7 8 -2.3618 0.0229
-10 7 9 -4.0707 -0.0298
-10 7 10 -1.9120 0.0467
-10 7 11 -0.9987 0.0101
-10 7 12 -0.7945 0.0560
-10 7 13 1.0675 -0.0019
-10 7 14 0.6551 0.0560
-10 7 15 0.0552 -0.0436
-10 7 16 1.7789 0.0523
-10 7 17 -1.2644 -0.0315
-10 7 18 1.2945 0.0301
-10 7 19 -0.8527 0.0141
-10 7 20 0.4808 0.0072
-10 7 21 0.0892 0.0469
-10 8 1 -1.6619 -0.0112
-10 8 2 2.0647 -0.0993
-10 8 3 -0.4217 0.0368
-10 8 4 -1.4807 -0.1023
-10 8 5 3.1662 -0.0419
-10 8 6 1.7806 -0.0216
-10 8 7 3.6502 -0.0864
-10 8 8 3.7016 0.0388
-10 8 9 2.9592 -0.0325
-10 8 10 1.5800 0.0318
-10 8 11 1.8480 0.0170
-10 8 12 -0.6979 0.0118
-10 8 13 0.8687 -0.0167
-10 8 14 -0.7831 0.0053
-10 8 15 -0.7809 -0.0497
-10 8 16 0.7676 -0.0120
-10 8 17 -1.2142 0.0023
-10 8 18 1.2991 -0.0191
-10 8 19 -0.5463 0.0378
-10 8 20 0.5520 -0.0353
-10 8 21 -0.0443 0.0179
-10 9 1 -5.3559 -0.0198
-10 9 2 0.7912 0.0412
-10 9 3 -1.5486 0.0396
-10 9 4 -3.1116 0.0605
-10 9 5 -0.1657 0.0126
-10 9 6 -5.6143 0.0672
-10 9 7 -2.2914 -0.0851
-10 9 8 -4.4307 0.0534
-10 9 9 -2.5037 -0.1004
-10 9 10 -2.3729 0.0354
-10 9 11 -0.1572 -0.0114
-10 9 12 -1.8772 0.0095
-10 9 13 1.3959 0.0455
-10 9 14 -1.1046 0.0184
-10 9 15 0.2313 0.0392
-10 9 17 -2.0781 0.0216
-10 9 18 1.2782 0.0029
-10 9 19 -2.0907 0.0135
-10 9 20 0.3873 -0.0080
-10 10 1 -0.3914 -0.0137
-10 10 2 3.1041 0.0500
-10 10 3 0.7180 -0.0096
-10 10 4 1.0046 0.0116
-10 10 5 4.6743 -0.0587
-10 10 6 1.0961 0.0246
-10 10 7 5.0826 -0.0482
-10 10 8 2.4227 0.0239
-10 10 9 2.1958 0.0146
-10 10 10 1.3399 -0.0158
-10 10 11 0.8769 0.0499
-10 10 12 0.0626 -0.0564
-10 10 13 1.6348 0.0126
-10 10 14 -0.6406 -0.0741
-10 10 15 0.9267 -0.0284
-10 10 16 0.7474 -0.0577
-10 10 17 -0.2427 0.0070
-10 10 18 2.2423 -0.0090
-10 10 19 -0.5145 0.0165
-10 10 20 1.5223 0.0214
-10 11 1 -1.9988 -0.0285
-10 11 2 1.9874 -0.0232
-10 11 3 -2.4605 0.0129
-10 11 4 -1.0185 0.0145
-10 11 5 -1.1073 -0.0110
-10 11 6 -4.1524 0.0203
-10 11 7 -1.5706 -0.0598
-10 11 8 -2.3507 -0.0171
-10 11 9 -2.0105 -0.0261
-10 11 10 0.2253 -0.0441
-10 11 11 -1.7799 0.0575
-10 11 12 -0.7859 -0.0363
-10 11 13 -0.6596 0.0729
-10 11 14 -1.4069 0.0159
-10 11 15 -0.0363 0.0226
-10 11 16 -0.2716 0.0310
-10 11 17 -1.4129 -0.0097
-10 11 18 0.7453 0.0114
-10 11 19 -1.5498 -0.0098
-10 11 20 0.8863 0.0239
-10 12 1 -3.2676 0.0686
-10 12 2 1.3799 0.0273
-10 12 3 -2.4213 0.0584
-10 12 4 1.9042 -0.0150
-10 12 5 1.3462 0.0046
-10 12 6 1.7809 -0.0357
-10 12 7 2.5675 0.0057
-10 12 8 1.7321 -0.0432
-10 12 9 -0.5727 0.0407
-10 12 10 2.1287 -0.0426
-10 12 11 -1.0691 0.0465
-10 12 12 2.3669 -0.0395
-10 12 13 0.3173 -0.0020
-10 12 14 0.3847 -0.0312
-10 12 15 0.6499 -0.0425
-10 12 16 -0.0784 -0.0051
-10 12 17 0.2223 -0.0106
-10 12 18 0.5745 0.0062
-10 12 19 -0.4659 -0.0063
-10 13 1 -0.7825 0.0221
-10 13 2 4.2973 -0.0559
-10 13 3 -3.7535 0.0513
-10 13 4 1.8639 0.0006
-10 13 5 -3.2155 0.0424
-10 13 6 -1.2208 0.0239
-10 13 7 -0.8049 0.0005
-10 13 8 0.1264 -0.0064
-10 13 9 -0.2087 -0.0153
-10 13 10 1.5679 -0.0248
-10 13 11 -2.3844 -0.0054
-10 13 12 0.7473 -0.0038
-10 13 13 -2.0045 -0.0075
-10 13 14 0.3509 0.0455
-10 13 15 -0.3496 -0.0365
-10 13 16 0.0641 0.0358
-10 13 17 -0.1798 -0.0257
-10 13 18 0.3948 -0.0055
-10 13 19 0.1276 0.0223
-10 14 1 -2.7781 0.0253
-10 14 2 3.6174 0.0190
-10 14 3 -3.2412 0.0280
-10 14 4 4.7724 -0.0210
-10 14 5 -1.4267 -0.0121
-10 14 6 2.7763 -0.0361
-10 14 7 -0.3610 -0.0228
-10 14 8 -0.2789 -0.0068
-10 14 9 -1.0730 -0.0021
-10 14 10 0.3914 0.0375
-10 14 11 -0.8072 0.0086
-10 14 12 1.6905 0.0303
-10 14 13 -0.9338 -0.0208
-10 14 14 0.6064 -0.0047
-10 14 15 -0.3555 -0.0412
-10 14 16 0.1550 0.0045
-10 14 17 0.0085 -0.0003
-10 14 18 -0.0070 -0.0125
-10 15 1 -3.4468 -0.0202
-10 15 2 2.3240 -0.0127
-10 15 3 -6.3926 -0.0103
-10 15 4 2.2235 0.0255
-10 15 5 -4.9015 -0.0046
-10 15 6 1.3654 0.0458
-10 15 7 0.0331 -0.0268
-10 15 8 1.9086 0.0204
-10 15 9 1.9048 -0.0418
-10 15 10 1.2819 -0.0069
-10 15 11 -0.3615 -0.0348
-10 15 12 0.9580 0.0056
-10 15 13 -1.1856 -0.0049
-10 15 14 0.5253 0.0294
-10 15 15 -0.9425 -0.0101
-10 15 16 -0.3053 0.0018
-10 15 17 -0.7586 -0.0028
-10 15 18 -0.0922 -0.0331
-10 16 1 1.0597 0.0077
-10 16 2 4.5579 0.0568
-10 16 3 -1.8137 0.0043
-10 16 4 4.8680 0.0333
-10 16 5 -3.0674 -0.0205
-10 16 6 2.1503 0.0158
-10 16 7 -3.0093 -0.0284
-10 16 8 -0.8606 0.0105
-10 16 9 -1.4064 0.0084
-10 16 10 -0.5663 0.0118
-10 16 11 -0.0735 0.0369
-10 16 12 0.5658 -0.0141
-10 16 13 -0.1672 0.0180
-10 16 14 0.9706 -0.0330
-10 16 15 0.6126 0.0105
-10 16 16 0.8401 -0.0034
-10 16 17 0.3746 0.0209
-10 17 1 -2.4912 -0.0175
-10 17 2 0.7192 -0.0195
-10 17 3 -3.6909 -0.0316
-10 17 4 1.7536 -0.0023
-10 17 5 -2.6951 -0.0327
-10 17 6 2.1520 0.0100
-10 17 7 0.0946 -0.0207
-10 17 8 2.7085 -0.0067
-10 17 9 0.7126 0.0095
-10 17 10 1.3939 -0.0319
-10 17 11 -0.3414 0.0241
-10 17 12 0.3507 -0.0167
-10 17 13 -1.1773 0.0147
-10 17 14 -0.5477 -0.0136
-10 17 15 -0.8325 -0.0166
-10 17 16 -0.6469 -0.0320
-10 18 1 1.1325 0.0191
-10 18 2 1.0078 0.0269
-10 18 3 -1.5099 0.0216
-10 18 4 1.5874 0.0217
-10 18 5 -2.9529 0.0163
-10 18 6 0.4815 -0.0018
-10 18 7 -2.7945 0.0063
-10 18 8 0.0309 -0.0289
-10 18 9 -0.9114 0.0282
-10 18 10 0.5830 -0.0359
-10 18 11 0.6719 0.0349
-10 18 12 0.8201 -0.0190
-10 18 13 0.5865 0.0113
-10 18 14 0.7676 0.0183
-10 18 15 0.3647 0.0140
-10 19 1 0.6515 0.0131
-10 19 2 0.9976 -0.0134
-10 19 3 0.2632 -0.0095
-10 19 4 1.3426 -0.0224
-10 19 5 -0.6341 -0.0033
-10 19 6 1.1538 -0.0252
-10 19 7 -0.6693 0.0116
-10 19 8 1.1902 -0.0244
-10 19 9 -0.9197 0.0231
-10 19 10 0.4279 -0.0121
-10 19 11 -0.3280 0.0058
-10 19 12 -0.3661 0.0258
-10 19 13 -0.1577 -0.0394
-10 19 14 -0.1765 0.0204
-10 20 1 -0.1159 0.0048
-10 20 2 -1.4118 0.0199
-10 20 3 -1.1012 0.0120
-10 20 4 0.1058 0.0173
-10 20 5 -1.9800 0.0171
-10 20 6 0.5750 -0.0076
-10 20 7 -1.1720 0.0143
-10 20 8 0.4887 -0.0210
-10 20 9 0.3616 0.0212
-10 20 10 0.0877 -0.0126
-10 20 11 1.3047 -0.0002
-10 20 12 -0.5330 0.0124
-10 20 13 0.5787 -0.0410
-10 21 1 1.2749 -0.0037
-10 21 2 0.3778 -0.0131
-10 21 3 1.4776 -0.0178
-10 21 4 0.4303 -0.0061
-10 21 5 -0.6959 -0.0091
-10 21 6 0.5198 -0.0086
-10 21 7 -1.6751 -0.0063
-10 21 8 0.1208 -0.0095
-10 21 9 -0.7271 -0.0039
-10 21 10 -0.2325 -0.0058
-10 21 11 1.0290 0.0018
-10 21 12 -0.7499 0.0318
-10 22 1 -0.6504 0.0097
-10 22 2 -1.1207 0.0071
-10 22 3 -0.2541 -0.0160
-10 22 4 -0.1237 0.0156
-10 22 5 -0.7607 -0.0003
-10 22 6 0.9665 0.0128
-10 22 7 -0.5557 0.0047
-10 22 8 0.1296 0.0085
-10 22 9 0.1881 0.0234
-10 22 10 -0.8300 -0.0058
-10 22 11 0.9168 0.0236
-10 23 1 0.0638 0.0176
-10 23 2 0.2841 0.0184
-10 23 3 0.9135 -0.0057
-10 23 4 0.0291 -0.0032
-10 23 5 -0.5077 -0.0173
-10 23 6 0.5983 -0.0236
-10 23 7 -1.2624 -0.0099
-10 23 8 0.4697 -0.0111
-10 23 9 -0.2096 -0.0063
-10 23 10 -0.0717 -0.0238
-10 24 1 -0.9058 -0.0363
-10 24 2 -0.3718 -0.0193
-10 24 3 -0.8261 -0.0445
-10 24 4 -0.5283 0.0199
-10 24 5 -0.4935 0.0207
-10 24 6 0.1910 -0.0020
-10 24 7 -0.6795 0.0258
-10 24 8 -0.1916 -0.0064
-10 25 1 0.1920 0.0442
-10 25 2 1.0672 0.0497
-10 25 3 0.4938 -0.0272
-10 25 4 0.5312 -0.0196
-10 25 5 0.0294 -0.0289
-9 0 2 4.8366 -1.1830
-9 0 4 3.5859 -0.5431
-9 0 6 -4.7195 -0.0351
-9 0 8 -5.4101 -0.0218
-9 0 10 0.5738 -0.1223
-9 0 12 6.1575 -0.0161
-9 0 14 5.2501 0.1431
-9 0 16 1.3907 0.1823
-9 0 18 -0.0505 0.0922
-9 0 20 0.1373 -0.0286
-9 0 22 0.9035 -0.0942
-9 1 1 -1.7218 0.5752
-9 1 2 -3.7957 -0.2756
-9 1 3 -5.6262 0.4303
-9 1 4 1.0034 -0.2908
-9 1 5 1.7795 0.2384
-9 1 6 1.8354 -0.1017
-9 1 7 6.0115 0.0275
-9 1 8 -0.6428 0.1024
-9 1 9 0.9676 -0.0424
-9 1 10 -2.1867 0.2240
-9 1 11 -4.7675 0.0379
-9 1 12 -1.4713 0.2522
-9 1 13 -6.2417 0.0490
-9 1 14 0.3200 0.1494
-9 1 15 -3.6976 -0.0699
-9 1 16 0.5983 -0.0397
-9 1 17 -1.5716 -0.1029
-9 1 18 0.0583 -0.1695
-9 1 19 0.0951 0.0288
-9 1 20 -0.3673 -0.1476
-9 1 21 0.0124 0.0864
-9 1 22 0.0551 -0.0762
-9 2 1 8.6462 0.1012
-9 2 2 2.7961 -0.7287
-9 2 3 1.4006 0.0558
-9 2 4 1.5486 -0.1653
-9 2 5 -4.2732 0.0399
-9 2 6 -3.1310 0.2770
-9 2 7 -0.2248 -0.0103
-9 2 8 -2.2695 0.2510
-9 2 9 3.4837 -0.1597
-9 2 10 2.4458 0.0104
-9 2 11 3.1156 -0.2789
-9 2 12 6.0001 -0.0783
-9 2 13 0.4003 -0.2115
-9 2 14 5.0420 -0.0299
-9 2 15 -1.1308 -0.0228
-9 2 16 1.8002 0.0090
-9 2 17 -1.0631 0.1230
-9 2 18 0.0142 -0.0104
-9 2 19 -0.4281 0.1706
-9 2 20 -0.6534 -0.0172
-9 2 21 0.3686 0.1220
-9 3 1 -1.8803 0.0320
-9 3 2 -4.3636 -0.1116
-9 3 3 -1.0970 -0.0302
-9 3 4 4.6212 -0.2375
-9 3 5 1.2210 -0.1748
-9 3 6 4.1399 -0.0760
-9 3 7 0.6965 -0.2981
-9 3 8 -2.0118 0.1012
-9 3 9 -2.8598 -0.1984
-9 3 10 -4.2090 0.1442
-9 3 11 -5.0367 0.0557
-9 3 12 -1.7590 0.1233
-9 3 13 -5.0889 0.1639
-9 3 14 2.3870 0.0583
-9 3 15 -3.5617 0.0822
-9 3 16 2.8525 -0.0507
-9 3 17 -1.6159 0.0200
-9 3 18 1.0444 -0.1144
-9 3 19 0.3360 0.0494
-9 3 20 -0.6470 -0.0841
-9 3 21 0.8894 0.0183
-9 4 1 5.1327 -0.0438
-9 4 2 0.4602 -0.0570
-9 4 3 -2.8549 -0.1464
-9 4 4 -0.6302 0.1390
-9 4 5 -6.9997 -0.1492
-9 4 6 1.7545 0.3350
-9 4 7 0.0015 -0.0613
-9 4 8 3.5088 0.2552
-9 4 9 4.0426 -0.0393
-9 4 10 4.1966 -0.0129
-9 4 11 2.2765 -0.0646
-9 4 12 3.8167 -0.1500
-9 4 13 -1.2516 -0.0362
-9 4 14 3.1915 -0.1098
-9 4 15 -3.1010 0.0252
-9 4 16 2.1313 -0.0577
-9 4 17 -2.5037 0.0321
-9 4 18 0.9071 -0.0401
-9 4 19 -1.0411 0.0154
-9 4 20 -0.5962 0.0010
-9 4 21 0.5568 0.0007
-9 5 1 -4.4121 -0.1238
-9 5 2 1.3856 -0.0392
-9 5 3 2.1897 -0.0663
-9 5 4 6.4920 -0.0686
-9 5 5 -1.3005 -0.1461
-9 5 6 4.2328 0.0556
-9 5 7 -5.5102 -0.1968
-9 5 8 -1.3811 0.0405
-9 5 9 -5.1961 -0.0607
-9 5 10 -2.6229 -0.0868
-9 5 11 -3.2239 0.1229
-9 5 12 -0.2715 -0.1006
-9 5 13 -2.1969 0.1348
-9 5 14 3.2084 -0.0197
-9 5 15 -2.2433 0.0457
-9 5 16 3.3633 0.0011
-9 5 17 -1.4698 0.0094
-9 5 18 1.2452 -0.0030
-9 5 19 -0.2662 0.0216
-9 5 20 -0.2452 0.0316
-9 5 21 0.5466 0.0042
-9 6 1 -0.8296 0.0346
-9 6 2 0.2278 -0.0350
-9 6 3 -3.7029 -0.0991
-9 6 4 -1.1411 -0.0250
-9 6 5 -3.6541 -0.1600
-9 6 6 5.2679 0.0572
-9 6 7 0.3918 -0.0446
-9 6 8 6.5869 0.0396
-9 6 9 2.2376 0.0630
-9 6 10 3.8013 -0.0766
-9 6 11 0.9514 0.0662
-9 6 12 0.9578 -0.1010
-9 6 13 -0.8315 0.0179
-9 6 14 0.7521 -0.0191
-9 6 15 -2.2423 -0.0212
-9 6 16 1.6526 0.0126
-9 6 17 -1.7376 -0.0502
-9 6 18 1.2870 -0.0073
-9 6 19 -0.6146 -0.0630
-9 6 20 -0.0791 -0.0098
-9 6 21 0.1220 -0.0440
-9 7 1 -6.1756 0.1016
-9 7 2 1.8898 -0.0945
-9 7 3 1.8453 0.1445
-9 7 4 0.1165 -0.0126
-9 7 5 -1.9532 0.0480
-9 7 6 -0.8212 0.0632
-9 7 7 -6.4398 -0.0169
-9 7 8 -1.6700 -0.0266
-9 7 9 -4.4974 0.0262
-9 7 10 -1.7262 -0.1330
-9 7 11 -1.2353 0.0577
-9 7 12 -0.8826 -0.0788
-9 7 13 -0.1353 0.0034
-9 7 14 0.9281 0.0494
-9 7 15 -0.9931 -0.0333
-9 7 16 1.5940 0.0650
-9 7 17 -1.0958 -0.0090
-9 7 18 0.4233 0.0155
-9 7 19 -0.2754 0.0194
-9 7 20 -0.1523 0.0110
-9 7 21 0.4558 0.0288
-9 8 1 -0.9256 0.1087
-9 8 2 2.5222 -0.0990
-9 8 3 1.5077 0.0036
-9 8 4 -0.0346 -0.0857
-9 8 5 4.4988 -0.0688
-9 8 6 3.5371 0.0106
-9 8 7 3.8683 -0.0029
-9 8 8 4.7713 0.0597
-9 8 9 2.4955 0.0429
-9 8 10 1.9896 0.0207
-9 8 11 1.7886 0.0023
-9 8 12 -0.6290 -0.0004
-9 8 13 1.4978 -0.0609
-9 8 14 -0.4756 0.0282
-9 8 15 -0.3509 -0.0847
-9 8 16 1.4087 0.0185
-9 8 17 -1.1312 -0.0538
-9 8 18 1.6288 -0.0191
-9 8 19 -0.3341 -0.0194
-9 8 20 0.3047 -0.0326
-9 8 21 0.3063 0.0155
-9 9 1 -5.5617 0.0080
-9 9 2 -0.5740 -0.0774
-9 9 3 -1.3557 0.0464
-9 9 4 -5.2365 0.0296
-9 9 5 -1.1264 -0.0110
-9 9 6 -5.9976 0.0685
-9 9 7 -3.1689 -0.0559
-9 9 8 -3.5109 -0.0041
-9 9 9 -2.0649 -0.0363
-9 9 10 -1.8128 -0.0443
-9 9 11 -0.0379 -0.0148
-9 9 12 -2.1072 0.0120
-9 9 13 0.5963 -0.0163
-9 9 14 -1.5100 0.0807
-9 9 15 -0.3283 0.0047
-9 9 16 0.2173 0.0452
-9 9 17 -1.6441 0.0332
-9 9 18 0.5225 -0.0245
-9 9 19 -1.2457 0.0352
-9 9 20 0.1148 -0.0261
-9 9 21 0.0735 0.0235
-9 10 1 -0.7445 0.0528
-9 10 2 3.3645 0.0275
-9 10 3 1.8982 -0.0305
-9 10 4 1.2987 0.0295
-9 10 5 5.7539 -0.0867
-9 10 6 1.2500 0.0994
-9 10 7 4.8728 -0.0371
-9 10 8 2.1610 0.1169
-9 10 9 1.7453 0.0034
-9 10 10 1.0916 0.0429
-9 10 11 1.5627 -0.0095
-9 10 12 0.0126 -0.0181
-9 10 13 2.6825 -0.0339
-9 10 14 -0.3870 -0.0122
-9 10 15 1.0933 -0.0331
-9 10 16 1.2105 -0.0109
-9 10 17 -0.8597 0.0048
-9 10 18 2.0759 -0.0353
-9 10 19 -1.1501 0.0038
-9 10 20 0.9187 -0.0261
-9 11 1 -1.9942 -0.1092
-9 11 2 1.5002 -0.0204
-9 11 3 -1.6854 -0.0669
-9 11 4 -2.2489 0.0741
-9 11 5 -1.1089 -0.0466
-9 11 6 -4.7892 0.0905
-9 11 7 -1.7864 -0.0215
-9 11 8 -1.9835 0.0117
-9 11 9 -1.6020 0.0194
-9 11 10 0.3640 -0.0416
-9 11 11 -1.5985 0.0358
-9 11 12 -1.2272 -0.0309
-9 11 13 -0.6434 0.0308
-9 11 14 -2.0199 0.0048
-9 11 15 0.0791 0.0339
-9 11 16 -0.7617 -0.0135
-9 11 17 -1.0568 0.0409
-9 11 18 0.6312 -0.0315
-9 11 19 -1.1508 0.0293
-9 11 20 0.9771 0.0175
-9 12 1 -3.8293 0.0423
-9 12 2 2.0426 0.0163
-9 12 3 -1.7997 -0.0458
-9 12 4 2.2810 0.0044
-9 12 5 2.2956 -0.0988
-9 12 6 1.3895 0.0256
-9 12 7 2.3529 -0.0353
-9 12 8 0.8348 0.0137
-9 12 9 -0.9243 0.0412
-9 12 10 1.8306 -0.0280
-9 12 11 -0.4831 0.0597
-9 12 12 2.4496 -0.0362
-9 12 13 1.0881 0.0298
-9 12 14 0.7323 -0.0031
-9 12 15 0.9281 0.0028
-9 12 16 0.4796 0.0120
-9 12 17 -0.2391 0.0181
-9 12 18 0.6031 -0.0210
-9 12 19 -1.2652 -0.0073
-9 13 1 -1.4028 -0.0422
-9 13 2 3.4558 -0.0371
-9 13 3 -2.8965 -0.0176
-9 13 4 0.7938 0.0245
-9 13 5 -2.9048 0.0250
-9 13 6 -1.7538 0.0328
-9 13 7 -1.1537 0.0613
-9 13 8 0.2740 -0.0249
-9 13 9 -0.5744 0.0591
-9 13 10 1.5488 -0.0598
-9 13 11 -2.3236 0.0156
-9 13 12 0.5129 -0.0413
-9 13 13 -1.4927 0.0020
-9 13 14 -0.2721 0.0103
-9 13 15 -0.0806 0.0071
-9 13 16 -0.5522 0.0144
-9 13 17 -0.1116 0.0112
-9 13 18 0.0962 -0.0071
-9 13 19 -0.0444 0.0184
-9 14 1 -3.2744 0.0577
-9 14 2 4.7063 -0.0024
-9 14 3 -2.3340 0.0075
-9 14 4 5.2306 -0.0235
-9 14 5 -0.0366 -0.0311
-9 14 6 1.8258 -0.0247
-9 14 7 -0.3979 0.0009
-9 14 8 -1.6322 -0.0206
-9 14 9 -1.6085 0.0332
-9 14 10 0.0355 0.0049
-9 14 11 -0.9918 0.0176
-9 14 12 1.8322 0.0284
-9 14 13 -0.6389 -0.0308
-9 14 14 1.0757 0.0330
-9 14 15 0.2552 -0.0448
-9 14 16 0.8146 0.0358
-9 14 17 0.3550 -0.0048
-9 14 18 0.3144 -0.0048
-9 15 1 -4.1914 -0.0549
-9 15 2 1.5295 -0.0328
-9 15 3 -5.4788 -0.0373
-9 15 4 2.1695 -0.0153
-9 15 5 -4.0199 0.0033
-9 15 6 1.8766 -0.0034
-9 15 7 -0.0956 0.0293
-9 15 8 1.5703 -0.0042
-9 15 9 1.2227 0.0077
-9 15 10 0.2749 -0.0004
-9 15 11 -0.2908 -0.0372
-9 15 12 0.3909 0.0218
-9 15 13 -0.5613 -0.0233
-9 15 14 -0.0559 0.0402
-9 15 15 -0.6389 -0.0106
-9 15 16 -0.7210 0.0207
-9 15 17 -0.5957 -0.0101
-9 15 18 -0.2686 -0.0088
-9 16 1 -0.4900 0.0286
-9 16 2 5.3285 0.0516
-9 16 3 -1.9491 0.0080
-9 16 4 5.0749 0.0405
-9 16 5 -1.9904 -0.0112
-9 16 6 1.3662 0.0266
-9 16 7 -2.5091 -0.0191
-9 16 8 -1.6252 0.0080
-9 16 9 -1.4809 -0.0218
-9 16 10 -0.7094 0.0133
-9 16 11 -0.5692 -0.0342
-9 16 12 0.6640 0.0201
-9 16 13 -0.2596 -0.0420
-9 16 14 0.9991 0.0236
-9 16 15 0.9053 -0.0024
-9 16 16 0.7284 0.0270
-9 16 17 0.4537 0.0245
-9 17 1 -2.9134 -0.0607
-9 17 2 0.9339 -0.0018
-9 17 3 -3.5760 -0.0606
-9 17 4 3.2791 0.0017
-9 17 5 -2.3623 -0.0357
-9 17 6 3.5145 0.0193
-9 17 7 -0.4017 -0.0025
-9 17 8 1.7084 0.0306
-9 17 9 -0.2429 0.0133
-9 17 10 -0.4444 0.0138
-9 17 11 -0.5638 0.0114
-9 17 12 -0.1818 -0.0002
-9 17 13 -0.8687 0.0100
-9 17 14 -0.4801 -0.0245
-9 17 15 -0.3846 -0.0097
-9 17 16 -0.4417 -0.0419
-9 18 1 -0.8630 0.0010
-9 18 2 1.7190 0.0264
-9 18 3 -2.2915 -0.0022
-9 18 4 2.2207 0.0373
-9 18 5 -1.8358 -0.0007
-9 18 6 1.0932 0.0239
-9 18 7 -1.6522 -0.0098
-9 18 8 0.8139 -0.0045
-9 18 9 -1.1099 -0.0095
-9 18 10 0.9431 -0.0198
-9 18 11 -0.6617 -0.0129
-9 18 12 1.0598 -0.0144
-9 18 13 -0.2754 -0.0011
-9 18 14 0.7366 0.0141
-9 18 15 0.1805 0.0439
-9 19 1 0.2575 -0.0174
-9 19 2 1.3170 -0.0036
-9 19 3 -1.0711 -0.0336
-9 19 4 2.8369 -0.0176
-9 19 5 -1.2869 -0.0101
-9 19 6 2.1752 -0.0117
-9 19 7 -0.9202 0.0196
-9 19 8 0.3887 -0.0109
-9 19 9 -1.2698 0.0282
-9 19 10 -0.7471 -0.0165
-9 19 11 -0.7622 0.0224
-9 19 12 -0.3495 0.0005
-9 19 13 -0.7470 0.0048
-9 19 14 0.3673 0.0027
-9 20 1 -0.8555 0.0010
-9 20 2 -0.8933 0.0141
-9 20 3 -1.2226 0.0170
-9 20 4 0.7118 0.0102
-9 20 5 -0.8582 0.0300
-9 20 6 1.5805 -0.0064
-9 20 7 -0.1821 0.0301
-9 20 8 1.6617 -0.0089
-9 20 9 -0.2977 0.0240
-9 20 10 0.4682 0.0013
-9 20 11 -0.1102 -0.0170
-9 20 12 -0.2792 0.0069
-9 20 13 -0.0609 -0.0482
-9 21 1 1.3311 -0.0181
-9 21 2 0.3281 -0.0057
-9 21 3 0.4278 -0.0259
-9 21 4 1.1720 -0.0196
-9 21 5 -0.8722 -0.0054
-9 21 6 0.9994 -0.0217
-9 21 7 -0.6671 0.0083
-9 21 8 -0.1867 -0.0250
-9 21 9 -0.0039 0.0011
-9 21 10 -0.9039 -0.0215
-9 21 11 0.6924 -0.0056
-9 21 12 -1.0689 0.0301
-9 22 1 -0.4285 0.0005
-9 22 2 -1.4044 0.0077
-9 22 3 0.1846 0.0009
-9 22 4 -0.4769 0.0110
-9 22 5 -0.2993 0.0170
-9 22 6 1.2897 0.0074
-9 22 7 -0.1801 0.0030
-9 22 8 0.8977 0.0156
-9 22 9 -0.0404 0.0060
-9 22 10 -0.5138 0.0175
-9 22 11 0.6868 -0.0091
-9 22 12 -1.1455 -0.0051
-9 23 1 0.3794 0.0162
-9 23 2 0.5607 0.0411
-9 23 3 1.1511 -0.0113
-9 23 4 0.2860 0.0114
-9 23 5 0.1573 -0.0177
-9 23 6 0.6316 -0.0046
-9 23 7 0.1193 -0.0054
-9 23 8 0.1917 0.0040
-9 23 9 0.6496 -0.0114
-9 23 10 -0.5929 -0.0205
-9 24 1 -1.0517 -0.0363
-9 24 2 -0.5908 -0.0145
-9 24 3 -0.4677 -0.0236
-9 24 4 -0.7452 0.0413
-9 24 5 -0.4302 0.0257
-9 24 6 0.4648 0.0086
-9 24 7 -0.5704 0.0037
-9 24 8 0.3228 -0.0001
-9 24 9 0.0616 0.0009
-9 25 1 0.2592 0.0398
-9 25 2 1.6100 0.0464
-9 25 3 0.8801 -0.0433
-9 25 4 0.5806 0.0023
-9 25 5 0.4492 -0.0287
-9 25 6 0.4832 -0.0230
-8 0 2 9.2155 -0.0778
-8 0 4 3.1779 0.1585
-8 0 6 -7.8339 0.0737
-8 0 8 -5.1381 -0.1916
-8 0 10 2.5666 -0.3667
-8 0 12 6.5714 -0.2752
-8 0 14 4.6627 -0.0110
-8 0 16 1.7969 0.1673
-8 0 18 0.2005 0.1292
-8 0 20 -0.2797 0.0523
-8 1 1 -3.5938 0.9554
-8 1 2 -4.9495 -0.3280
-8 1 3 -6.6698 0.3394
-8 1 4 1.2762 -0.2470
-8 1 5 2.3610 -0.2572
-8 1 6 0.9397 -0.2990
-8 1 7 6.5739 -0.1938
-8 1 8 -1.9179 -0.2677
-8 1 9 1.4329 0.1738
-8 1 10 -2.4558 0.0010
-8 1 11 -5.0376 0.2303
-8 1 12 -1.1059 0.2450
-8 1 13 -6.5563 0.0113
-8 1 14 0.2147 0.2348
-8 1 15 -2.4234 -0.1170
-8 1 16 0.2109 0.0914
-8 1 17 0.2789 -0.0792
-8 1 18 0.2520 -0.0268
-8 1 19 0.6958 -0.0234
-8 1 20 0.0999 -0.0838
-8 1 21 -0.4508 -0.0317
-8 2 1 10.7106 0.5395
-8 2 2 5.1974 -0.1447
-8 2 3 1.6739 0.5477
-8 2 4 1.2192 0.0598
-8 2 5 -3.6449 0.4309
-8 2 6 -4.7004 0.0831
-8 2 7 0.6975 0.2951
-8 2 8 -1.2677 0.0324
-8 2 9 4.0676 0.0969
-8 2 10 4.3840 -0.0252
-8 2 11 3.4513 -0.1446
-8 2 12 6.4949 -0.0100
-8 2 13 -0.2708 -0.2416
-8 2 14 4.7212 0.0530
-8 2 15 -1.8702 -0.1537
-8 2 16 1.8974 0.0516
-8 2 17 -0.7790 -0.0318
-8 2 18 -0.2332 -0.0575
-8 2 19 0.2678 0.0415
-8 2 20 -1.0571 -0.1010
-8 2 21 0.1996 0.0877
-8 3 1 -1.7192 0.4832
-8 3 2 -6.8831 -0.3585
-8 3 3 -1.4948 0.1657
-8 3 4 4.9840 -0.0818
-8 3 5 0.3021 -0.1687
-8 3 6 2.1105 -0.1052
-8 3 7 -0.0831 -0.2086
-8 3 8 -4.7369 -0.1246
-8 3 9 -3.2970 -0.0857
-8 3 10 -4.7323 0.0639
-8 3 11 -5.5532 -0.0665
-8 3 12 -0.9864 0.1986
-8 3 13 -5.4399 -0.1150
-8 3 14 2.2633 0.1279
-8 3 15 -2.9208 -0.0484
-8 3 16 2.2785 0.0316
-8 3 17 -0.4762 0.0872
-8 3 18 1.3691 -0.0050
-8 3 19 0.9363 0.1327
-8 3 20 -0.2162 -0.0523
-8 3 21 0.9230 0.0459
-8 3 22 -0.3463 -0.0814
-8 4 1 7.2956 0.3084
-8 4 2 0.8814 0.0331
-8 4 3 -2.2646 0.2771
-8 4 4 0.1801 0.0940
-8 4 5 -6.3583 0.0939
-8 4 6 2.7584 0.1197
-8 4 7 0.6869 -0.0159
-8 4 8 4.9088 0.1384
-8 4 9 4.7055 -0.0285
-8 4 10 5.4139 0.1206
-8 4 11 2.9457 -0.0316
-8 4 12 4.5235 0.0922
-8 4 13 -2.0433 -0.0396
-8 4 14 3.8607 0.0411
-8 4 15 -4.3910 -0.0076
-8 4 16 2.4137 -0.0515
-8 4 17 -2.4308 0.0223
-8 4 18 0.4959 -0.1380
-8 4 19 0.1054 0.0206
-8 4 20 -0.8704 -0.1260
-8 4 21 0.9315 0.0117
-8 4 22 -0.4948 -0.0148
-8 5 1 -4.2083 0.0156
-8 5 2 -0.6846 0.0052
-8 5 3 0.5908 -0.0343
-8 5 4 6.6194 0.2557
-8 5 5 -4.0087 -0.1066
-8 5 6 2.6734 0.1938
-8 5 7 -7.0292 -0.1179
-8 5 8 -3.5195 0.0465
-8 5 9 -5.9232 -0.0669
-8 5 10 -3.0103 0.0219
-8 5 11 -3.6502 -0.0466
-8 5 12 0.1015 0.0152
-8 5 13 -2.5813 -0.0500
-8 5 14 2.8808 -0.0355
-8 5 15 -2.7450 0.0182
-8 5 16 3.0742 -0.0445
-8 5 17 -1.9604 0.1047
-8 5 18 1.5962 0.0047
-8 5 19 -0.3463 0.0979
-8 5 20 -0.2910 0.0246
-8 5 21 1.0383 0.0093
-8 5 22 -0.3862 0.0183
-8 6 1 0.1602 0.0135
-8 6 2 0.8055 0.0178
-8 6 3 -2.5859 -0.0184
-8 6 4 1.2769 0.0614
-8 6 5 -3.4703 -0.1156
-8 6 6 7.9638 0.0846
-8 6 7 -0.0742 -0.0867
-8 6 8 7.6146 0.0416
-8 6 9 2.2545 0.0431
-8 6 10 3.9201 -0.0056
-8 6 11 1.5186 0.1191
-8 6 12 1.7039 -0.0018
-8 6 13 -1.1197 0.0764
-8 6 14 2.1534 -0.0043
-8 6 15 -3.0031 0.0333
-8 6 16 2.1866 -0.0475
-8 6 17 -1.6597 0.0288
-8 6 18 0.9623 -0.0624
-8 6 19 0.0849 -0.0023
-8 6 20 -0.3607 -0.0334
-8 6 21 0.4497 -0.0378
-8 7 1 -6.3647 -0.0033
-8 7 2 0.3085 0.0178
-8 7 3 -0.2382 -0.0195
-8 7 4 -0.7673 0.1638
-8 7 5 -4.9241 -0.0451
-8 7 6 -1.4179 0.0788
-8 7 7 -8.2135 -0.0295
-8 7 8 -1.9438 -0.0617
-8 7 9 -5.1917 0.0249
-8 7 10 -1.4189 -0.0757
-8 7 11 -1.3011 0.0417
-8 7 12 -1.0485 -0.0299
-8 7 13 -0.2418 0.0081
-8 7 14 0.3063 -0.0073
-8 7 15 -1.6988 0.0047
-8 7 16 1.4284 0.0012
-8 7 17 -1.8795 0.0299
-8 7 18 0.7046 0.0313
-8 7 19 -0.4090 0.0186
-8 7 20 -0.2262 0.0472
-8 7 21 0.8476 -0.0152
-8 8 1 -0.3935 0.1063
-8 8 2 2.3952 -0.0653
-8 8 3 3.6890 0.0362
-8 8 4 1.4940 -0.0033
-8 8 5 5.2076 -0.0204
-8 8 6 5.7760 0.0244
-8 8 7 2.8711 0.0474
-8 8 8 5.1563 -0.0297
-8 8 9 1.5622 0.1209
-8 8 10 1.4804 -0.0499
-8 8 11 1.7490 0.0898
-8 8 12 -0.0525 -0.0009
-8 8 13 1.5899 -0.0079
-8 8 14 0.6648 0.0297
-8 8 15 -0.2316 -0.0419
-8 8 16 1.4124 0.0021
-8 8 17 -0.5962 -0.0054
-8 8 18 0.7243 -0.0112
-8 8 19 0.0427 -0.0055
-8 8 20 -0.4696 -0.0114
-8 8 21 0.3573 -0.0113
-8 9 1 -5.1733 0.0390
-8 9 2 -1.9404 -0.0798
-8 9 3 -1.7060 0.0200
-8 9 4 -6.9145 0.0173
-8 9 5 -2.0122 -0.0249
-8 9 6 -6.3074 -0.0244
-8 9 7 -3.8332 -0.0381
-8 9 8 -2.8168 -0.0760
-8 9 9 -2.1620 -0.0161
-8 9 10 -1.5900 -0.0175
-8 9 11 0.1632 -0.0094
-8 9 12 -2.9034 0.0521
-8 9 13 0.6504 -0.0413
-8 9 14 -2.1130 0.0558
-8 9 15 -0.7919 -0.0501
-8 9 16 0.3812 0.0224
-8 9 17 -1.7700 -0.0088
-8 9 18 0.9547 0.0190
-8 9 19 -0.7005 0.0220
-8 9 20 0.1965 0.0290
-8 9 21 0.4657 0.0266
-8 10 1 -0.2547 0.0878
-8 10 2 2.1927 0.0010
-8 10 3 3.7774 0.0075
-8 10 4 0.8481 0.0101
-8 10 5 6.8806 -0.0453
-8 10 6 1.8055 0.0072
-8 10 7 4.4920 -0.0080
-8 10 8 1.8085 -0.0213
-8 10 9 1.1585 0.0121
-8 10 10 0.4661 -0.0043
-8 10 11 1.6989 -0.0188
-8 10 12 0.1250 0.0483
-8 10 13 3.0684 -0.0432
-8 10 14 -0.0677 0.0582
-8 10 15 1.5691 -0.0197
-8 10 16 0.8957 0.0078
-8 10 17 -0.3017 0.0280
-8 10 18 1.2147 -0.0294
-8 10 19 -0.8637 0.0107
-8 10 20 0.1406 -0.0352
-8 11 1 -1.7881 -0.0049
-8 11 2 0.8549 0.0306
-8 11 3 -1.4810 -0.0104
-8 11 4 -3.3280 0.0977
-8 11 5 -0.7675 -0.0380
-8 11 6 -4.8734 0.0673
-8 11 7 -1.1719 -0.0502
-8 11 8 -1.5452 0.0216
-8 11 9 -1.0275 -0.0349
-8 11 10 -0.1841 0.0292
-8 11 11 -1.2457 -0.0266
-8 11 12 -2.2704 0.0213
-8 11 13 -0.5242 -0.0425
-8 11 14 -2.4431 -0.0088
-8 11 15 -0.4239 -0.0409
-8 11 16 -0.4138 -0.0393
-8 11 17 -1.2339 0.0086
-8 11 18 1.3140 -0.0300
-8 11 19 -0.6992 0.0381
-8 11 20 1.3235 0.0236
-8 12 1 -3.2398 -0.0111
-8 12 2 1.1219 0.0604
-8 12 3 -0.8250 -0.0657
-8 12 4 1.4920 0.0486
-8 12 5 3.0063 -0.0897
-8 12 6 1.5658 0.0065
-8 12 7 2.2799 -0.0464
-8 12 8 0.9102 -0.0402
-8 12 9 -1.0283 -0.0082
-8 12 10 1.6209 -0.0253
-8 12 11 -0.3880 0.0153
-8 12 12 1.8830 0.0118
-8 12 13 1.3034 0.0301
-8 12 14 0.2537 -0.0004
-8 12 15 1.3823 0.0334
-8 12 16 0.2478 -0.0345
-8 12 17 0.1924 0.0501
-8 12 18 0.5366 -0.0447
-8 12 19 -0.8482 0.0196
-8 12 20 0.2484 -0.0128
-8 13 1 -2.0643 -0.0036
-8 13 2 3.1974 0.0370
-8 13 3 -3.3822 -0.0149
-8 13 4 -0.0459 0.0826
-8 13 5 -2.4647 -0.0237
-8 13 6 -1.6937 0.0459
-8 13 7 0.0847 -0.0048
-8 13 8 0.7899 -0.0097
-8 13 9 0.0995 0.0207
-8 13 10 1.4916 -0.0261
-8 13 11 -2.1401 0.0122
-8 13 12 0.3437 -0.0312
-8 13 13 -1.5633 0.0022
-8 13 14 -0.4104 -0.0242
-8 13 15 -0.7895 -0.0037
-8 13 16 -0.5012 -0.0309
-8 13 17 -0.6703 0.0071
-8 13 18 0.3476 -0.0370
-8 13 19 -0.1043 0.0129
-8 14 1 -2.5596 0.0075
-8 14 2 3.9288 0.0372
-8 14 3 -1.8343 -0.0010
-8 14 4 3.9899 0.0245
-8 14 5 -0.1223 0.0079
-8 14 6 1.7124 -0.0226
-8 14 7 -0.5401 0.0330
-8 14 8 -0.7949 -0.0693
-8 14 9 -1.1597 0.0309
-8 14 10 0.4694 -0.0377
-8 14 11 -0.7555 0.0188
-8 14 12 1.1224 0.0010
-8 14 13 -0.4934 0.0056
-8 14 14 0.3926 -0.0139
-8 14 15 0.4413 -0.0036
-8 14 16 0.5673 -0.0094
-8 14 17 0.4463 0.0066
-8 14 18 0.3368 -0.0020
-8 15 1 -4.6888 -0.0059
-8 15 2 1.8992 -0.0179
-8 15 3 -5.6026 -0.0028
-8 15 4 1.1412 -0.0079
-8 15 5 -3.0443 0.0049
-8 15 6 1.2845 -0.0259
-8 15 7 1.3160 0.0322
-8 15 8 1.5054 -0.0219
-8 15 9 1.6380 0.0389
-8 15 10 0.4063 0.0118
-8 15 11 -0.4509 -0.0005
-8 15 12 0.5589 0.0420
-8 15 13 -0.7778 -0.0235
-8 15 14 -0.1459 0.0345
-8 15 15 -0.9534 -0.0431
-8 15 16 -0.6339 0.0028
-8 15 17 -0.7861 -0.0438
-8 15 18 -0.1865 -0.0111
-8 16 1 0.0263 -0.0053
-8 16 2 4.4052 0.0274
-8 16 3 -2.1352 0.0058
-8 16 4 3.6094 0.0049
-8 16 5 -2.8661 0.0265
-8 16 6 1.1740 -0.0260
-8 16 7 -2.0678 0.0125
-8 16 8 -0.4128 -0.0444
-8 16 9 0.6116 -0.0243
-8 16 10 -0.0203 -0.0090
-8 16 11 0.8792 -0.0417
-8 16 12 0.1087 0.0214
-8 16 13 0.2847 -0.0284
-8 16 14 0.1767 0.0298
-8 16 15 0.8257 0.0026
-8 16 16 0.1281 0.0460
-8 16 17 0.0630 -0.0025
-8 17 1 -3.0282 -0.0066
-8 17 2 1.8435 0.0177
-8 17 3 -3.5725 -0.0108
-8 17 4 1.9907 0.0095
-8 17 5 -2.0035 -0.0125
-8 17 6 1.8323 0.0084
-8 17 7 -0.1646 -0.0024
-8 17 8 0.8315 0.0346
-8 17 9 -0.2614 -0.0028
-8 17 10 -0.2110 0.0571
-8 17 11 -0.6602 -0.0120
-8 17 12 0.2113 0.0557
-8 17 13 -0.8777 -0.0234
-8 17 14 -0.6156 0.0060
-8 17 15 -0.0304 -0.0387
-8 17 16 -0.4274 -0.0299
-8 18 1 -0.3879 -0.0250
-8 18 2 1.9542 0.0228
-8 18 3 -2.8339 -0.0208
-8 18 4 2.2384 0.0152
-8 18 5 -3.0368 -0.0146
-8 18 6 1.3319 0.0032
-8 18 7 -1.0952 -0.0311
-8 18 8 1.5510 0.0047
-8 18 9 1.2207 -0.0354
-8 18 10 1.2643 0.0087
-8 18 11 0.8519 -0.0196
-8 18 12 1.0275 -0.0093
-8 18 13 0.0470 0.0053
-8 18 14 0.5107 -0.0054
-8 18 15 0.1570 0.0280
-8 19 1 -0.2206 0.0077
-8 19 2 1.9743 0.0179
-8 19 3 -1.6526 -0.0097
-8 19 4 1.7956 0.0061
-8 19 5 -1.9496 -0.0119
-8 19 6 0.6286 0.0052
-8 19 7 -1.7800 -0.0164
-8 19 8 0.1611 0.0076
-8 19 9 -1.5602 -0.0261
-8 19 10 0.4798 0.0146
-8 19 11 -0.8148 -0.0060
-8 19 12 0.6641 0.0227
-8 19 13 -1.0717 0.0203
-8 19 14 0.2781 0.0057
-8 20 1 -0.3568 -0.0034
-8 20 2 0.1473 0.0220
-8 20 3 -1.9768 0.0104
-8 20 4 1.6251 0.0078
-8 20 5 -2.3073 0.0100
-8 20 6 1.2729 -0.0100
-8 20 7 -0.4011 0.0055
-8 20 8 1.1208 -0.0057
-8 20 9 0.7798 0.0202
-8 20 10 0.5070 0.0033
-8 20 11 0.7639 0.0090
-8 20 12 0.6090 -0.0211
-8 20 13 -0.1178 -0.0259
-8 20 14 0.7183 -0.0363
-8 21 1 1.1038 -0.0040
-8 21 2 0.3426 -0.0060
-8 21 3 0.3615 0.0031
-8 21 4 0.9291 -0.0207
-8 21 5 -1.3086 0.0167
-8 21 6 0.5101 -0.0115
-8 21 7 -1.6084 0.0101
-8 21 8 0.1908 -0.0100
-8 21 9 -0.6247 -0.0097
-8 21 10 0.2284 -0.0061
-8 21 11 0.4904 -0.0078
-8 21 12 -0.3783 0.0275
-8 21 13 0.0224 0.0183
-8 22 1 -0.1776 -0.0118
-8 22 2 -1.3504 0.0061
-8 22 3 -0.2974 -0.0010
-8 22 4 -0.4161 -0.0008
-8 22 5 -1.1342 0.0109
-8 22 6 0.1849 -0.0127
-8 22 7 -0.3858 -0.0131
-8 22 8 -0.3260 -0.0100
-8 22 9 0.4187 0.0024
-8 22 10 -0.4713 0.0057
-8 22 11 1.3374 0.0049
-8 22 12 -0.1418 -0.0001
-8 23 1 0.5709 0.0187
-8 23 2 0.0355 0.0186
-8 23 3 1.6924 -0.0067
-8 23 4 -0.0554 -0.0128
-8 23 5 0.0724 -0.0087
-8 23 6 0.3139 0.0110
-8 23 7 -0.5610 -0.0039
-8 23 8 0.0552 0.0415
-8 23 9 -0.0039 -0.0132
-8 23 10 -0.4829 0.0160
-8 23 11 0.4350 -0.0075
-8 24 1 -1.2466 -0.0293
-8 24 2 -1.1672 0.0013
-8 24 3 -0.3089 -0.0270
-8 24 4 -1.1927 0.0479
-8 24 5 -0.1395 0.0021
-8 24 6 -0.3826 0.0124
-8 24 7 -0.1987 -0.0321
-8 24 8 -0.6459 0.0032
-8 24 9 0.3317 -0.0259
-8 25 1 0.2198 0.0504
-8 25 2 1.1100 0.0171
-8 25 3 0.6907 -0.0676
-8 25 4 -0.1231 -0.0134
-8 25 5 -0.0640 -0.0570
-8 25 6 0.0437 -0.0055
-8 25 7 -0.3781 -0.0044
-7 0 2 13.9729 0.2501
-7 0 4 5.1485 0.6571
-7 0 6 -6.8969 0.5397
-7 0 8 -4.5770 0.0157
-7 0 10 2.7136 -0.3030
-7 0 12 7.0032 -0.2258
-7 0 14 3.8111 -0.0832
-7 0 16 -0.1857 -0.0408
-7 0 18 -0.9009 0.0128
-7 0 20 0.0590 0.1252
-7 1 1 -9.8928 -0.5468
-7 1 2 -5.4799 -0.0988
-7 1 3 -11.0434 -0.6238
-7 1 4 1.1439 -0.1140
-7 1 5 3.4893 -0.3030
-7 1 6 0.0524 -0.2386
-7 1 7 6.2584 0.0482
-7 1 8 -2.6691 -0.3350
-7 1 9 -1.3309 0.1887
-7 1 10 -3.0056 -0.2323
-7 1 11 -6.3667 0.1546
-7 1 12 -1.1434 -0.0559
-7 1 13 -5.8262 0.0610
-7 1 14 0.5676 0.0522
-7 1 15 -2.2660 -0.0005
-7 1 16 0.2258 0.1218
-7 1 17 -0.2720 0.0085
-7 1 18 -0.0417 0.1601
-7 1 19 0.9109 0.0167
-7 1 20 0.1513 0.1130
-7 1 21 -0.1859 -0.0511
-7 1 22 0.6952 -0.0195
-7 2 1 15.5507 0.4237
-7 2 2 7.4434 -0.0460
-7 2 3 1.4315 0.0575
-7 2 4 2.6432 0.1798
-7 2 5 -2.8926 0.0343
-7 2 6 -3.5121 0.0817
-7 2 7 3.6859 0.2669
-7 2 8 -0.4906 -0.1361
-7 2 9 5.7551 0.2953
-7 2 10 4.7785 -0.1211
-7 2 11 3.2479 0.1074
-7 2 12 7.0458 0.0893
-7 2 13 -0.3436 -0.0181
-7 2 14 4.1228 0.1526
-7 2 15 -1.0705 -0.0782
-7 2 16 0.1589 0.0364
-7 2 17 -0.7755 -0.1461
-7 2 18 -1.2914 -0.0555
-7 2 19 -0.5147 -0.1321
-7 2 20 -0.7237 -0.0206
-7 2 21 -0.2762 -0.0213
-7 2 22 0.4410 0.0177
-7 3 1 -3.4981 -0.0734
-7 3 2 -8.5569 -0.4395
-7 3 3 -2.7921 -0.1249
-7 3 4 4.0748 -0.2543
-7 3 5 0.4454 0.1171
-7 3 6 0.6509 -0.1708
-7 3 7 -1.0069 0.2564
-7 3 8 -5.5826 -0.1793
-7 3 9 -5.3642 0.1076
-7 3 10 -5.6132 -0.1264
-7 3 11 -6.6733 -0.1334
-7 3 12 -1.0088 -0.0281
-7 3 13 -5.5260 -0.2163
-7 3 14 3.2398 0.0434
-7 3 15 -2.9710 -0.1180
-7 3 16 2.4428 0.0911
-7 3 17 -0.3912 0.0263
-7 3 18 0.4174 0.1064
-7 3 19 1.0949 0.1086
-7 3 20 -0.6504 0.0486
-7 3 21 0.4261 0.0792
-7 3 22 0.3130 -0.0404
-7 4 1 12.8414 0.4057
-7 4 2 0.7476 -0.1568
-7 4 3 -1.8409 -0.0231
-7 4 4 1.7772 -0.0889
-7 4 5 -5.3196 -0.1192
-7 4 6 4.1502 -0.1517
-7 4 7 3.6702 0.0432
-7 4 8 5.5595 -0.1391
-7 4 9 6.0594 0.0417
-7 4 10 5.9372 0.0566
-7 4 11 2.4217 -0.0571
-7 4 12 5.0968 0.2493
-7 4 13 -2.0955 -0.0515
-7 4 14 4.0197 0.2010
-7 4 15 -3.4892 -0.0110
-7 4 16 2.0309 0.0133
-7 4 17 -2.4119 -0.0357
-7 4 18 0.2144 -0.0917
-7 4 19 -0.3685 -0.0275
-7 4 20 -0.8358 -0.0735
-7 4 21 0.7934 0.0260
-7 4 22 -0.5164 -0.0311
-7 5 1 -3.8571 0.0645
-7 5 2 -2.3135 -0.1571
-7 5 3 -0.2667 -0.0189
-7 5 4 5.6647 -0.0720
-7 5 5 -5.8855 0.0594
-7 5 6 2.4910 -0.0059
-7 5 7 -8.2177 0.1061
-7 5 8 -3.3236 0.0325
-7 5 9 -6.4890 -0.0125
-7 5 10 -3.5653 0.0369
-7 5 11 -4.0789 -0.1717
-7 5 12 0.0855 0.0167
-7 5 13 -3.5005 -0.1710
-7 5 14 4.0014 -0.0055
-7 5 15 -3.4928 -0.0384
-7 5 16 3.5452 -0.0303
-7 5 17 -1.9331 0.0588
-7 5 18 0.8589 -0.0380
-7 5 19 -0.2585 0.0771
-7 5 20 -0.9070 -0.0313
-7 5 21 0.6820 0.0568
-7 5 22 -0.2736 -0.0162
-7 6 1 2.7657 0.0629
-7 6 2 1.6411 0.0574
-7 6 3 -2.2086 -0.1588
-7 6 4 4.4357 0.0704
-7 6 5 -3.2173 -0.1409
-7 6 6 10.0661 0.0056
-7 6 7 1.1070 -0.0188
-7 6 8 8.2817 -0.0146
-7 6 9 2.4586 -0.0446
-7 6 10 4.0578 0.0560
-7 6 11 0.9623 -0.0852
-7 6 12 1.6390 0.1009
-7 6 13 -0.9527 -0.0208
-7 6 14 2.5613 0.0370
-7 6 15 -2.4790 0.0596
-7 6 16 2.9986 -0.0523
-7 6 17 -2.0112 0.0535
-7 6 18 1.5247 -0.0579
-7 6 19 -0.3745 0.0147
-7 6 20 -0.5391 -0.0169
-7 6 21 0.4587 -0.0070
-7 6 22 -0.8707 0.0071
-7 7 1 -6.0306 -0.0142
-7 7 2 -0.7446 0.0334
-7 7 3 -1.7227 -0.1030
-7 7 4 -1.1423 0.0167
-7 7 5 -8.1663 -0.0980
-7 7 6 -0.2854 -0.0219
-7 7 7 -9.7686 -0.0116
-7 7 8 -0.8126 -0.0275
-7 7 9 -4.7408 0.0156
-7 7 10 -1.2335 -0.0275
-7 7 11 -1.0427 -0.0224
-7 7 12 -0.9048 -0.0347
-7 7 13 -1.1930 -0.0160
-7 7 14 0.9914 -0.0461
-7 7 15 -2.3910 0.0346
-7 7 16 1.6921 -0.0666
-7 7 17 -1.5874 0.0420
-7 7 18 0.5215 -0.0489
-7 7 19 -0.0320 0.0090
-7 7 20 -0.3272 0.0023
-7 7 21 0.9516 0.0075
-7 8 1 0.1321 0.0296
-7 8 2 2.9987 0.0792
-7 8 3 4.3482 -0.0619
-7 8 4 3.6219 0.1014
-7 8 5 5.0913 -0.0067
-7 8 6 7.6130 0.0354
-7 8 7 2.3686 0.0836
-7 8 8 5.9090 -0.0304
-7 8 9 0.7475 0.0433
-7 8 10 1.3384 -0.0308
-7 8 11 1.4743 -0.0193
-7 8 12 -0.5862 -0.0109
-7 8 13 1.9839 0.0079
-7 8 14 0.8182 -0.0027
-7 8 15 -0.0714 0.0557
-7 8 16 2.0591 -0.0108
-7 8 17 -1.0511 0.0265
-7 8 18 0.9543 -0.0002
-7 8 19 -0.3762 -0.0411
-7 8 20 -0.6623 0.0062
-7 8 21 0.3309 -0.0549
-7 9 1 -4.1797 0.0403
-7 9 2 -3.2240 -0.0232
-7 9 3 -1.2013 -0.0022
-7 9 4 -7.6982 -0.0234
-7 9 5 -3.3147 0.0036
-7 9 6 -5.4069 -0.0633
-7 9 7 -4.4764 0.0799
-7 9 8 -1.5263 -0.0674
-7 9 9 -1.3829 0.0920
-7 9 10 -1.0628 -0.0303
-7 9 11 0.4901 0.0185
-7 9 12 -2.7646 -0.0107
-7 9 13 0.1098 -0.0400
-7 9 14 -1.9642 -0.0197
-7 9 15 -0.9557 -0.0323
-7 9 16 0.0473 -0.0313
-7 9 17 -1.0694 -0.0125
-7 9 18 0.5263 -0.0035
-7 9 19 0.0166 -0.0130
-7 9 20 0.0645 0.0338
-7 9 21 0.8842 0.0255
-7 10 1 0.0368 0.0227
-7 10 2 1.3309 -0.0561
-7 10 3 4.8717 -0.0062
-7 10 4 0.1759 -0.0265
-7 10 5 7.0534 0.0370
-7 10 6 1.5366 -0.0372
-7 10 7 3.6870 0.0673
-7 10 8 1.5613 -0.0383
-7 10 9 0.7931 -0.0036
-7 10 10 0.0266 0.0015
-7 10 11 2.2832 -0.0592
-7 10 12 -0.5355 0.0493
-7 10 13 3.5436 -0.0183
-7 10 14 -0.0254 0.0773
-7 10 15 1.4342 0.0248
-7 10 16 1.2943 0.0555
-7 10 17 -0.7369 0.0102
-7 10 18 1.0330 0.0213
-7 10 19 -1.1601 -0.0369
-7 10 20 -0.0983 -0.0055
-7 11 1 -0.5204 0.0360
-7 11 2 -0.3962 0.0110
-7 11 3 0.4086 0.0207
-7 11 4 -4.3264 -0.0058
-7 11 5 -0.1248 0.0344
-7 11 6 -4.7544 -0.0235
-7 11 7 -0.8026 0.0707
-7 11 8 -1.0967 0.0123
-7 11 9 -0.3288 0.0418
-7 11 10 -0.1538 0.0590
-7 11 11 -0.6005 -0.0403
-7 11 12 -2.1934 0.0364
-7 11 13 -0.0196 -0.0748
-7 11 14 -2.4621 -0.0001
-7 11 15 -0.0355 -0.0362
-7 11 16 -0.9092 -0.0201
-7 11 17 -0.7716 0.0046
-7 11 18 0.6192 -0.0235
-7 11 19 -0.4973 0.0010
-7 11 20 0.7779 0.0002
-7 12 1 -2.9993 -0.0510
-7 12 2 0.6477 -0.0260
-7 12 3 -0.0131 -0.0607
-7 12 4 0.5291 0.0062
-7 12 5 3.0047 -0.0147
-7 12 6 0.1619 0.0226
-7 12 7 1.6415 0.0007
-7 12 8 -0.1801 0.0305
-7 12 9 -0.7799 -0.0511
-7 12 10 0.9666 0.0453
-7 12 11 0.2215 -0.0550
-7 12 12 1.1658 0.0459
-7 12 13 1.3672 0.0025
-7 12 14 0.3379 0.0304
-7 12 15 1.1196 0.0296
-7 12 16 0.7618 0.0109
-7 12 17 -0.1474 0.0425
-7 12 18 0.6138 -0.0065
-7 12 19 -1.1128 0.0273
-7 12 20 0.1606 0.0039
-7 13 1 -1.4610 -0.0192
-7 13 2 2.5034 0.0469
-7 13 3 -1.8122 -0.0505
-7 13 4 -0.2451 0.0146
-7 13 5 -1.7191 -0.0448
-7 13 6 -1.3887 -0.0124
-7 13 7 -0.0690 0.0011
-7 13 8 0.7130 0.0159
-7 13 9 -0.2175 0.0144
-7 13 10 1.2973 0.0395
-7 13 11 -1.5637 -0.0125
-7 13 12 0.5455 -0.0011
-7 13 13 -0.5693 0.0104
-7 13 14 -0.3235 -0.0281
-7 13 15 -0.2018 0.0471
-7 13 16 -0.6082 -0.0315
-7 13 17 -0.4318 0.0410
-7 13 18 -0.1434 -0.0460
-7 13 19 -0.4029 0.0085
-7 14 1 -3.1223 -0.0264
-7 14 2 4.1813 -0.0057
-7 14 3 -1.5268 -0.0408
-7 14 4 3.4539 0.0199
-7 14 5 -0.1324 -0.0062
-7 14 6 0.1532 0.0263
-7 14 7 -0.8719 0.0110
-7 14 8 -1.6776 -0.0018
-7 14 9 -1.0392 -0.0141
-7 14 10 0.5756 -0.0125
-7 14 11 -0.7851 -0.0136
-7 14 12 1.3465 -0.0180
-7 14 13 -0.7042 0.0161
-7 14 14 0.9854 -0.0221
-7 14 15 0.0769 0.0327
-7 14 16 1.1572 0.0049
-7 14 17 0.1221 0.0416
-7 14 18 0.5052 0.0072
-7 15 1 -4.2912 0.0067
-7 15 2 1.7690 0.0277
-7 15 3 -3.9413 0.0055
-7 15 4 1.7967 -0.0143
-7 15 5 -2.2548 0.0100
-7 15 6 1.6790 -0.0457
-7 15 7 0.3024 0.0453
-7 15 8 0.3983 -0.0197
-7 15 9 0.1355 0.0538
-7 15 10 -0.7684 0.0070
-7 15 11 -0.6405 0.0207
-7 15 12 0.0986 -0.0052
-7 15 13 -0.2105 0.0167
-7 15 14 -0.1091 -0.0255
-7 15 15 -0.5140 0.0044
-7 15 16 -0.0793 -0.0114
-7 15 17 -0.4717 -0.0223
-7 15 18 -0.0445 0.0066
-7 16 1 -1.2175 -0.0129
-7 16 2 4.3823 -0.0452
-7 16 3 -1.5618 -0.0105
-7 16 4 3.0102 -0.0401
-7 16 5 -1.5951 0.0212
-7 16 6 0.0953 -0.0346
-7 16 7 -1.2142 0.0204
-7 16 8 -0.7607 -0.0389
-7 16 9 0.8150 -0.0095
-7 16 10 0.4771 -0.0226
-7 16 11 0.5944 -0.0313
-7 16 12 0.8075 -0.0001
-7 16 13 0.2884 -0.0239
-7 16 14 0.6821 0.0282
-7 16 15 0.6142 0.0016
-7 16 16 0.4377 0.0567
-7 16 17 -0.1761 -0.0124
-7 17 1 -2.7026 0.0145
-7 17 2 1.4161 0.0295
-7 17 3 -2.4504 0.0406
-7 17 4 2.5965 -0.0032
-7 17 5 -1.4491 0.0455
-7 17 6 1.8726 -0.0154
-7 17 7 -1.0637 0.0357
-7 17 8 -1.2255 0.0084
-7 17 9 -1.2898 0.0041
-7 17 10 -2.3758 0.0196
-7 17 11 -0.7319 -0.0094
-7 17 12 -0.8340 0.0123
-7 17 13 -0.4384 -0.0101
-7 17 14 -0.8407 0.0011
-7 17 15 0.2715 -0.0285
-7 17 16 -0.1088 0.0258
-7 18 1 -1.2537 -0.0218
-7 18 2 1.9724 -0.0300
-7 18 3 -1.6619 -0.0191
-7 18 4 2.0153 -0.0206
-7 18 5 -0.8820 -0.0070
-7 18 6 1.0890 -0.0010
-7 18 7 0.0411 -0.0149
-7 18 8 1.3110 0.0335
-7 18 9 0.7357 -0.0286
-7 18 10 1.0312 0.0431
-7 18 11 -0.1240 -0.0362
-7 18 12 1.2269 0.0083
-7 18 13 0.0373 -0.0335
-7 18 14 0.5752 -0.0072
-7 18 15 0.5779 -0.0234
-7 18 16 -0.7253 -0.0103
-7 19 1 -0.4526 -0.0051
-7 19 2 1.4739 0.0091
-7 19 3 -1.8790 0.0015
-7 19 4 2.7488 0.0118
-7 19 5 -1.5238 0.0065
-7 19 6 1.2394 0.0277
-7 19 7 -1.3785 -0.0118
-7 19 8 -1.1728 0.0265
-7 19 9 -1.2701 -0.0421
-7 19 10 -1.3466 0.0082
-7 19 11 -0.8361 -0.0126
-7 19 12 -0.1243 0.0021
-7 19 13 -1.2551 0.0343
-7 19 14 0.1790 0.0242
-7 19 15 0.0409 0.0425
-7 20 1 -0.6625 -0.0023
-7 20 2 0.2938 -0.0073
-7 20 3 -1.5199 -0.0013
-7 20 4 1.7271 -0.0091
-7 20 5 -1.2940 -0.0131
-7 20 6 1.6530 0.0014
-7 20 7 -0.1935 -0.0211
-7 20 8 1.3355 0.0258
-7 20 9 -0.4120 -0.0095
-7 20 10 0.2681 0.0308
-7 20 11 -0.5236 -0.0065
-7 20 12 0.6810 -0.0170
-7 20 13 -0.3766 -0.0189
-7 20 14 0.6674 -0.0514
-7 21 1 1.0657 -0.0098
-7 21 2 0.4016 -0.0091
-7 21 3 -0.2420 0.0001
-7 21 4 2.3572 -0.0100
-7 21 5 -0.8838 0.0146
-7 21 6 1.5415 0.0196
-7 21 7 -0.4475 0.0233
-7 21 8 -0.1861 0.0128
-7 21 9 -0.0868 0.0158
-7 21 10 -0.9125 -0.0173
-7 21 11 -0.1542 0.0156
-7 21 12 -0.8081 -0.0105
-7 21 13 -0.8391 0.0301
-7 21 14 0.5179 0.0313
-7 22 1 0.0808 0.0032
-7 22 2 -1.5969 -0.0120
-7 22 3 -0.1918 0.0205
-7 22 4 -0.1728 -0.0231
-7 22 5 -0.9144 0.0126
-7 22 6 1.1416 -0.0225
-7 22 7 -0.3241 -0.0305
-7 22 8 0.6606 -0.0199
-7 22 9 -0.2831 -0.0170
-7 22 10 -0.1945 -0.0132
-7 22 11 0.6327 0.0045
-7 22 12 -0.3199 -0.0131
-7 23 1 1.1823 0.0051
-7 23 2 -0.1011 0.0093
-7 23 3 1.6884 -0.0073
-7 23 4 0.2125 -0.0246
-7 23 5 0.3353 0.0013
-7 23 6 0.3718 0.0122
-7 23 7 0.4438 0.0161
-7 23 8 -0.1869 0.0391
-7 23 9 0.4370 0.0172
-7 23 10 -0.9344 0.0059
-7 23 11 -0.2180 0.0079
-7 24 1 -0.7102 -0.0018
-7 24 2 -1.2900 0.0029
-7 24 3 0.5640 0.0188
-7 24 4 -0.7409 0.0396
-7 24 5 0.5252 0.0174
-7 24 6 0.5125 0.0173
-7 24 7 0.3683 -0.0418
-7 24 8 0.1050 0.0135
-7 24 9 0.4492 -0.0425
-7 25 1 0.7242 0.0322
-7 25 2 0.5725 0.0060
-7 25 3 1.0065 -0.0664
-7 25 4 -0.6817 0.0030
-7 25 5 0.1033 -0.0488
-7 25 6 -0.3450 0.0211
-7 25 7 0.2501 -0.0163
-7 26 2 -0.1940 0.0220
-7 26 3 0.3437 -0.0009
-7 26 4 0.1448 0.0861
-6 0 2 24.6496 1.0928
-6 0 4 7.4709 0.5305
-6 0 6 -6.8018 0.0636
-6 0 8 -1.2913 0.0595
-6 0 10 5.4112 0.1413
-6 0 12 6.5797 0.0282
-6 0 14 2.9460 -0.1492
-6 0 16 0.5632 -0.2079
-6 0 18 -0.6592 -0.1462
-6 0 20 -0.6489 -0.0079
-6 1 1 -16.5002 -0.5691
-6 1 2 -5.3617 0.3372
-6 1 3 -15.5559 -0.4890
-6 1 4 2.5847 0.3548
-6 1 5 0.8599 -0.2461
-6 1 6 -0.7629 0.1873
-6 1 7 4.0182 -0.0307
-6 1 8 -3.9854 -0.0305
-6 1 9 -2.0449 0.0130
-6 1 10 -3.2768 -0.1824
-6 1 11 -6.7067 -0.0567
-6 1 12 -1.0130 -0.2721
-6 1 13 -5.5098 -0.0422
-6 1 14 0.1502 -0.2176
-6 1 15 -0.5363 0.0704
-6 1 16 -0.0005 -0.0236
-6 1 17 1.3061 0.1098
-6 1 18 0.3992 0.1376
-6 1 19 0.9413 0.0224
-6 1 20 0.4519 0.1599
-6 1 21 -0.3759 -0.0663
-6 1 22 0.5200 0.0909
-6 2 1 17.7081 -0.1577
-6 2 2 13.6655 0.7562
-6 2 3 0.4267 -0.1559
-6 2 4 3.9148 0.2151
-6 2 5 -2.8212 -0.1638
-6 2 6 -3.3454 -0.2849
-6 2 7 4.1480 -0.0558
-6 2 8 2.0071 -0.2762
-6 2 9 6.2563 0.1368
-6 2 10 6.8022 -0.0354
-6 2 11 3.7120 0.2821
-6 2 12 6.8584 0.0750
-6 2 13 -0.7474 0.2633
-6 2 14 3.5712 0.0254
-6 2 15 -1.3634 0.0859
-6 2 16 0.5273 -0.0105
-6 2 17 -0.2474 -0.1059
-6 2 18 -1.1337 -0.0073
-6 2 19 0.0560 -0.1764
-6 2 20 -0.6826 0.0168
-6 2 21 -0.5680 -0.1181
-6 2 22 0.7564 0.0164
-6 3 1 -4.2246 -0.1006
-6 3 2 -9.4659 0.1863
-6 3 3 -4.2338 -0.0831
-6 3 4 5.6958 0.3200
-6 3 5 -1.2137 0.1441
-6 3 6 -1.2241 0.1319
-6 3 7 -2.0446 0.3155
-6 3 8 -7.6679 -0.0789
-6 3 9 -5.6139 0.2276
-6 3 10 -5.5061 -0.1473
-6 3 11 -7.0384 -0.0240
-6 3 12 -0.4112 -0.1622
-6 3 13 -5.6341 -0.1411
-6 3 14 2.4147 -0.1116
-6 3 15 -2.0211 -0.0858
-6 3 16 1.7938 0.0226
-6 3 17 0.5982 -0.0441
-6 3 18 0.9621 0.1155
-6 3 19 0.9669 -0.0581
-6 3 20 -0.2316 0.0837
-6 3 21 -0.0823 -0.0443
-6 3 22 0.2305 0.0308
-6 4 1 15.3566 0.0368
-6 4 2 0.8513 0.1338
-6 4 3 -1.0562 0.1094
-6 4 4 2.2742 -0.0670
-6 4 5 -4.5715 0.1129
-6 4 6 4.6016 -0.3354
-6 4 7 3.3959 0.0803
-6 4 8 6.4915 -0.3011
-6 4 9 5.9024 0.0507
-6 4 10 6.6518 -0.0378
-6 4 11 2.5684 0.0674
-6 4 12 5.3973 0.1269
-6 4 13 -3.0950 0.0456
-6 4 14 4.3650 0.1026
-6 4 15 -4.2383 -0.0159
-6 4 16 2.2166 0.0692
-6 4 17 -1.6725 -0.0517
-6 4 18 0.2991 0.0667
-6 4 19 0.6294 -0.0252
-6 4 20 -0.2336 0.0250
-6 4 21 0.5402 0.0084
-6 4 22 0.2350 -0.0446
-6 5 1 -1.9733 0.0921
-6 5 2 -3.7388 0.0189
-6 5 3 -1.4107 0.0401
-6 5 4 5.9430 0.0554
-6 5 5 -7.5554 0.1386
-6 5 6 0.8431 -0.0831
-6 5 7 -8.5450 0.2084
-6 5 8 -4.5088 -0.0560
-6 5 9 -6.5233 0.0961
-6 5 10 -2.7048 0.0818
-6 5 11 -4.1524 -0.0850
-6 5 12 1.0312 0.1046
-6 5 13 -3.7185 -0.1217
-6 5 14 3.4937 0.0412
-6 5 15 -3.7673 -0.0588
-6 5 16 3.1778 0.0093
-6 5 17 -2.2298 -0.0391
-6 5 18 1.4026 -0.0022
-6 5 19 -0.4002 -0.0448
-6 5 20 -0.5585 -0.0351
-6 5 21 0.6908 -0.0014
-6 5 22 -0.1100 -0.0214
-6 6 1 3.7031 -0.0222
-6 6 2 0.9545 0.0342
-6 6 3 -1.3160 0.1156
-6 6 4 6.6085 0.0260
-6 6 5 -3.4775 0.2050
-6 6 6 11.8958 -0.0708
-6 6 7 0.0101 0.1019
-6 6 8 8.3867 -0.0602
-6 6 9 1.9318 -0.0592
-6 6 10 3.5336 0.0693
-6 6 11 0.6716 -0.0883
-6 6 12 1.9087 0.1029
-6 6 13 -2.2235 -0.0479
-6 6 14 3.3748 0.0315
-6 6 15 -3.5203 -0.0004
-6 6 16 3.2385 0.0024
-6 6 17 -1.9194 0.0400
-6 6 18 1.5737 0.0221
-6 6 19 -0.0278 0.0627
-6 6 20 -0.2530 -0.0088
-6 6 21 0.4200 0.0364
-6 6 22 -0.6172 -0.0622
-6 7 1 -5.2272 -0.0824
-6 7 2 -0.9208 0.0668
-6 7 3 -3.9961 -0.1287
-6 7 4 -0.2287 0.0118
-6 7 5 -10.6983 -0.0475
-6 7 6 -0.1064 -0.0822
-6 7 7 -10.7915 0.0217
-6 7 8 -0.5601 0.0058
-6 7 9 -4.8440 -0.0231
-6 7 10 -0.1194 0.1316
-6 7 11 -0.4454 -0.0606
-6 7 12 -0.2292 0.1001
-6 7 13 -0.9008 -0.0158
-6 7 14 0.8301 -0.0202
-6 7 15 -3.0324 0.0252
-6 7 16 1.8640 -0.0648
-6 7 17 -2.4796 0.0150
-6 7 18 1.2824 -0.0275
-6 7 19 -0.3253 -0.0022
-6 7 20 0.0540 0.0025
-6 7 21 0.9752 0.0215
-6 8 1 0.2777 -0.1097
-6 8 2 2.4601 0.0786
-6 8 3 4.1437 -0.0231
-6 8 4 5.7507 0.0819
-6 8 5 3.2157 0.0675
-6 8 6 9.7761 -0.0024
-6 8 7 0.3339 0.0262
-6 8 8 5.7580 -0.0420
-6 8 9 -0.3117 -0.0454
-6 8 10 0.4357 0.0030
-6 8 11 0.8726 -0.0199
-6 8 12 -0.4317 0.0087
-6 8 13 1.0182 0.0510
-6 8 14 1.4081 -0.0211
-6 8 15 -0.6252 0.0808
-6 8 16 1.9661 -0.0263
-6 8 17 -0.9484 0.0552
-6 8 18 0.7377 0.0047
-6 8 19 -0.3221 0.0112
-6 8 20 -0.7183 -0.0050
-6 8 21 0.3876 -0.0203
-6 9 1 -3.4565 -0.0142
-6 9 2 -3.1497 0.0747
-6 9 3 -1.4316 -0.0625
-6 9 4 -6.6508 0.0066
-6 9 5 -4.0651 -0.0138
-6 9 6 -3.7988 -0.0585
-6 9 7 -5.0759 0.0447
-6 9 8 -0.1072 -0.0107
-6 9 9 -1.4413 0.0273
-6 9 10 -0.3290 0.0519
-6 9 11 1.2114 0.0124
-6 9 12 -2.6555 0.0015
-6 9 13 0.5992 0.0152
-6 9 14 -1.9006 -0.0794
-6 9 15 -1.4494 0.0059
-6 9 16 0.3558 -0.0600
-6 9 18 1.0123 0.0212
-6 9 19 -0.1645 -0.0294
-6 9 20 0.2908 0.0522
-6 9 21 0.5949 0.0026
-6 10 1 0.6016 -0.0518
-6 10 2 -0.5378 -0.0340
-6 10 3 5.2375 0.0180
-6 10 4 -0.4683 -0.0332
-6 10 5 5.9019 0.0801
-6 10 6 1.6812 -0.0859
-6 10 7 1.9932 0.0492
-6 10 8 0.9587 -0.1022
-6 10 9 -0.1185 -0.0126
-6 10 10 -0.6132 -0.0454
-6 10 11 1.7654 -0.0037
-6 10 12 -0.7177 0.0050
-6 10 13 2.8623 0.0391
-6 10 14 -0.0927 0.0145
-6 10 15 1.3515 0.0277
-6 10 16 0.8678 0.0073
-6 10 17 -0.1465 -0.0016
-6 10 18 0.7005 0.0353
-6 10 19 -0.6347 -0.0169
-6 10 20 -0.2437 0.0336
-6 11 1 0.5861 0.0818
-6 11 2 -1.1257 0.0168
-6 11 3 1.9695 0.0535
-6 11 4 -4.3902 -0.0750
-6 11 5 1.4361 0.0464
-6 11 6 -3.5801 -0.1138
-6 11 7 0.1619 0.0315
-6 11 8 -0.3365 -0.0323
-6 11 9 0.1089 -0.0126
-6 11 10 -0.4638 0.0511
-6 11 11 0.2685 -0.0293
-6 11 12 -2.3236 0.0231
-6 11 13 0.5879 -0.0257
-6 11 14 -2.1255 -0.0074
-6 11 15 -0.3890 -0.0314
-6 11 16 -0.5357 0.0121
-6 11 17 -1.0084 -0.0414
-6 11 18 0.9506 0.0216
-6 11 19 -0.5352 -0.0488
-6 11 20 0.9718 0.0095
-6 12 1 -2.0266 -0.0237
-6 12 2 -1.3742 -0.0166
-6 12 3 0.9425 0.0557
-6 12 4 -1.1743 -0.0144
-6 12 5 2.9466 0.1115
-6 12 6 -0.6617 -0.0312
-6 12 7 1.1887 0.0561
-6 12 8 -0.5227 -0.0218
-6 12 9 -0.7313 -0.0446
-6 12 10 0.5265 0.0232
-6 12 11 0.0545 -0.0533
-6 12 12 0.2850 0.0339
-6 12 13 0.9942 -0.0172
-6 12 14 -0.4263 -0.0001
-6 12 15 1.1852 -0.0308
-6 12 16 0.1025 -0.0159
-6 12 17 0.4601 -0.0131
-6 12 18 0.5054 0.0076
-6 12 19 -0.3117 0.0212
-6 12 20 0.4284 0.0235
-6 13 1 -1.0353 0.0320
-6 13 2 1.8310 0.0298
-6 13 3 -0.9962 0.0183
-6 13 4 -0.4197 -0.0274
-6 13 5 0.0824 -0.0115
-6 13 6 -0.7479 -0.0454
-6 13 7 1.4944 -0.0466
-6 13 8 0.5879 0.0232
-6 13 9 0.1952 -0.0666
-6 13 10 0.6204 0.0687
-6 13 11 -1.2429 -0.0431
-6 13 12 0.4014 0.0230
-6 13 13 -0.6353 0.0037
-6 13 14 -0.1047 -0.0052
-6 13 15 -0.7763 0.0034
-6 13 16 -0.3445 -0.0056
-6 13 17 -0.6531 -0.0087
-6 13 18 0.0864 -0.0327
-6 13 19 -0.3891 0.0005
-6 14 1 -2.5077 -0.0519
-6 14 2 2.7599 0.0031
-6 14 3 -1.5487 -0.0111
-6 14 4 2.1566 0.0203
-6 14 5 -0.6617 0.0303
-6 14 6 0.1254 0.0238
-6 14 7 -0.5811 0.0016
-6 14 8 -0.6197 0.0154
-6 14 9 -0.1410 -0.0472
-6 14 10 1.0928 0.0203
-6 14 11 -0.3661 -0.0225
-6 14 12 0.9479 -0.0042
-6 14 13 -0.4774 0.0290
-6 14 14 0.5321 -0.0454
-6 14 15 0.0100 0.0241
-6 14 16 0.6193 -0.0373
-6 14 17 0.2106 0.0125
-6 14 18 0.3787 -0.0301
-6 15 1 -4.4826 0.0422
-6 15 2 1.9176 0.0372
-6 15 3 -3.9188 0.0371
-6 15 4 1.5868 0.0190
-6 15 5 -1.0807 0.0029
-6 15 6 1.5628 0.0094
-6 15 7 1.3854 -0.0162
-6 15 8 0.0623 0.0232
-6 15 9 -0.1185 -0.0088
-6 15 10 -0.8284 0.0151
-6 15 11 -1.5569 0.0121
-6 15 12 0.0902 -0.0151
-6 15 13 -1.3271 0.0290
-6 15 14 0.0098 -0.0345
-6 15 15 -1.4634 0.0040
-6 15 16 0.2373 -0.0219
-6 15 17 -0.9146 -0.0077
-6 15 18 0.0303 -0.0090
-6 16 1 -0.7537 -0.0407
-6 16 2 3.3755 -0.0470
-6 16 3 -2.0826 -0.0146
-6 16 4 2.1478 -0.0445
-6 16 5 -2.3752 0.0202
-6 16 6 0.7729 -0.0319
-6 16 7 -0.3486 0.0179
-6 16 8 0.8956 -0.0218
-6 16 9 2.3912 0.0165
-6 16 10 1.3644 -0.0147
-6 16 11 1.4909 0.0347
-6 16 12 0.7774 -0.0221
-6 16 13 0.7249 0.0415
-6 16 14 0.5541 -0.0212
-6 16 15 0.2429 0.0084
-6 16 16 0.4481 0.0022
-6 16 17 -0.5600 -0.0523
-6 17 1 -2.8663 0.0491
-6 17 2 1.1952 0.0042
-6 17 3 -2.4650 0.0554
-6 17 4 1.0339 -0.0131
-6 17 5 -0.7859 0.0384
-6 17 6 0.7279 -0.0186
-6 17 7 -0.3417 0.0133
-6 17 8 -1.0613 -0.0184
-6 17 9 -1.1703 -0.0054
-6 17 10 -1.2046 -0.0219
-6 17 11 -1.3730 0.0091
-6 17 12 -0.2514 -0.0015
-6 17 13 -1.1915 0.0159
-6 17 14 -0.7979 0.0252
-6 17 15 -0.3413 -0.0003
-6 17 16 -0.0332 0.0557
-6 17 17 -0.1056 -0.0106
-6 18 1 -0.1482 0.0004
-6 18 2 1.5452 -0.0284
-6 18 3 -1.6851 0.0114
-6 18 4 1.2335 -0.0418
-6 18 5 -1.6191 0.0117
-6 18 6 0.9380 -0.0322
-6 18 7 0.7467 0.0050
-6 18 8 1.6423 0.0101
-6 18 9 2.4255 0.0137
-6 18 10 1.0768 0.0215
-6 18 11 0.8792 0.0252
-6 18 12 1.0231 -0.0114
-6 18 13 0.2879 -0.0044
-6 18 14 0.3701 -0.0166
-6 18 15 0.3268 -0.0623
-6 18 16 -0.4757 -0.0028
-6 19 1 -0.4853 0.0238
-6 19 2 0.8595 -0.0059
-6 19 3 -1.5660 0.0196
-6 19 4 0.9104 -0.0003
-6 19 5 -0.9708 0.0083
-6 19 6 0.1159 0.0129
-6 19 7 -0.9182 -0.0175
-6 19 8 -0.3721 0.0136
-6 19 9 -0.7062 -0.0495
-6 19 10 0.4443 0.0084
-6 19 11 -0.7687 -0.0222
-6 19 12 0.7865 0.0148
-6 19 13 -1.3024 0.0192
-6 19 14 0.0257 0.0461
-6 19 15 0.2348 0.0321
-6 19 16 -0.2682 0.0639
-6 20 1 0.2435 0.0148
-6 20 2 0.4018 0.0045
-6 20 3 -2.0221 0.0080
-6 20 4 1.1551 0.0011
-6 20 5 -2.4062 -0.0268
-6 20 6 0.5820 -0.0023
-6 20 7 0.0548 -0.0399
-6 20 8 0.6152 0.0052
-6 20 9 1.1268 -0.0149
-6 20 10 0.2323 0.0102
-6 20 11 0.6159 0.0141
-6 20 12 1.0880 -0.0131
-6 20 13 -0.3847 -0.0015
-6 20 14 0.6899 -0.0170
-6 20 15 -0.5204 -0.0442
-6 21 1 1.1077 0.0098
-6 21 2 0.2398 -0.0075
-6 21 3 -0.1808 0.0141
-6 21 4 1.6913 -0.0020
-6 21 5 -1.3397 0.0033
-6 21 6 0.8544 0.0307
-6 21 7 -1.2420 0.0043
-6 21 8 0.4021 0.0290
-6 21 9 -0.2909 0.0070
-6 21 10 0.3741 0.0009
-6 21 11 0.0205 0.0117
-6 21 12 -0.1262 -0.0201
-6 21 13 -0.4882 0.0126
-6 21 14 0.4199 -0.0061
-6 22 1 0.4945 0.0050
-6 22 2 -1.4446 0.0035
-6 22 3 -0.8132 0.0215
-6 22 4 0.1152 -0.0013
-6 22 5 -1.6307 0.0075
-6 22 6 0.5820 -0.0129
-6 22 7 -0.1475 -0.0247
-6 22 8 0.0547 -0.0408
-6 22 9 0.5976 0.0030
-6 22 10 0.0981 -0.0442
-6 22 11 1.4110 0.0324
-6 22 12 0.5472 -0.0201
-6 22 13 0.2907 0.0254
-6 23 1 1.1448 0.0103
-6 23 2 -0.5997 -0.0190
-6 23 3 1.1992 0.0114
-6 23 4 -0.2457 -0.0486
-6 23 5 -1.0353 0.0139
-6 23 6 -0.2782 -0.0023
-6 23 7 -1.0213 0.0144
-6 23 8 -0.1555 0.0185
-6 23 9 -0.2133 0.0278
-6 23 10 -0.3438 -0.0070
-6 23 11 0.1375 0.0329
-6 23 12 -0.9430 -0.0212
-6 24 1 -0.2000 0.0005
-6 24 2 -1.4707 0.0043
-6 24 3 0.8477 0.0260
-6 24 4 -0.3964 0.0071
-6 24 5 0.6028 0.0276
-6 24 6 0.2392 -0.0124
-6 24 7 0.5382 -0.0090
-6 24 8 -0.5249 -0.0051
-6 24 9 0.5516 -0.0002
-6 24 10 0.2214 -0.0119
-6 25 1 0.3586 0.0435
-6 25 2 -0.3940 -0.0224
-6 25 3 0.5028 -0.0292
-6 25 4 -1.3325 -0.0173
-6 25 5 -0.6544 -0.0110
-6 25 6 -0.8080 0.0089
-6 25 7 -0.3943 -0.0143
-6 25 8 -0.7107 0.0087
-6 26 2 -0.5700 0.0105
-6 26 3 0.6603 -0.0096
-6 26 4 -0.1290 0.0391
-5 0 2 32.5008 0.0298
-5 0 4 10.5528 -0.2416
-5 0 6 -4.0947 -0.1920
-5 0 8 0.0444 0.1526
-5 0 10 5.3402 0.3859
-5 0 12 6.3016 0.2980
-5 0 14 1.5168 0.0294
-5 0 16 -1.3056 -0.1408
-5 0 18 -1.2375 -0.1490
-5 0 20 -0.3089 -0.0890
-5 1 1 -29.5877 -0.7909
-5 1 2 -3.9747 0.2331
-5 1 3 -21.3415 -0.2429
-5 1 4 4.1855 0.1925
-5 1 5 1.5652 0.3465
-5 1 6 -0.1763 0.3441
-5 1 7 2.3528 0.2488
-5 1 8 -3.7115 0.3465
-5 1 9 -5.0157 -0.1583
-5 1 10 -3.4887 0.0802
-5 1 11 -7.0520 -0.2482
-5 1 12 -1.0881 -0.2055
-5 1 13 -4.1786 -0.0361
-5 1 14 0.2469 -0.2439
-5 1 15 -0.7011 0.1021
-5 1 16 -0.1921 -0.1264
-5 1 17 0.6165 0.0842
-5 1 18 -0.0528 -0.0183
-5 1 19 1.2498 0.0483
-5 1 20 0.2378 0.0456
-5 1 21 -0.0128 0.0261
-5 1 22 0.4696 0.0674
-5 2 1 20.1925 -0.5224
-5 2 2 18.1249 0.2131
-5 2 3 -3.9666 -0.4631
-5 2 4 6.6008 -0.0324
-5 2 5 -4.5075 -0.4178
-5 2 6 -1.1092 -0.1199
-5 2 7 5.3176 -0.3538
-5 2 8 2.6490 -0.0287
-5 2 9 6.6762 -0.1804
-5 2 10 6.4644 0.0485
-5 2 11 3.1974 0.0989
-5 2 12 6.6244 0.0194
-5 2 13 -0.3682 0.2529
-5 2 14 2.4310 -0.0602
-5 2 15 -0.4512 0.1946
-5 2 16 -1.0401 -0.0401
-5 2 17 -0.4108 0.0718
-5 2 18 -1.5203 0.0448
-5 2 19 -0.2496 -0.0061
-5 2 20 -0.1582 0.0866
-5 2 21 -0.1112 -0.0592
-5 2 22 0.5311 0.0311
-5 3 1 -7.9086 -0.5115
-5 3 2 -8.4123 0.3069
-5 3 3 -6.5203 -0.2744
-5 3 4 6.8983 0.1027
-5 3 5 -1.4469 0.1081
-5 3 6 -0.3780 0.1345
-5 3 7 -3.0776 0.1911
-5 3 8 -6.5759 0.1557
-5 3 9 -6.9251 0.0859
-5 3 10 -5.4930 -0.0173
-5 3 11 -6.9858 0.0633
-5 3 12 -0.0713 -0.1794
-5 3 13 -4.9808 0.1303
-5 3 14 3.0398 -0.1478
-5 3 15 -2.0833 0.0791
-5 3 16 1.2794 -0.0504
-5 3 17 0.2285 -0.0741
-5 3 18 -0.3472 0.0005
-5 3 19 0.6296 -0.1375
-5 3 20 -0.5932 0.0231
-5 3 21 -0.6114 -0.0767
-5 3 22 0.5659 0.0526
-5 4 1 18.7320 -0.3025
-5 4 2 0.8618 0.0960
-5 4 3 -3.4093 -0.2593
-5 4 4 4.1821 0.0139
-5 4 5 -4.6112 -0.0928
-5 4 6 5.6508 -0.0577
-5 4 7 5.0701 0.0092
-5 4 8 6.4060 -0.1119
-5 4 9 5.6784 0.0015
-5 4 10 6.3980 -0.1288
-5 4 11 1.0586 0.0319
-5 4 12 5.3889 -0.1257
-5 4 13 -3.1741 0.0496
-5 4 14 4.0754 -0.0850
-5 4 15 -3.1962 0.0193
-5 4 16 1.7266 0.0350
-5 4 17 -1.6381 -0.0158
-5 4 18 0.2228 0.1485
-5 4 19 0.2776 -0.0075
-5 4 20 -0.0269 0.1460
-5 4 21 0.4800 -0.0145
-5 4 22 0.3183 0.0388
-5 5 1 0.3802 -0.0939
-5 5 2 -4.6325 -0.0016
-5 5 3 -1.8360 -0.0618
-5 5 4 5.0744 -0.2398
-5 5 5 -8.9015 0.0432
-5 5 6 1.2695 -0.2270
-5 5 7 -9.1558 0.1016
-5 5 8 -3.3475 -0.0581
-5 5 9 -6.4864 0.0708
-5 5 10 -2.1935 -0.0075
-5 5 11 -3.9362 0.0590
-5 5 12 2.2946 -0.0111
-5 5 13 -3.9986 0.0843
-5 5 14 5.0050 0.0370
-5 5 15 -4.1001 0.0147
-5 5 16 3.1110 0.0562
-5 5 17 -2.4269 -0.1039
-5 5 18 0.3810 0.0112
-5 5 19 -0.7974 -0.1167
-5 5 20 -0.6803 -0.0254
-5 5 21 0.1571 -0.0169
-5 5 22 0.2433 0.0005
-5 6 1 5.3992 -0.0099
-5 6 2 1.0677 0.0185
-5 6 3 -2.1439 0.0302
-5 6 4 8.7138 -0.0391
-5 6 5 -3.2475 0.1470
-5 6 6 12.6395 -0.0753
-5 6 7 1.0617 0.1196
-5 6 8 8.4005 -0.0518
-5 6 9 1.1208 -0.0319
-5 6 10 3.3030 -0.0051
-5 6 11 -1.2057 -0.1024
-5 6 12 1.6556 -0.0199
-5 6 13 -2.8152 -0.0806
-5 6 14 3.6642 -0.0128
-5 6 15 -3.1596 -0.0454
-5 6 16 3.9229 0.0427
-5 6 17 -2.2996 -0.0330
-5 6 18 2.0068 0.0720
-5 6 19 -0.6514 -0.0034
-5 6 20 -0.3017 0.0259
-5 6 21 0.0348 0.0046
-5 6 22 -0.4980 -0.0365
-5 7 1 -3.0635 -0.0226
-5 7 2 -1.0928 -0.0103
-5 7 3 -4.9866 0.0049
-5 7 4 0.9730 -0.1860
-5 7 5 -13.1438 0.0489
-5 7 6 1.8655 -0.1380
-5 7 7 -11.3911 0.0496
-5 7 8 0.7448 0.0347
-5 7 9 -3.8936 -0.0326
-5 7 10 0.6263 0.0755
-5 7 11 0.0026 -0.0501
-5 7 12 1.2471 0.0271
-5 7 13 -1.5125 -0.0033
-5 7 14 2.3954 0.0097
-5 7 15 -3.4214 -0.0072
-5 7 16 2.2318 0.0138
-5 7 17 -2.6206 -0.0323
-5 7 18 1.1167 -0.0114
-5 7 19 -0.6421 -0.0067
-5 7 20 0.0867 -0.0333
-5 7 21 0.8330 0.0528
-5 8 1 0.2083 -0.0734
-5 8 2 3.0509 0.0824
-5 8 3 2.2136 -0.0268
-5 8 4 7.3762 0.0247
-5 8 5 0.9393 0.0283
-5 8 6 10.7087 -0.0249
-5 8 7 -1.1035 -0.0237
-5 8 8 6.0202 0.0216
-5 8 9 -1.7743 -0.1051
-5 8 10 0.0018 0.0589
-5 8 11 -0.3418 -0.0895
-5 8 12 -1.0921 0.0031
-5 8 13 0.6339 0.0039
-5 8 14 1.6841 -0.0243
-5 8 15 -0.6674 0.0428
-5 8 16 2.9174 -0.0101
-5 8 17 -1.5226 0.0049
-5 8 18 1.4425 0.0025
-5 8 19 -0.9671 -0.0136
-5 8 20 -0.4221 -0.0179
-5 8 21 0.0357 -0.0067
-5 9 1 -1.9416 -0.0407
-5 9 2 -2.6838 0.0744
-5 9 3 -1.4943 -0.0297
-5 9 4 -3.9596 -0.0183
-5 9 5 -5.5428 -0.0015
-5 9 6 -0.4504 0.0149
-5 9 7 -5.2712 0.0126
-5 9 8 1.8865 0.0771
-5 9 9 -0.6117 -0.0137
-5 9 10 0.5655 0.0372
-5 9 11 1.3758 0.0034
-5 9 12 -1.5193 -0.0480
-5 9 13 0.1664 0.0367
-5 9 14 -0.9231 -0.0604
-5 9 15 -1.4705 0.0426
-5 9 16 0.3751 -0.0179
-5 9 18 0.7418 -0.0076
-5 9 19 -0.2364 -0.0131
-5 9 20 0.1837 -0.0202
-5 9 21 0.8161 -0.0009
-5 10 1 0.4458 -0.0709
-5 10 2 -1.2979 0.0310
-5 10 3 4.2854 -0.0072
-5 10 4 -1.0014 0.0330
-5 10 5 3.5718 0.0410
-5 10 6 1.5789 0.0209
-5 10 7 -0.3641 0.0165
-5 10 8 1.2279 0.0400
-5 10 9 -1.2518 -0.0215
-5 10 10 -0.8124 0.0167
-5 10 11 1.4165 0.0027
-5 10 12 -1.4190 -0.0480
-5 10 13 2.5393 0.0496
-5 10 14 0.0823 -0.0572
-5 10 15 1.0279 0.0223
-5 10 16 1.5072 -0.0208
-5 10 17 -0.6435 -0.0233
-5 10 18 1.0659 0.0317
-5 10 19 -1.1311 -0.0285
-5 10 20 0.0685 0.0400
-5 11 3 3.3714 -0.0004
-5 11 4 -3.8851 -0.1012
-5 11 5 1.9192 0.0144
-5 11 6 -1.8691 -0.0773
-5 11 7 0.4531 0.0253
-5 11 8 0.8569 -0.0205
-5 11 9 0.1978 0.0223
-5 11 10 0.0600 -0.0154
-5 11 11 0.3068 0.0337
-5 11 12 -1.5662 -0.0384
-5 11 13 0.7248 0.0442
-5 11 14 -1.6469 0.0105
-5 11 15 0.0694 0.0400
-5 11 16 -0.8295 0.0564
-5 11 17 -0.5834 0.0018
-5 11 18 0.2782 0.0268
-5 11 19 -0.6265 -0.0468
-5 11 20 0.5717 -0.0076
-5 12 1 -1.2836 0.0031
-5 12 2 -2.3874 -0.0279
-5 12 3 1.7522 0.0688
-5 12 4 -2.8525 -0.0357
-5 12 5 2.2849 0.1088
-5 12 6 -2.1034 -0.0113
-5 12 7 0.2224 0.0721
-5 12 8 -0.6977 0.0382
-5 12 9 -0.5298 0.0094
-5 12 10 0.4426 0.0330
-5 12 11 0.3883 0.0051
-5 12 12 -0.0662 -0.0155
-5 12 13 0.9077 0.0041
-5 12 14 0.0405 -0.0143
-5 12 15 0.9986 -0.0488
-5 12 16 0.5788 0.0264
-5 12 17 0.1611 -0.0484
-5 12 18 0.6444 0.0386
-5 12 19 -0.7736 -0.0186
-5 12 20 0.5984 0.0209
-5 13 1 0.0207 -0.0085
-5 13 2 0.6330 -0.0385
-5 13 3 0.6578 0.0094
-5 13 4 -0.8838 -0.0879
-5 13 5 1.1154 0.0214
-5 13 6 -0.6230 -0.0665
-5 13 7 1.3936 0.0104
-5 13 8 0.3425 -0.0013
-5 13 9 -0.3544 -0.0167
-5 13 10 0.3633 0.0223
-5 13 11 -1.2041 -0.0201
-5 13 12 0.2160 -0.0014
-5 13 13 -0.4133 0.0076
-5 13 14 -0.4406 0.0270
-5 13 15 -0.1897 0.0145
-5 13 16 -0.8067 0.0563
-5 13 17 -0.0948 0.0117
-5 13 18 -0.6549 0.0216
-5 13 19 -0.6914 0.0206
-5 14 1 -1.9307 -0.0097
-5 14 2 2.6184 -0.0317
-5 14 3 -1.0603 0.0038
-5 14 4 0.9008 -0.0294
-5 14 5 -0.8396 0.0026
-5 14 6 -1.6359 0.0135
-5 14 7 -0.4486 -0.0269
-5 14 8 -1.0852 0.0598
-5 14 9 0.4814 -0.0418
-5 14 10 1.4267 0.0539
-5 14 11 0.1009 -0.0112
-5 14 12 1.6633 0.0086
-5 14 13 -0.1281 0.0124
-5 14 14 1.6423 0.0013
-5 14 15 0.1382 -0.0067
-5 14 16 1.2018 0.0197
-5 14 17 0.3004 -0.0045
-5 14 18 0.4523 -0.0306
-5 15 1 -3.8876 0.0104
-5 15 2 1.7461 0.0221
-5 15 3 -2.8222 0.0077
-5 15 4 2.1998 0.0000
-5 15 5 -0.9422 -0.0115
-5 15 6 1.3919 0.0129
-5 15 7 0.2851 -0.0310
-5 15 8 -1.0017 0.0279
-5 15 9 -1.1071 -0.0368
-5 15 10 -1.5131 0.0031
-5 15 11 -1.6463 -0.0184
-5 15 12 -0.6260 -0.0341
-5 15 13 -1.2154 0.0186
-5 15 14 -0.4222 -0.0293
-5 15 15 -1.1518 0.0318
-5 15 16 0.1947 0.0154
-5 15 17 -0.5414 0.0490
-5 15 18 -0.3130 0.0276
-5 16 1 -1.0715 0.0003
-5 16 2 4.0030 -0.0243
-5 16 3 -1.7449 0.0004
-5 16 4 1.9439 -0.0031
-5 16 5 -1.9121 -0.0182
-5 16 6 -0.3478 0.0266
-5 16 7 -0.1376 -0.0259
-5 16 8 0.2878 0.0376
-5 16 9 1.7976 0.0089
-5 16 10 1.8042 0.0069
-5 16 11 0.8547 0.0333
-5 16 12 1.7860 -0.0268
-5 16 13 0.6261 0.0177
-5 16 14 1.5412 -0.0287
-5 16 15 0.0699 -0.0065
-5 16 16 1.2321 -0.0232
-5 16 17 -0.4298 -0.0252
-5 16 18 0.4396 -0.0518
-5 17 1 -2.6586 0.0058
-5 17 2 1.1491 -0.0116
-5 17 3 -1.9834 0.0153
-5 17 4 2.0135 -0.0209
-5 17 5 -1.0722 0.0131
-5 17 6 0.7920 -0.0130
-5 17 7 -1.3764 -0.0015
-5 17 8 -2.1586 -0.0269
-5 17 9 -1.7661 -0.0038
-5 17 10 -1.8892 -0.0629
-5 17 11 -1.1975 0.0243
-5 17 12 -0.6081 -0.0572
-5 17 13 -0.7319 0.0368
-5 17 14 -0.6274 -0.0024
-5 17 15 -0.3176 0.0309
-5 17 16 0.4978 0.0621
-5 17 17 -0.2966 0.0259
-5 18 1 -0.4381 0.0206
-5 18 2 1.9129 -0.0159
-5 18 3 -0.4193 0.0315
-5 18 4 0.9942 -0.0087
-5 18 5 -0.2942 0.0203
-5 18 6 0.2156 -0.0074
-5 18 7 0.4819 0.0214
-5 18 8 0.9951 0.0069
-5 18 9 0.5335 0.0379
-5 18 10 1.2004 -0.0044
-5 18 11 -0.7902 0.0355
-5 18 12 1.5606 -0.0258
-5 18 13 -0.1868 -0.0118
-5 18 14 0.6042 -0.0234
-5 18 15 0.1550 -0.0532
-5 18 16 -0.0612 -0.0166
-5 19 1 -0.3147 0.0008
-5 19 2 0.5646 -0.0284
-5 19 3 -0.9281 0.0070
-5 19 4 1.7425 -0.0132
-5 19 5 -0.2655 0.0169
-5 19 6 0.2832 0.0004
-5 19 7 -0.8838 0.0176
-5 19 8 -1.6043 -0.0077
-5 19 9 -0.9280 0.0021
-5 19 10 -0.7569 -0.0285
-5 19 11 -0.9745 0.0078
-5 19 12 0.4932 -0.0287
-5 19 13 -1.1332 -0.0014
-5 19 14 0.4328 0.0227
-5 19 15 0.2487 -0.0175
-5 19 16 0.2821 0.0596
-5 20 1 0.0898 0.0023
-5 20 2 0.1866 -0.0160
-5 20 3 -0.8989 0.0051
-5 20 4 0.7742 0.0023
-5 20 5 -0.8063 -0.0093
-5 20 6 0.6936 0.0065
-5 20 7 0.1221 -0.0095
-5 20 8 0.8125 0.0056
-5 20 9 -0.5114 -0.0083
-5 20 10 0.3810 0.0126
-5 20 11 -0.8777 0.0039
-5 20 12 1.2425 0.0126
-5 20 13 -0.6510 0.0036
-5 20 14 0.3492 0.0227
-5 20 15 -0.3252 -0.0141
-5 21 1 1.3319 -0.0043
-5 21 2 0.3407 -0.0056
-5 21 3 -0.0529 -0.0138
-5 21 4 2.4160 0.0061
-5 21 5 -0.7584 -0.0234
-5 21 6 0.6318 0.0254
-5 21 7 -0.8379 0.0046
-5 21 8 -0.9034 0.0120
-5 21 9 -0.4861 0.0239
-5 21 10 -1.0203 -0.0113
-5 21 11 -0.7149 0.0106
-5 21 12 -0.4749 -0.0270
-5 21 13 -0.9431 -0.0254
-5 21 14 0.7800 -0.0101
-5 22 1 0.6090 -0.0027
-5 22 2 -1.2856 -0.0095
-5 22 3 -0.3605 0.0112
-5 22 4 0.9843 0.0005
-5 22 5 -0.4507 0.0011
-5 22 6 2.0736 0.0128
-5 22 7 0.3262 -0.0114
-5 22 8 1.1413 -0.0094
-5 22 9 -0.3472 0.0098
-5 22 10 0.1051 -0.0259
-5 22 11 0.4518 0.0282
-5 22 12 0.0113 -0.0122
-5 22 13 0.2892 0.0344
-5 23 1 1.3672 -0.0073
-5 23 2 -0.6391 0.0004
-5 23 3 0.6624 -0.0018
-5 23 4 0.1999 -0.0294
-5 23 5 -1.2446 0.0106
-5 23 6 -0.3480 -0.0110
-5 23 7 -0.5982 0.0167
-5 23 8 -0.5696 -0.0244
-5 23 9 -0.1547 0.0299
-5 23 10 -0.8827 -0.0435
-5 23 11 -0.4452 0.0312
-5 23 12 -1.1214 -0.0319
-5 24 1 0.3534 0.0064
-5 24 2 -0.8848 -0.0148
-5 24 3 1.2524 0.0358
-5 24 4 0.7154 -0.0362
-5 24 5 0.9802 0.0314
-5 24 6 1.5088 -0.0351
-5 24 7 0.8052 0.0189
-5 24 8 0.3886 -0.0035
-5 24 9 0.2100 0.0395
-5 24 10 0.1009 -0.0119
-5 25 1 0.5270 0.0305
-5 25 2 -0.7149 -0.0172
-5 25 3 0.4756 0.0169
-5 25 4 -0.8858 -0.0189
-5 25 5 -0.5442 0.0600
-5 25 6 -0.4113 -0.0145
-5 25 7 0.2259 0.0289
-5 25 8 -0.5495 -0.0381
-4 0 2 44.7285 -0.3557
-4 0 4 9.5274 -0.7326
-4 0 6 -5.8072 -0.6347
-4 0 8 2.1537 -0.0959
-4 0 10 6.6608 0.2441
-4 0 12 5.0259 0.2045
-4 0 14 0.9275 0.0836
-4 0 16 -0.3363 0.0679
-4 0 18 -1.1350 0.0112
-4 0 20 -0.7122 -0.0930
-4 1 1 -40.0690 0.5148
-4 1 2 -1.3577 -0.0735
-4 1 3 -24.9677 0.6108
-4 1 4 6.8039 -0.0831
-4 1 5 -0.0316 0.4135
-4 1 6 -0.2071 0.1852
-4 1 7 1.3694 0.0369
-4 1 8 -4.1887 0.3732
-4 1 9 -4.1859 -0.1763
-4 1 10 -3.3812 0.2820
-4 1 11 -6.3300 -0.1586
-4 1 12 -1.1378 0.0821
-4 1 13 -3.1542 -0.0542
-4 1 14 -0.3572 -0.0281
-4 1 15 1.0294 -0.0233
-4 1 16 -0.3502 -0.1162
-4 1 17 1.5702 -0.0393
-4 1 18 0.1046 -0.1830
-4 1 19 0.7476 -0.0040
-4 1 20 -0.0889 -0.1416
-4 1 21 -0.1259 0.0488
-4 1 22 -0.1187 -0.0173
-4 2 1 19.3441 -0.2836
-4 2 2 26.2747 -0.0158
-4 2 3 -6.8009 0.1300
-4 2 4 7.0360 -0.2335
-4 2 5 -5.7159 0.0625
-4 2 6 -1.4428 -0.1289
-4 2 7 4.0198 -0.2437
-4 2 8 4.1910 0.1318
-4 2 9 6.2393 -0.3306
-4 2 10 6.9339 0.1400
-4 2 11 3.4643 -0.1558
-4 2 12 5.2309 -0.0602
-4 2 13 -0.4080 -0.0220
-4 2 14 1.7217 -0.1480
-4 2 15 -0.1472 0.0565
-4 2 16 -0.3882 -0.0324
-4 2 17 0.6123 0.1416
-4 2 18 -1.2033 0.0469
-4 2 19 0.5911 0.1587
-4 2 20 -0.1524 0.0203
-4 2 21 -0.0393 0.0727
-4 2 22 0.6867 -0.0176
-4 3 1 -10.2394 0.0299
-4 3 2 -4.6896 0.2817
-4 3 3 -9.4502 0.0926
-4 3 4 10.4186 0.1138
-4 3 5 -4.0803 -0.1051
-4 3 6 -1.2168 0.1124
-4 3 7 -3.8448 -0.2800
-4 3 8 -7.4131 0.2044
-4 3 9 -5.9925 -0.1542
-4 3 10 -4.7134 0.1592
-4 3 11 -6.1544 0.0998
-4 3 12 0.2838 0.0443
-4 3 13 -4.0857 0.2193
-4 3 14 1.8070 -0.0245
-4 3 15 -0.7981 0.1303
-4 3 16 0.6110 -0.0846
-4 3 17 0.8814 -0.0158
-4 3 18 -0.2352 -0.1159
-4 3 19 0.4138 -0.0884
-4 3 20 -0.9059 -0.0749
-4 3 21 -0.5353 -0.0758
-4 3 22 0.0494 0.0224
-4 4 1 18.5661 -0.3104
-4 4 2 2.1189 0.1739
-4 4 3 -3.8289 0.0480
-4 4 4 5.9053 0.1214
-4 4 5 -4.6061 0.1195
-4 4 6 6.8141 0.1952
-4 4 7 3.5617 -0.0419
-4 4 8 7.0905 0.1839
-4 4 9 4.8138 -0.0825
-4 4 10 6.0024 -0.0127
-4 4 11 0.6580 0.0262
-4 4 12 4.4903 -0.2334
-4 4 13 -4.1576 0.0313
-4 4 14 3.6910 -0.2302
-4 4 15 -3.1571 0.0018
-4 4 16 1.9083 -0.0501
-4 4 17 -0.1351 0.0208
-4 4 18 0.5072 0.0750
-4 4 19 1.2834 0.0370
-4 4 20 0.2444 0.0757
-4 4 21 0.1155 -0.0074
-4 4 22 0.3352 0.0324
-4 5 1 2.4723 -0.0905
-4 5 2 -3.2410 0.1248
-4 5 3 -3.5746 0.0061
-4 5 4 6.1224 0.0622
-4 5 5 -10.4078 -0.0990
-4 5 6 -0.3527 0.0064
-4 5 7 -9.2194 -0.1516
-4 5 8 -3.8337 0.0042
-4 5 9 -6.1444 -0.0247
-4 5 10 -0.4098 -0.0274
-4 5 11 -3.5854 0.1584
-4 5 12 3.5932 -0.0269
-4 5 13 -3.7913 0.1917
-4 5 14 4.3018 0.0087
-4 5 15 -3.9407 0.0665
-4 5 16 2.5198 0.0279
-4 5 17 -2.3177 -0.0398
-4 5 19 -0.5215 -0.0738
-4 5 20 -0.4554 0.0353
-4 5 21 0.3544 -0.0548
-4 5 22 0.5415 0.0517
-4 6 1 5.5915 -0.0748
-4 6 2 -0.1677 -0.0226
-4 6 3 -1.9397 0.1377
-4 6 4 10.2828 -0.0449
-4 6 5 -3.9558 0.1511
-4 6 6 13.5934 0.0032
-4 6 7 -0.4017 0.0210
-4 6 8 7.9547 0.0269
-4 6 9 0.1864 0.0199
-4 6 10 2.5054 -0.0250
-4 6 11 -2.4388 0.0894
-4 6 12 1.7345 -0.1076
-4 6 13 -4.7494 0.0367
-4 6 14 4.0845 -0.0569
-4 6 15 -3.8869 -0.0540
-4 6 16 4.0479 0.0380
-4 6 17 -1.6106 -0.0661
-4 6 18 2.1862 0.0527
-4 6 19 -0.1683 -0.0224
-4 6 20 -0.0851 0.0062
-4 6 21 -0.1205 -0.0160
-4 6 22 -0.5594 -0.0110
-4 7 1 -2.0486 -0.0249
-4 7 2 0.1891 -0.0437
-4 7 3 -6.2500 0.0837
-4 7 4 3.0733 -0.0355
-4 7 5 -13.5275 0.0928
-4 7 6 2.4612 0.0040
-4 7 7 -10.9549 0.0362
-4 7 8 1.6032 0.0223
-4 7 9 -3.5590 -0.0141
-4 7 10 2.5895 0.0068
-4 7 11 0.3332 0.0268
-4 7 12 2.5098 0.0087
-4 7 13 -1.7176 0.0297
-4 7 14 2.2383 0.0282
-4 7 15 -4.1656 -0.0308
-4 7 16 2.2495 0.0581
-4 7 17 -3.2359 -0.0371
-4 7 18 1.7681 0.0555
-4 7 19 -0.7372 -0.0012
-4 7 20 0.5917 0.0262
-4 7 21 0.6835 0.0156
-4 8 1 0.2015 -0.0418
-4 8 2 2.2929 -0.0535
-4 8 3 -0.0743 0.0758
-4 8 4 8.9645 -0.0853
-4 8 5 -2.8705 0.0401
-4 8 6 11.4780 -0.0469
-4 8 7 -3.7522 -0.0655
-4 8 8 4.9084 0.0297
-4 8 9 -2.7810 -0.0423
-4 8 10 -0.7933 0.0420
-4 8 11 -1.4062 0.0296
-4 8 12 -0.4887 -0.0036
-4 8 13 -0.9972 0.0189
-4 8 14 2.3060 0.0072
-4 8 15 -1.4264 -0.0447
-4 8 16 2.9396 0.0158
-4 8 17 -1.4396 -0.0402
-4 8 18 1.6157 -0.0026
-4 8 19 -0.8369 0.0227
-4 8 20 -0.3652 -0.0277
-4 8 21 0.1295 0.0408
-4 9 1 -1.4727 -0.0522
-4 9 2 -1.2618 0.0001
-4 9 3 -2.0962 -0.0278
-4 9 4 -0.7490 0.0138
-4 9 5 -6.0751 -0.0254
-4 9 6 2.6177 0.0588
-4 9 7 -5.5397 -0.0754
-4 9 8 3.9233 0.0593
-4 9 9 -0.6688 -0.0992
-4 9 10 1.6756 0.0334
-4 9 11 1.7717 -0.0147
-4 9 12 -1.0956 0.0063
-4 9 13 0.0958 0.0408
-4 9 14 -0.9492 0.0061
-4 9 15 -2.2776 0.0339
-4 9 16 0.7006 0.0271
-4 9 18 1.5400 0.0154
-4 9 19 -0.6285 0.0090
-4 9 20 0.7353 -0.0114
-4 9 21 0.4753 -0.0003
-4 10 1 0.7660 -0.0108
-4 10 2 -1.8890 0.0407
-4 10 3 2.7193 0.0184
-4 10 4 0.0213 0.0452
-4 10 5 0.2982 -0.0378
-4 10 6 2.3286 0.0714
-4 10 7 -2.9762 -0.0776
-4 10 8 1.0598 0.0749
-4 10 9 -2.1522 -0.0178
-4 10 10 -0.5972 0.0110
-4 10 11 0.7490 0.0480
-4 10 12 -0.7559 -0.0497
-4 10 13 1.5956 0.0259
-4 10 14 0.2965 -0.0606
-4 10 15 0.7230 -0.0374
-4 10 16 1.1506 -0.0569
-4 10 17 -0.3774 -0.0170
-4 10 18 1.0170 -0.0181
-4 10 19 -0.7432 0.0250
-4 10 20 -0.0477 0.0093
-4 11 1 2.6154 -0.0507
-4 11 2 -2.1873 -0.0187
-4 11 3 3.7612 -0.0484
-4 11 4 -2.8701 0.0003
-4 11 5 2.0295 -0.0586
-4 11 6 0.3537 0.0213
-4 11 7 -0.2120 -0.0899
-4 11 8 2.2031 -0.0068
-4 11 9 -0.5842 -0.0646
-4 11 10 0.2348 -0.0451
-4 11 11 0.4270 0.0320
-4 11 12 -1.5705 -0.0527
-4 11 13 0.4796 0.0712
-4 11 14 -1.6548 0.0019
-4 11 15 -0.7730 0.0410
-4 11 16 -0.5031 0.0351
-4 11 17 -1.0864 0.0022
-4 11 18 0.9671 0.0245
-4 11 19 -0.9182 -0.0134
-4 11 20 1.0250 0.0259
-4 12 1 -0.1011 0.0471
-4 12 2 -3.2037 0.0421
-4 12 3 2.6254 0.0591
-4 12 4 -3.2869 0.0157
-4 12 5 1.7568 0.0140
-4 12 6 -1.9668 -0.0016
-4 12 7 -0.8249 0.0037
-4 12 8 0.0732 -0.0169
-4 12 9 -1.0469 0.0440
-4 12 10 1.2625 -0.0443
-4 12 11 0.0874 0.0720
-4 12 12 0.5226 -0.0500
-4 12 13 0.9090 0.0199
-4 12 14 0.1024 -0.0306
-4 12 15 1.3330 -0.0572
-4 12 16 -0.0224 -0.0174
-4 12 17 0.7787 -0.0441
-4 12 18 0.6085 -0.0093
-4 12 19 -0.0796 -0.0340
-4 13 1 0.2158 -0.0136
-4 13 2 -0.6304 -0.0354
-4 13 3 1.6622 0.0234
-4 13 4 -1.1908 -0.0156
-4 13 5 2.6444 0.0384
-4 13 6 -0.0066 -0.0024
-4 13 7 1.6299 0.0044
-4 13 8 0.4388 -0.0233
-4 13 9 -0.9748 -0.0120
-4 13 10 0.0536 -0.0487
-4 13 11 -1.5568 0.0153
-4 13 12 -0.1467 -0.0462
-4 13 13 -1.4064 0.0088
-4 13 14 -0.7829 0.0125
-4 13 15 -1.2372 -0.0427
-4 13 16 -0.9338 0.0424
-4 13 17 -0.4546 -0.0320
-4 13 18 -0.3231 0.0339
-4 13 19 -0.7896 0.0287
-4 14 1 -0.7296 0.0127
-4 14 2 1.4281 0.0155
-4 14 3 -0.3289 0.0314
-4 14 4 -0.1469 -0.0037
-4 14 5 -0.5242 0.0145
-4 14 6 -1.4584 -0.0169
-4 14 7 -0.1044 0.0070
-4 14 8 -0.0765 -0.0110
-4 14 9 0.5493 0.0144
-4 14 10 1.9103 0.0022
-4 14 11 0.3825 0.0235
-4 14 12 1.9017 0.0096
-4 14 13 0.6783 0.0064
-4 14 14 1.5121 0.0129
-4 14 15 0.7446 -0.0377
-4 14 16 0.3904 0.0009
-4 14 17 0.9547 -0.0459
-4 14 18 0.2474 -0.0547
-4 14 19 0.8017 -0.0414
-4 15 1 -4.1146 -0.0026
-4 15 2 1.2192 -0.0222
-4 15 3 -2.5113 -0.0037
-4 15 4 1.9213 0.0088
-4 15 5 0.4843 -0.0145
-4 15 6 1.0670 0.0390
-4 15 7 1.3033 -0.0393
-4 15 8 -1.2135 0.0231
-4 15 9 -1.0750 -0.0382
-4 15 10 -1.3673 -0.0031
-4 15 11 -2.2002 -0.0151
-4 15 12 -0.7441 -0.0007
-4 15 13 -2.2275 -0.0105
-4 15 14 -0.5164 0.0159
-4 15 15 -1.9409 -0.0218
-4 15 16 -0.0910 0.0159
-4 15 17 -0.7876 0.0237
-4 15 18 -0.4345 0.0022
-4 16 1 -0.5592 -0.0005
-4 16 2 3.2859 0.0281
-4 16 3 -2.2099 0.0134
-4 16 4 1.9930 0.0377
-4 16 5 -1.9978 -0.0058
-4 16 6 0.6781 0.0428
-4 16 7 0.8522 -0.0141
-4 16 8 1.1158 0.0394
-4 16 9 2.4105 0.0082
-4 16 10 1.6236 0.0175
-4 16 11 1.3379 0.0243
-4 16 12 1.1465 0.0008
-4 16 13 1.1765 0.0128
-4 16 14 0.9247 -0.0172
-4 16 15 0.0411 -0.0139
-4 16 16 0.7365 -0.0427
-4 16 17 -0.3603 -0.0300
-4 16 18 0.1901 -0.0785
-4 17 1 -3.2377 -0.0136
-4 17 2 0.9620 -0.0302
-4 17 3 -2.6117 -0.0385
-4 17 4 1.2606 -0.0049
-4 17 5 -0.6160 -0.0420
-4 17 6 0.3531 0.0196
-4 17 7 -0.3689 -0.0376
-4 17 8 -1.4539 -0.0015
-4 17 9 -1.4445 -0.0093
-4 17 10 -0.6204 -0.0295
-4 17 11 -1.7189 0.0219
-4 17 12 -0.0972 -0.0087
-4 17 13 -1.1333 0.0219
-4 17 14 -0.3593 0.0141
-4 17 15 -0.7168 0.0284
-4 17 16 0.5159 0.0036
-4 17 17 -0.7240 0.0435
-4 18 1 -0.1724 0.0134
-4 18 2 1.5592 0.0190
-4 18 3 -1.2964 0.0180
-4 18 4 1.0804 0.0108
-4 18 5 -0.9024 0.0046
-4 18 6 1.0567 -0.0028
-4 18 7 1.4229 0.0121
-4 18 8 1.7151 -0.0082
-4 18 9 1.7758 0.0354
-4 18 10 1.2809 -0.0259
-4 18 11 -0.0489 0.0553
-4 18 12 0.9949 -0.0200
-4 18 13 -0.0033 0.0317
-4 18 14 0.1257 -0.0009
-4 18 15 -0.3614 -0.0027
-4 18 16 0.1207 -0.0049
-4 18 17 -0.6676 -0.0155
-4 19 1 -0.5926 0.0133
-4 19 2 0.3014 -0.0089
-4 19 3 -0.9223 -0.0042
-4 19 4 0.3053 -0.0079
-4 19 5 -0.0715 -0.0024
-4 19 6 -0.3727 -0.0224
-4 19 7 -0.8319 0.0116
-4 19 8 -0.3954 -0.0288
-4 19 9 -1.2315 0.0137
-4 19 10 1.0390 -0.0235
-4 19 11 -1.6961 0.0090
-4 19 12 1.1817 -0.0178
-4 19 13 -1.3160 -0.0126
-4 19 14 0.3733 -0.0075
-4 19 15 0.2227 -0.0163
-4 19 16 0.3299 -0.0099
-4 20 1 0.1889 0.0031
-4 20 2 -0.2266 -0.0008
-4 20 3 -1.6909 0.0006
-4 20 4 0.1248 0.0082
-4 20 5 -0.9564 -0.0007
-4 20 6 0.7486 -0.0066
-4 20 7 1.4003 0.0195
-4 20 8 1.5014 -0.0248
-4 20 9 1.2097 0.0162
-4 20 10 1.1608 -0.0123
-4 20 11 -0.0326 0.0206
-4 20 12 1.6366 0.0241
-4 20 13 -0.7621 0.0203
-4 20 14 0.4504 0.0602
-4 20 15 -0.7848 0.0097
-4 21 1 1.1767 0.0163
-4 21 2 0.2156 0.0133
-4 21 3 -0.0838 0.0058
-4 21 4 0.8462 0.0085
-4 21 5 -1.3652 -0.0220
-4 21 6 -0.6904 -0.0066
-4 21 7 -1.9045 -0.0124
-4 21 8 -0.1055 -0.0155
-4 21 9 -1.0708 -0.0065
-4 21 10 0.7113 -0.0020
-4 21 11 -0.8545 -0.0183
-4 21 12 0.2941 -0.0081
-4 21 13 -0.6942 -0.0391
-4 21 14 0.4093 -0.0182
-4 22 1 0.7886 -0.0173
-4 22 2 -1.2140 0.0165
-4 22 3 -0.9740 -0.0119
-4 22 4 0.9165 0.0246
-4 22 5 -0.3551 -0.0140
-4 22 6 1.7377 0.0220
-4 22 7 1.2142 0.0051
-4 22 8 1.1906 -0.0006
-4 22 9 0.6890 0.0248
-4 22 10 0.7024 -0.0042
-4 22 11 0.8871 0.0179
-4 22 12 0.7026 0.0103
-4 22 13 0.0358 0.0098
-4 23 1 0.8599 -0.0031
-4 23 2 -0.8372 0.0131
-4 23 3 -0.1456 0.0103
-4 23 4 -0.4297 0.0023
-4 23 5 -2.4156 0.0106
-4 23 6 -1.0652 0.0108
-4 23 7 -1.7760 -0.0108
-4 23 8 -0.0355 -0.0210
-4 23 9 -0.5478 -0.0121
-4 23 10 0.2479 -0.0367
-4 23 11 0.2319 0.0093
-4 23 12 -0.6386 -0.0224
-4 24 1 0.7056 -0.0239
-4 24 2 -0.7684 0.0056
-4 24 3 0.6483 0.0007
-4 24 4 0.8714 -0.0409
-4 24 5 0.2940 0.0057
-4 24 6 0.9190 -0.0463
-4 24 7 0.5790 0.0223
-4 24 8 -0.0466 0.0003
-4 24 9 0.2802 0.0551
-4 24 10 0.3548 0.0100
-4 25 1 -0.1950 0.0303
-4 25 2 -0.9738 -0.0189
-4 25 3 -0.0789 0.0406
-4 25 4 -0.7155 -0.0227
-4 25 5 -1.0710 0.0838
-4 25 6 -0.3476 -0.0218
-4 25 7 -0.4412 0.0354
-4 25 8 -0.4073 -0.0502
-4 26 5 -0.4066 0.0236
-3 0 2 52.5606 -0.9361
-3 0 4 10.5934 -0.4496
-3 0 6 -4.9897 -0.1006
-3 0 8 1.2214 -0.0929
-3 0 10 5.5229 -0.1824
-3 0 12 4.4588 -0.0948
-3 0 14 -0.3556 0.0907
-3 0 16 -1.5637 0.2204
-3 0 18 -0.8172 0.1668
-3 0 20 0.1167 0.0299
-3 1 1 -58.3923 0.6827
-3 1 2 0.7151 -0.4147
-3 1 3 -28.3759 0.5236
-3 1 4 7.0904 -0.4446
-3 1 5 3.1845 0.2686
-3 1 6 -0.1770 -0.2312
-3 1 7 1.4187 0.0442
-3 1 8 -3.8454 -0.0009
-3 1 9 -5.6538 0.0181
-3 1 10 -3.5298 0.1531
-3 1 11 -5.8589 0.0767
-3 1 12 -1.2937 0.2587
-3 1 13 -1.9957 0.0595
-3 1 14 -0.4824 0.2434
-3 1 15 0.4215 -0.0704
-3 1 16 -0.7470 0.0562
-3 1 17 0.8604 -0.1320
-3 1 18 -0.4332 -0.1175
-3 1 19 0.7531 -0.0370
-3 1 20 -0.2045 -0.1568
-3 1 21 -0.4331 0.0434
-3 2 1 16.8409 0.1550
-3 2 2 31.6744 -0.7317
-3 2 3 -11.6630 0.3231
-3 2 4 9.5449 -0.2881
-3 2 5 -5.5550 0.2932
-3 2 6 0.0487 0.2065
-3 2 7 5.8564 0.1108
-3 2 8 3.2066 0.2682
-3 2 9 6.6262 -0.1099
-3 2 10 5.4423 0.0460
-3 2 11 3.1241 -0.2399
-3 2 12 4.2237 -0.0708
-3 2 13 0.3254 -0.2670
-3 2 14 0.2507 -0.0209
-3 2 15 0.6557 -0.1214
-3 2 16 -1.5265 0.0406
-3 2 17 0.5505 0.0715
-3 2 18 -0.9485 0.0049
-3 2 19 0.8001 0.1608
-3 2 20 0.3165 -0.0346
-3 2 21 0.5652 0.1183
-3 2 22 0.2120 -0.0216
-3 3 1 -16.3793 0.2093
-3 3 2 -1.7474 -0.2512
-3 3 3 -12.2630 0.2090
-3 3 4 10.2833 -0.3523
-3 3 5 -4.4413 -0.0583
-3 3 6 -0.8454 -0.1854
-3 3 7 -4.4816 -0.3029
-3 3 8 -6.4029 0.0537
-3 3 9 -6.0736 -0.2433
-3 3 10 -4.9210 0.1397
-3 3 11 -4.7353 -0.0106
-3 3 12 0.1921 0.1740
-3 3 13 -2.5913 0.1166
-3 3 14 1.6093 0.1445
-3 3 15 -0.7464 0.0760
-3 3 16 -0.5871 0.0133
-3 3 17 0.3379 0.0463
-3 3 18 -1.6407 -0.0876
-3 3 19 0.1761 0.0688
-3 3 20 -0.9784 -0.0987
-3 3 21 -0.4991 0.0558
-3 3 22 0.3072 -0.0535
-3 4 1 16.5774 0.0152
-3 4 2 3.3472 -0.2337
-3 4 3 -8.1854 -0.0359
-3 4 4 8.4793 -0.0311
-3 4 5 -4.0196 -0.0661
-3 4 6 7.7642 0.3131
-3 4 7 5.5319 -0.0815
-3 4 8 6.2517 0.3263
-3 4 9 4.6032 -0.0687
-3 4 10 4.7726 0.0755
-3 4 11 -0.3920 -0.0533
-3 4 12 3.4920 -0.1005
-3 4 13 -3.3295 -0.0656
-3 4 14 2.5639 -0.0844
-3 4 15 -1.7337 -0.0058
-3 4 16 1.0696 -0.0675
-3 4 17 0.1666 0.0435
-3 4 18 0.1956 -0.0828
-3 4 19 1.3991 0.0328
-3 4 20 -0.0487 -0.0392
-3 4 21 0.2993 -0.0069
-3 4 22 0.0117 0.0297
-3 5 1 5.0437 -0.0082
-3 5 2 -2.2044 -0.0389
-3 5 3 -4.2927 0.0376
-3 5 4 5.9748 -0.0251
-3 5 5 -11.4317 -0.1214
-3 5 6 0.8076 0.1009
-3 5 7 -9.2292 -0.2223
-3 5 8 -2.4385 0.1062
-3 5 9 -5.1843 -0.1414
-3 5 10 0.0133 -0.0488
-3 5 11 -2.4698 0.0444
-3 5 12 4.4523 -0.0878
-3 5 13 -3.2410 0.1048
-3 5 14 4.7494 -0.0273
-3 5 15 -3.7469 0.0547
-3 5 16 1.4177 -0.0023
-3 5 17 -2.3148 0.0546
-3 5 19 -0.5246 0.0557
-3 5 20 -0.6022 0.0204
-3 5 21 0.4771 0.0124
-3 5 22 0.5963 0.0319
-3 6 1 4.6406 0.0565
-3 6 2 -0.2152 -0.0916
-3 6 3 -4.8206 -0.0796
-3 6 4 10.4806 -0.0396
-3 6 5 -4.3982 -0.2026
-3 6 6 12.3324 0.0788
-3 6 7 -0.0079 -0.1469
-3 6 8 6.9409 0.0754
-3 6 9 -1.2415 0.0265
-3 6 10 2.0428 -0.0378
-3 6 11 -4.1668 0.0965
-3 6 12 1.6945 -0.0957
-3 6 13 -4.4523 0.0505
-3 6 14 4.1992 -0.0176
-3 6 15 -2.8324 0.0110
-3 6 16 3.9661 -0.0044
-3 6 17 -1.5206 -0.0205
-3 6 18 1.6982 -0.0337
-3 6 19 -0.3398 -0.0534
-3 6 20 -0.4295 -0.0043
-3 6 21 -0.3385 -0.0668
-3 6 22 -0.2735 0.0550
-3 7 1 0.7376 0.0641
-3 7 2 1.2531 -0.0642
-3 7 3 -6.3605 0.1144
-3 7 4 5.5821 -0.0254
-3 7 5 -14.0062 0.0433
-3 7 6 5.1998 0.0872
-3 7 7 -9.7639 -0.0095
-3 7 8 3.0331 0.0266
-3 7 9 -1.9962 -0.0033
-3 7 10 3.2788 -0.1187
-3 7 11 0.3797 0.0581
-3 7 12 3.9435 -0.1154
-3 7 13 -2.5525 0.0229
-3 7 14 3.3589 -0.0040
-3 7 15 -4.3143 -0.0359
-3 7 16 2.0223 0.0558
-3 7 17 -3.0733 -0.0099
-3 7 18 1.0628 0.0237
-3 7 19 -0.6917 0.0159
-3 7 20 0.2408 0.0082
-3 7 21 0.8222 -0.0094
-3 8 1 -0.5258 0.1000
-3 8 2 2.8416 -0.0595
-3 8 3 -2.9647 0.0328
-3 8 4 9.1273 -0.0630
-3 8 5 -5.5186 -0.0677
-3 8 6 10.6413 -0.0202
-3 8 7 -5.4341 -0.0331
-3 8 8 4.2978 0.0225
-3 8 9 -4.3355 0.0530
-3 8 10 -0.9616 -0.0097
-3 8 11 -2.3677 0.0339
-3 8 12 -0.1764 -0.0332
-3 8 13 -0.7786 -0.0235
-3 8 14 3.0968 0.0172
-3 8 15 -1.0326 -0.0556
-3 8 16 3.5400 0.0200
-3 8 17 -1.9272 -0.0434
-3 8 18 1.7261 -0.0039
-3 8 19 -1.4059 -0.0212
-3 8 20 -0.1798 -0.0077
-3 8 21 -0.2605 -0.0130
-3 9 1 -0.3163 0.0280
-3 9 2 0.0293 -0.0645
-3 9 3 -3.3330 0.0666
-3 9 4 2.9186 -0.0090
-3 9 5 -7.7546 0.0123
-3 9 6 5.9805 0.0660
-3 9 7 -5.1581 -0.0458
-3 9 8 4.9905 0.0146
-3 9 9 0.0501 -0.0373
-3 9 10 1.7415 -0.0490
-3 9 11 1.0605 0.0091
-3 9 12 -0.1920 -0.0177
-3 9 13 -0.9148 -0.0080
-3 9 14 -0.0454 0.0615
-3 9 15 -2.2688 -0.0103
-3 9 16 0.7915 0.0590
-3 9 18 1.1805 -0.0191
-3 9 19 -0.5841 0.0222
-3 9 20 0.3314 -0.0364
-3 9 21 0.8085 0.0029
-3 10 1 0.6924 0.0644
-3 10 2 -1.3741 0.0216
-3 10 3 1.3164 -0.0075
-3 10 4 1.2353 0.0381
-3 10 5 -2.2795 -0.0879
-3 10 6 3.5133 0.0824
-3 10 7 -5.1040 -0.0527
-3 10 8 1.9531 0.1099
-3 10 9 -2.8524 0.0092
-3 10 10 -0.4756 0.0474
-3 10 11 0.8588 0.0005
-3 10 12 -0.7513 -0.0094
-3 10 13 2.0380 -0.0312
-3 10 14 1.0845 -0.0138
-3 10 15 0.8471 -0.0353
-3 10 16 1.9522 -0.0184
-3 10 17 -1.1196 0.0032
-3 10 18 1.4401 -0.0188
-3 10 19 -1.4226 -0.0001
-3 10 20 0.3188 -0.0283
-3 11 1 2.8380 -0.0466
-3 11 2 -2.4399 -0.0408
-3 11 3 2.6231 -0.0389
-3 11 4 -1.5656 0.0707
-3 11 5 0.4735 -0.0588
-3 11 6 2.3846 0.1263
-3 11 7 -1.0217 -0.0583
-3 11 8 3.0886 0.0430
-3 11 9 -1.3468 -0.0055
-3 11 10 0.3438 -0.0386
-3 11 11 -0.6327 0.0280
-3 11 12 -1.3440 -0.0278
-3 11 13 -0.2612 0.0070
-3 11 14 -1.5997 0.0287
-3 11 15 -0.4730 0.0197
-3 11 16 -0.7329 0.0046
-3 11 17 -0.7761 0.0421
-3 11 18 0.3751 -0.0244
-3 11 19 -1.0229 0.0343
-3 11 20 0.4156 0.0232
-3 12 2 -3.2457 0.0384
-3 12 3 3.0127 -0.0391
-3 12 4 -3.3509 0.0280
-3 12 5 0.6107 -0.1074
-3 12 6 -1.2464 0.0344
-3 12 7 -2.1304 -0.0524
-3 12 8 1.4429 0.0334
-3 12 9 -1.3341 0.0378
-3 12 10 1.6911 -0.0158
-3 12 11 0.3337 0.0658
-3 12 12 0.8745 -0.0322
-3 12 13 1.4308 0.0314
-3 12 14 1.2772 0.0058
-3 12 15 1.5413 0.0073
-3 12 16 0.8816 0.0187
-3 12 17 0.2632 0.0189
-3 12 18 1.0102 -0.0140
-3 12 19 -0.7146 -0.0405
-3 12 20 1.0787 -0.0331
-3 13 1 0.4484 -0.0513
-3 13 2 -1.8540 -0.0226
-3 13 3 2.2019 -0.0453
-3 13 4 -1.7288 0.0410
-3 13 5 2.6165 -0.0103
-3 13 6 0.4669 0.0423
-3 13 7 0.5444 0.0387
-3 13 8 1.2610 -0.0289
-3 13 9 -2.2311 0.0748
-3 13 10 0.5908 -0.0660
-3 13 11 -2.5146 0.0553
-3 13 12 -0.4804 -0.0445
-3 13 13 -2.0084 0.0023
-3 13 14 -1.3884 0.0038
-3 13 15 -0.6609 -0.0146
-3 13 16 -1.4600 0.0068
-3 13 17 0.1008 0.0193
-3 13 18 -0.9997 0.0235
-3 13 19 -1.0690 0.0379
-3 14 1 0.2574 0.0267
-3 14 2 1.0245 0.0173
-3 14 3 0.3321 -0.0093
-3 14 4 -1.5341 -0.0034
-3 14 5 -0.4807 -0.0376
-3 14 6 -2.1339 -0.0182
-3 14 7 -0.2045 0.0078
-3 14 8 0.5701 -0.0268
-3 14 9 0.3495 0.0496
-3 14 10 2.4694 -0.0389
-3 14 11 0.3288 0.0388
-3 14 12 2.7459 -0.0156
-3 14 13 0.7572 0.0049
-3 14 14 2.6599 0.0401
-3 14 15 0.8253 -0.0089
-3 14 16 0.9548 0.0494
-3 14 17 1.0136 0.0017
-3 14 18 0.2865 -0.0193
-3 14 19 0.2531 -0.0353
-3 15 1 -3.1687 -0.0295
-3 15 2 0.5324 -0.0133
-3 15 3 -1.6369 -0.0395
-3 15 4 1.2502 -0.0081
-3 15 5 0.1422 -0.0188
-3 15 6 0.1987 -0.0215
-3 15 7 0.0473 0.0128
-3 15 8 -1.3575 -0.0364
-3 15 9 -1.7387 0.0280
-3 15 10 -1.1985 -0.0135
-3 15 11 -2.2052 0.0030
-3 15 12 -1.3396 0.0120
-3 15 13 -1.9489 -0.0209
-3 15 14 -0.9184 0.0216
-3 15 15 -0.9780 -0.0131
-3 15 16 -0.4043 0.0227
-3 15 17 0.0461 0.0279
-3 15 18 -0.8808 0.0239
-3 16 1 -0.2881 0.0310
-3 16 2 3.5397 0.0344
-3 16 3 -1.6118 0.0135
-3 16 4 1.4857 0.0375
-3 16 5 -1.1596 -0.0204
-3 16 6 -0.3399 0.0289
-3 16 7 1.3634 -0.0138
-3 16 8 0.6958 0.0121
-3 16 9 2.0736 -0.0035
-3 16 10 1.9937 -0.0035
-3 16 11 1.0403 -0.0276
-3 16 12 1.7680 0.0146
-3 16 13 0.8617 -0.0439
-3 16 14 1.3652 0.0240
-3 16 15 -0.1138 -0.0112
-3 16 16 0.9822 0.0006
-3 16 17 0.1032 0.0292
-3 16 18 0.1236 -0.0400
-3 17 1 -2.2456 -0.0310
-3 17 2 1.2566 -0.0036
-3 17 3 -2.5118 -0.0356
-3 17 4 1.6003 0.0083
-3 17 5 -1.7583 -0.0263
-3 17 6 -0.6678 0.0100
-3 17 7 -1.4702 -0.0211
-3 17 8 -2.8332 0.0064
-3 17 9 -1.5153 -0.0044
-3 17 10 -1.6102 0.0037
-3 17 11 -0.9988 -0.0077
-3 17 12 -1.0437 0.0033
-3 17 13 -0.1619 -0.0212
-3 17 14 -0.5429 -0.0043
-3 17 15 -0.1436 0.0018
-3 17 16 0.6979 -0.0162
-3 17 17 -0.4150 0.0323
-3 18 1 -0.6367 -0.0017
-3 18 2 2.0036 0.0264
-3 18 3 -0.7195 -0.0105
-3 18 4 1.1092 0.0295
-3 18 5 -0.0724 -0.0168
-3 18 6 0.4762 0.0183
-3 18 7 1.4208 -0.0031
-3 18 8 1.2934 0.0044
-3 18 9 0.9369 -0.0020
-3 18 10 1.8067 -0.0105
-3 18 11 -0.4310 -0.0056
-3 18 12 1.4423 0.0056
-3 18 13 0.1201 -0.0026
-3 18 14 0.1444 0.0064
-3 18 15 -0.2854 0.0369
-3 18 16 0.3927 -0.0170
-3 18 17 -0.4183 0.0610
-3 19 1 0.0577 -0.0085
-3 19 2 1.2827 0.0117
-3 19 3 -0.4702 -0.0050
-3 19 4 1.2529 0.0190
-3 19 5 -0.5774 0.0034
-3 19 6 -1.1912 -0.0108
-3 19 7 -1.8200 0.0129
-3 19 8 -2.4332 -0.0164
-3 19 9 -1.7228 0.0178
-3 19 10 -0.6314 -0.0141
-3 19 11 -1.4859 0.0034
-3 19 12 0.3473 -0.0290
-3 19 13 -0.7615 -0.0296
-3 19 14 0.3728 -0.0407
-3 19 15 0.0816 -0.0243
-3 19 16 0.7948 -0.0446
-3 20 1 -0.5952 -0.0205
-3 20 2 -0.1120 -0.0163
-3 20 3 -0.8998 -0.0170
-3 20 4 0.0946 -0.0013
-3 20 5 0.4760 0.0145
-3 20 6 1.1451 -0.0023
-3 20 7 1.2569 0.0459
-3 20 8 1.9535 -0.0046
-3 20 9 -0.3494 0.0144
-3 20 10 1.6406 0.0110
-3 20 11 -1.1208 -0.0046
-3 20 12 1.7566 0.0250
-3 20 13 -0.6093 0.0120
-3 20 14 0.2283 0.0220
-3 20 15 -0.4387 0.0381
-3 21 1 1.3084 -0.0037
-3 21 2 1.1304 0.0076
-3 21 3 0.3258 -0.0051
-3 21 4 1.2496 0.0115
-3 21 5 -1.0298 -0.0098
-3 21 6 -1.6453 -0.0181
-3 21 7 -2.1916 0.0083
-3 21 8 -1.6689 -0.0287
-3 21 9 -1.6103 0.0003
-3 21 10 -0.3139 0.0004
-3 21 11 -1.2947 -0.0231
-3 21 12 0.3777 0.0102
-3 21 13 -0.8682 -0.0366
-3 21 14 0.8708 -0.0038
-3 22 1 0.4593 -0.0154
-3 22 2 -0.6858 -0.0083
-3 22 3 -0.2929 -0.0143
-3 22 4 1.4201 -0.0022
-3 22 5 1.0631 -0.0168
-3 22 6 2.4633 0.0125
-3 22 7 1.0551 0.0042
-3 22 8 1.7403 0.0256
-3 22 9 -1.0277 0.0066
-3 22 10 0.5815 0.0350
-3 22 11 -0.5333 -0.0110
-3 22 12 0.1233 0.0183
-3 22 13 -0.1206 -0.0103
-3 23 1 0.9029 -0.0275
-3 23 2 -0.3213 0.0264
-3 23 3 -0.2167 -0.0181
-3 23 4 0.1873 0.0273
-3 23 5 -1.6677 0.0001
-3 23 6 -1.0823 0.0304
-3 23 7 -1.0161 -0.0120
-3 23 8 -0.4087 -0.0015
-3 23 9 -0.7029 -0.0333
-3 23 10 -0.1220 -0.0102
-3 23 11 -0.4464 -0.0189
-3 23 12 -0.3877 0.0017
-3 24 1 0.8266 -0.0239
-3 24 2 -0.1337 0.0112
-3 24 3 0.7460 -0.0160
-3 24 4 1.4011 -0.0234
-3 24 5 0.5357 -0.0312
-3 24 6 1.3719 -0.0143
-3 24 7 0.3219 -0.0220
-3 24 8 0.5322 0.0346
-3 24 9 -0.5473 0.0105
-3 24 10 0.1722 0.0327
-3 25 1 0.0433 -0.0023
-3 25 2 -0.5392 0.0116
-3 25 3 -0.0530 0.0120
-3 25 4 0.3115 -0.0023
-3 25 5 -0.5687 0.0530
-3 25 6 0.2477 -0.0045
-3 25 7 0.2455 0.0131
-3 25 8 -0.1757 -0.0167
-3 25 9 -0.2086 -0.0318
-3 26 5 -0.3831 0.0374
-3 26 6 0.5209 -0.0418
-2 0 2 64.0559 -0.2074
-2 0 4 8.2175 0.3161
-2 0 6 -6.7393 0.3008
-2 0 8 2.9396 -0.1150
-2 0 10 6.8196 -0.3973
-2 0 12 3.8335 -0.3135
-2 0 14 -0.1271 -0.0838
-2 0 16 -0.5558 0.1088
-2 0 18 -0.5933 0.1386
-2 0 20 0.4486 0.0977
-2 1 1 -70.5685 0.8367
-2 1 2 5.1043 -0.1749
-2 1 3 -31.7097 0.2117
-2 1 4 7.7138 -0.1483
-2 1 5 0.9965 -0.3398
-2 1 6 -1.8782 -0.3091
-2 1 7 1.2105 -0.2577
-2 1 8 -4.7374 -0.3553
-2 1 9 -4.2261 0.1587
-2 1 10 -3.2753 -0.1485
-2 1 11 -5.3544 0.2589
-2 1 12 -1.1822 0.1327
-2 1 13 -1.2877 0.0703
-2 1 14 -0.7901 0.2162
-2 1 15 1.5746 -0.0933
-2 1 16 -0.7032 0.1306
-2 1 17 0.9180 -0.0944
-2 1 18 -0.4303 0.0537
-2 1 19 -0.3206 -0.0301
-2 1 20 -0.4567 -0.0019
-2 1 21 -0.5464 -0.0297
-2 2 1 10.3412 0.3763
-2 2 2 39.1536 -0.3794
-2 2 3 -13.0326 0.3342
-2 2 4 8.4525 -0.0509
-2 2 5 -4.2203 0.3465
-2 2 6 -0.9654 0.1127
-2 2 7 5.5237 0.3713
-2 2 8 3.9898 0.0200
-2 2 9 6.4335 0.2287
-2 2 10 5.4712 -0.0708
-2 2 11 3.2990 -0.0357
-2 2 12 2.9155 -0.0186
-2 2 13 0.4049 -0.2239
-2 2 14 -0.0129 0.0666
-2 2 15 1.1276 -0.1865
-2 2 16 -0.6381 0.0651
-2 2 17 1.5170 -0.1046
-2 2 18 -0.3984 -0.0306
-2 2 19 1.1112 -0.0290
-2 2 20 0.6259 -0.0820
-2 2 21 0.0829 0.0444
-2 3 1 -19.2618 0.5251
-2 3 2 6.8023 -0.2550
-2 3 3 -14.2521 0.3798
-2 3 4 12.1574 -0.0903
-2 3 5 -5.8518 -0.0029
-2 3 6 -3.6986 -0.1602
-2 3 7 -3.7345 -0.1485
-2 3 8 -7.9626 -0.1777
-2 3 9 -4.1444 -0.0599
-2 3 10 -4.3689 -0.0509
-2 3 11 -3.4680 -0.0472
-2 3 12 0.0459 0.1348
-2 3 13 -1.3474 -0.1380
-2 3 14 0.2732 0.1481
-2 3 15 0.4475 -0.1167
-2 3 16 -1.0064 0.0619
-2 3 17 0.4722 0.0483
-2 3 18 -1.6679 0.0280
-2 3 19 -0.3064 0.1352
-2 3 20 -1.2890 -0.0082
-2 3 21 -0.3437 0.0775
-2 4 1 10.6640 0.2744
-2 4 2 3.7639 -0.2329
-2 4 3 -9.6462 0.1629
-2 4 4 8.2357 -0.1192
-2 4 5 -4.0195 0.0538
-2 4 6 7.0542 0.0155
-2 4 7 4.0510 -0.0012
-2 4 8 5.3002 0.0879
-2 4 9 4.2679 0.0039
-2 4 10 3.1391 0.1184
-2 4 11 -0.0463 -0.0206
-2 4 12 1.8292 0.1314
-2 4 13 -3.0623 -0.0691
-2 4 14 1.8619 0.1196
-2 4 15 -0.6942 -0.0304
-2 4 16 1.3508 -0.0096
-2 4 17 1.7838 -0.0033
-2 4 19 1.9261 0.0099
-2 4 20 0.0815 -0.1385
-2 4 21 -0.0595 0.0310
-2 4 22 -0.2233 -0.0485
-2 5 1 7.3732 0.2026
-2 5 2 3.9012 -0.0588
-2 5 3 -4.0314 0.1622
-2 5 4 8.4088 0.2044
-2 5 5 -9.9227 -0.0163
-2 5 6 -0.4477 0.2258
-2 5 7 -7.0489 -0.0853
-2 5 8 -2.7349 0.0884
-2 5 9 -3.5788 -0.0705
-2 5 10 1.1859 -0.0035
-2 5 11 -1.6066 -0.0602
-2 5 12 4.0914 0.0202
-2 5 13 -2.5479 -0.1140
-2 5 14 2.7538 -0.0121
-2 5 15 -2.9626 -0.0561
-2 5 16 0.4869 -0.0594
-2 5 17 -1.6606 0.0975
-2 5 19 -0.0930 0.1123
-2 5 20 -0.7447 0.0197
-2 5 21 0.4107 0.0249
-2 5 22 0.6627 0.0035
-2 6 1 2.3756 0.0600
-2 6 2 -2.2205 -0.0882
-2 6 3 -6.4470 -0.0126
-2 6 4 10.0142 0.0284
-2 6 5 -6.4472 -0.1520
-2 6 6 10.8727 0.0686
-2 6 7 -2.0500 -0.1604
-2 6 8 4.7383 0.0595
-2 6 9 -1.7686 -0.0088
-2 6 10 0.5320 0.0281
-2 6 11 -4.3659 0.0782
-2 6 12 1.4757 0.0255
-2 6 13 -4.8310 0.0566
-2 6 14 4.1029 0.0520
-2 6 15 -2.2398 0.0377
-2 6 16 3.6424 -0.0275
-2 6 17 -0.1496 0.0430
-2 6 18 1.4565 -0.0784
-2 6 19 0.5234 0.0245
-2 6 20 -0.5336 -0.0357
-2 6 21 -0.0042 -0.0156
-2 7 1 1.4373 0.0774
-2 7 2 4.1134 -0.0317
-2 7 3 -6.0133 0.0129
-2 7 4 7.9443 0.1655
-2 7 5 -11.7657 -0.0531
-2 7 6 5.8212 0.1672
-2 7 7 -7.6167 -0.0304
-2 7 8 4.0606 -0.0053
-2 7 9 -1.2616 0.0212
-2 7 10 4.6126 -0.0686
-2 7 11 0.1671 0.0546
-2 7 12 3.7012 -0.0189
-2 7 13 -3.0405 -0.0074
-2 7 14 1.9328 -0.0104
-2 7 15 -4.4032 -0.0119
-2 7 16 1.4952 -0.0319
-2 7 17 -2.5541 0.0380
-2 7 18 1.1943 -0.0165
-2 7 19 -0.2397 0.0152
-2 7 20 0.2782 0.0434
-2 7 21 0.4064 -0.0350
-2 8 1 -1.0853 0.0312
-2 8 2 2.6151 -0.0888
-2 8 3 -5.2947 0.0058
-2 8 4 10.4642 -0.0206
-2 8 5 -8.4951 -0.0541
-2 8 6 10.2640 0.0106
-2 8 7 -6.8648 -0.0027
-2 8 8 2.5609 -0.0123
-2 8 9 -4.1180 0.0924
-2 8 10 -1.2511 -0.0580
-2 8 11 -2.6419 0.0824
-2 8 12 1.0043 -0.0265
-2 8 13 -1.8368 0.0087
-2 8 14 3.5337 0.0318
-2 8 15 -1.3018 -0.0336
-2 8 16 3.0692 0.0069
-2 8 18 1.3463 -0.0068
-2 8 19 -0.4940 0.0267
-2 8 20 -0.4414 0.0073
-2 8 21 0.2851 -0.0214
-2 9 1 -0.7612 0.0452
-2 9 2 1.1382 -0.0390
-2 9 3 -4.5928 0.0284
-2 9 4 4.8089 0.0546
-2 9 5 -8.4727 0.0156
-2 9 6 7.5917 0.0128
-2 9 7 -5.3494 0.0089
-2 9 8 5.9169 -0.0840
-2 9 9 -0.0556 0.0177
-2 9 10 1.9311 -0.0400
-2 9 11 0.9038 0.0208
-2 9 12 -0.7289 0.0378
-2 9 13 -1.5761 -0.0203
-2 9 14 -0.8134 0.0463
-2 9 15 -2.9714 -0.0228
-2 9 16 0.9425 0.0031
-2 9 18 1.7785 -0.0098
-2 9 19 -0.6850 0.0012
-2 9 20 0.5398 0.0381
-2 9 21 0.3058 0.0135
-2 10 1 0.8199 0.0621
-2 10 2 -0.2129 -0.0638
-2 10 3 -0.3038 -0.0050
-2 10 4 4.0268 -0.0436
-2 10 5 -4.6844 -0.0661
-2 10 6 4.7636 -0.0188
-2 10 7 -5.9832 -0.0232
-2 10 8 1.7858 -0.0248
-2 10 9 -2.1244 0.0240
-2 10 10 0.1174 -0.0256
-2 10 11 1.0345 -0.0014
-2 10 12 0.4482 0.0400
-2 10 13 1.4806 -0.0459
-2 10 14 1.2815 0.0612
-2 10 15 0.6094 -0.0310
-2 10 16 1.4171 0.0117
-2 10 17 -0.7036 0.0381
-2 10 18 1.2822 -0.0139
-2 10 19 -0.5394 0.0172
-2 10 20 0.1340 -0.0288
-2 11 1 2.7438 0.0190
-2 11 2 -2.5100 -0.0055
-2 11 3 1.4139 0.0061
-2 11 4 -0.3943 0.0855
-2 11 5 -1.2627 0.0023
-2 11 6 4.1194 0.0745
-2 11 7 -2.6012 -0.0204
-2 11 8 3.6349 0.0111
-2 11 9 -1.7621 -0.0260
-2 11 10 -0.1084 0.0153
-2 11 11 -0.2399 -0.0318
-2 11 12 -2.1912 0.0330
-2 11 13 -0.7877 -0.0516
-2 11 14 -2.2947 0.0102
-2 11 15 -1.5181 -0.0361
-2 11 16 -0.3394 -0.0510
-2 11 17 -1.4693 -0.0067
-2 11 18 1.2249 -0.0266
-2 11 19 -1.3232 0.0298
-2 11 20 0.5732 0.0571
-2 12 2 -2.5643 0.0189
-2 12 3 2.9902 -0.0431
-2 12 4 -2.1442 0.0322
-2 12 5 -0.5170 -0.1079
-2 12 6 -0.1934 0.0125
-2 12 7 -3.1186 -0.0619
-2 12 8 2.3796 -0.0330
-2 12 9 -1.5194 -0.0098
-2 12 10 2.7016 -0.0388
-2 12 11 0.5914 -0.0082
-2 12 12 1.8532 0.0242
-2 12 13 1.8762 -0.0170
-2 12 14 1.1028 0.0396
-2 12 15 1.7848 0.0257
-2 12 16 0.1010 -0.0134
-2 12 17 0.6716 0.0630
-2 12 18 1.0353 -0.0401
-2 12 19 0.0620 -0.0202
-2 12 20 1.1753 -0.0234
-2 13 1 0.4688 -0.0108
-2 13 2 -2.3645 0.0275
-2 13 3 2.5965 -0.0188
-2 13 4 -1.3425 0.0890
-2 13 5 2.5722 -0.0145
-2 13 6 1.3036 0.0582
-2 13 7 -0.7859 -0.0063
-2 13 8 1.5779 -0.0096
-2 13 9 -3.0478 0.0228
-2 13 10 0.4915 -0.0217
-2 13 11 -2.6087 0.0291
-2 13 12 -0.8512 -0.0131
-2 13 13 -2.8234 -0.0095
-2 13 14 -1.5632 -0.0246
-2 13 15 -1.6380 -0.0339
-2 13 16 -1.1510 -0.0648
-2 13 17 -0.4805 -0.0035
-2 13 18 -0.3237 -0.0226
-2 13 19 -1.0483 0.0200
-2 14 1 0.9742 -0.0106
-2 14 2 0.4191 0.0390
-2 14 3 1.3070 -0.0365
-2 14 4 -1.6509 0.0438
-2 14 5 0.1118 -0.0182
-2 14 6 -0.9463 -0.0021
-2 14 7 -0.5527 0.0421
-2 14 8 2.1905 -0.0639
-2 14 9 -0.4826 0.0381
-2 14 10 3.4970 -0.0691
-2 14 11 0.4588 0.0007
-2 14 12 3.3228 -0.0186
-2 14 13 1.3111 -0.0031
-2 14 14 2.0089 0.0038
-2 14 15 0.9737 0.0198
-2 14 16 -0.2762 -0.0141
-2 14 17 1.3794 0.0218
-2 14 18 0.0971 -0.0243
-2 14 19 0.7363 -0.0367
-2 15 1 -3.0435 -0.0089
-2 15 2 -0.0310 0.0033
-2 15 3 -0.8761 -0.0093
-2 15 4 0.4966 0.0260
-2 15 5 0.9693 0.0063
-2 15 6 -0.4656 -0.0093
-2 15 7 -0.4196 0.0299
-2 15 8 -1.3810 -0.0383
-2 15 9 -2.7115 0.0518
-2 15 10 -0.8966 -0.0045
-2 15 11 -3.0449 0.0301
-2 15 12 -0.8997 0.0260
-2 15 13 -2.7532 -0.0106
-2 15 14 -0.2209 0.0097
-2 15 15 -1.4715 -0.0308
-2 15 16 -0.4276 -0.0297
-2 15 17 -0.0676 -0.0112
-2 15 18 -0.9637 -0.0206
-2 16 1 0.0246 -0.0093
-2 16 2 2.4514 0.0121
-2 16 3 -1.0388 -0.0063
-2 16 4 1.8942 -0.0004
-2 16 5 0.1110 0.0199
-2 16 6 1.1419 -0.0199
-2 16 7 2.2975 0.0413
-2 16 8 1.7463 -0.0351
-2 16 9 2.1717 0.0024
-2 16 10 2.1583 -0.0149
-2 16 11 1.6492 -0.0363
-2 16 12 1.4349 0.0271
-2 16 13 1.3427 -0.0254
-2 16 14 0.5555 0.0217
-2 16 15 -0.1729 -0.0011
-2 16 16 -0.0079 -0.0011
-2 16 17 0.3490 0.0031
-2 16 18 -0.2283 -0.0093
-2 17 1 -2.0834 -0.0096
-2 17 2 0.9366 -0.0054
-2 17 3 -2.2603 -0.0056
-2 17 4 0.7644 0.0166
-2 17 5 -0.8500 0.0076
-2 17 6 -1.4165 0.0083
-2 17 7 -0.6936 0.0088
-2 17 8 -2.8248 0.0121
-2 17 9 -1.8708 0.0107
-2 17 10 -1.4026 0.0411
-2 17 11 -1.9230 -0.0174
-2 17 12 -0.8615 0.0564
-2 17 13 -0.5952 -0.0358
-2 17 14 -0.1430 0.0184
-2 17 15 -0.3364 -0.0144
-2 17 16 0.3589 -0.0375
-2 17 17 -0.4475 0.0054
-2 18 1 -0.9155 -0.0105
-2 18 2 0.8931 0.0020
-2 18 3 -1.6308 -0.0281
-2 18 4 1.4837 -0.0143
-2 18 5 0.2635 -0.0165
-2 18 6 1.5370 -0.0032
-2 18 7 3.1939 -0.0079
-2 18 8 1.5662 0.0081
-2 18 9 2.7131 -0.0283
-2 18 10 1.2372 0.0128
-2 18 11 0.9812 -0.0216
-2 18 12 0.4393 0.0356
-2 18 13 0.8028 0.0038
-2 18 14 -0.3917 0.0280
-2 18 15 -0.4173 0.0301
-2 18 16 0.2883 -0.0051
-2 18 17 -0.6207 0.0319
-2 19 1 0.0159 0.0002
-2 19 2 1.2728 0.0248
-2 19 3 -0.2408 0.0005
-2 19 4 0.4667 0.0249
-2 19 5 -0.1007 -0.0027
-2 19 6 -1.5207 -0.0088
-2 19 7 -1.2340 -0.0116
-2 19 8 -1.8374 0.0048
-2 19 9 -1.6952 -0.0164
-2 19 10 -0.0245 0.0291
-2 19 11 -1.7715 -0.0189
-2 19 12 0.2336 0.0195
-2 19 13 -0.4999 -0.0094
-2 19 14 0.0248 -0.0216
-2 19 15 0.2214 0.0200
-2 19 16 0.5677 -0.0510
-2 20 1 -1.2845 0.0013
-2 20 2 -0.7671 -0.0004
-2 20 3 -2.0843 -0.0211
-2 20 4 -0.1642 -0.0036
-2 20 5 0.7168 -0.0034
-2 20 6 1.5674 -0.0065
-2 20 7 3.0636 0.0179
-2 20 8 2.1170 -0.0025
-2 20 9 1.6371 -0.0083
-2 20 10 1.1979 0.0110
-2 20 11 -0.1824 -0.0133
-2 20 12 0.9671 0.0174
-2 20 13 -0.5839 0.0072
-2 20 14 0.0092 0.0034
-2 20 15 -0.8412 0.0303
-2 21 1 0.5807 0.0111
-2 21 2 1.0470 -0.0004
-2 21 3 0.0642 0.0178
-2 21 4 -0.1293 0.0007
-2 21 5 -1.1096 0.0111
-2 21 6 -2.0323 -0.0224
-2 21 7 -2.1934 0.0061
-2 21 8 -0.2515 -0.0136
-2 21 9 -1.3959 -0.0239
-2 21 10 1.2542 0.0209
-2 21 11 -0.9104 -0.0281
-2 21 12 0.7920 0.0270
-2 21 13 -0.2299 0.0046
-2 21 14 0.4984 0.0019
-2 22 1 -0.0596 0.0089
-2 22 2 -0.5534 0.0127
-2 22 3 -1.0674 0.0046
-2 22 4 0.8201 0.0025
-2 22 5 1.1888 -0.0098
-2 22 6 1.5818 -0.0139
-2 22 7 1.8284 -0.0020
-2 22 8 1.4477 -0.0009
-2 22 9 -0.0145 -0.0113
-2 22 10 0.8778 0.0274
-2 22 11 -0.3312 -0.0323
-2 22 12 0.4864 0.0143
-2 22 13 -0.7208 -0.0304
-2 23 1 0.0754 -0.0056
-2 23 2 -0.4641 -0.0014
-2 23 3 -0.8708 0.0014
-2 23 4 -0.6518 0.0158
-2 23 5 -1.6798 0.0062
-2 23 6 -1.1993 0.0388
-2 23 7 -1.0426 -0.0151
-2 23 8 0.8200 0.0317
-2 23 9 -0.6651 -0.0445
-2 23 10 1.1076 0.0252
-2 23 11 0.0141 -0.0239
-2 23 12 0.0506 0.0216
-2 24 1 0.6631 -0.0313
-2 24 2 -0.1067 0.0372
-2 24 3 -0.0490 -0.0203
-2 24 4 0.8384 0.0163
-2 24 5 0.0200 -0.0319
-2 24 6 0.0854 0.0137
-2 24 7 0.2702 -0.0416
-2 24 8 0.1020 0.0439
-2 24 9 -0.2136 -0.0346
-2 24 10 0.8497 0.0386
-2 25 1 -0.3840 -0.0088
-2 25 2 -0.7565 0.0235
-2 25 3 -0.4749 -0.0235
-2 25 4 0.0010 0.0190
-2 25 5 -0.7547 -0.0189
-2 25 6 0.0518 0.0254
-2 25 7 -0.2088 -0.0443
-2 25 8 0.1955 0.0355
-2 25 9 -0.5340 -0.0473
-2 26 1 0.1668 -0.0092
-2 26 4 0.2847 0.0074
-2 26 5 -0.6644 0.0138
-2 26 6 0.1496 0.0246
-1 0 2 68.1738 0.1291
-1 0 4 11.1651 0.6943
-1 0 6 -3.9808 0.6474
-1 0 8 2.3208 0.1243
-1 0 10 6.2676 -0.2032
-1 0 12 3.7768 -0.1706
-1 0 14 -0.8852 -0.1079
-1 0 16 -0.9932 -0.0889
-1 0 18 0.4487 -0.0606
-1 0 20 1.1292 0.0436
-1 1 1 -84.8394 0.0392
-1 1 2 9.4303 0.1979
-1 1 3 -31.7718 -0.4364
-1 1 4 7.5292 0.2835
-1 1 5 3.3926 -0.4616
-1 1 6 -1.8701 -0.0795
-1 1 7 0.2541 -0.1066
-1 1 8 -4.1004 -0.3349
-1 1 9 -6.2565 0.1773
-1 1 10 -2.9472 -0.2794
-1 1 11 -5.5419 0.1291
-1 1 12 -0.9737 -0.1094
-1 1 13 -0.9898 0.0373
-1 1 14 -0.7689 -0.0394
-1 1 15 0.6654 0.0275
-1 1 16 -1.0611 0.0597
-1 1 17 0.2404 0.0372
-1 1 18 -0.8036 0.1834
-1 1 19 -0.7120 0.0167
-1 1 20 -0.2539 0.1539
-1 1 21 -1.1541 -0.0409
-1 2 1 -2.6107 0.1797
-1 2 2 40.8752 -0.0486
-1 2 3 -19.5914 -0.2598
-1 2 4 9.7436 0.1909
-1 2 5 -3.0033 -0.1685
-1 2 6 -0.1592 0.1232
-1 2 7 7.5067 0.1967
-1 2 8 2.5043 -0.1404
-1 2 9 6.1566 0.3356
-1 2 10 4.4736 -0.1626
-1 2 11 2.3054 0.2037
-1 2 12 2.5302 0.0467
-1 2 13 0.6423 0.0636
-1 2 14 -0.8257 0.1469
-1 2 15 1.3850 0.0056
-1 2 16 -0.9075 0.0589
-1 2 17 1.4898 -0.1265
-1 2 18 0.5907 -0.0364
-1 2 19 1.4385 -0.1740
-1 2 20 1.2177 -0.0196
-1 2 21 0.2411 -0.0912
-1 3 1 -23.1932 0.0589
-1 3 2 14.7501 -0.0966
-1 3 3 -12.6849 -0.0407
-1 3 4 12.6538 0.0905
-1 3 5 -3.0469 0.0903
-1 3 6 -2.6560 -0.0655
-1 3 7 -2.6523 0.2719
-1 3 8 -6.6148 -0.2027
-1 3 9 -3.6894 0.1978
-1 3 10 -4.2598 -0.1821
-1 3 11 -2.3734 -0.0555
-1 3 12 -0.1175 -0.0546
-1 3 13 -0.6198 -0.2075
-1 3 14 -0.2412 -0.0090
-1 3 15 -0.1947 -0.1491
-1 3 16 -2.1244 0.0578
-1 3 17 -0.5249 -0.0137
-1 3 18 -2.4191 0.1286
-1 3 19 -0.9721 0.0586
-1 3 20 -0.8224 0.0644
-1 3 21 -0.6702 0.0611
-1 4 1 -1.6574 0.2558
-1 4 2 2.3064 -0.1465
-1 4 3 -17.3048 -0.0931
-1 4 4 6.3793 -0.1053
-1 4 5 -3.6541 -0.1179
-1 4 6 4.3534 -0.1991
-1 4 7 5.8961 0.0460
-1 4 8 2.6695 -0.2233
-1 4 9 3.9271 0.1095
-1 4 10 1.7120 -0.0426
-1 4 11 -0.5365 0.0127
-1 4 12 1.1099 0.1927
-1 4 13 -1.4970 -0.0369
-1 4 14 1.0214 0.2462
-1 4 15 0.5747 0.0115
-1 4 16 0.9495 0.0721
-1 4 17 1.8173 -0.0201
-1 4 19 1.9851 -0.0393
-1 4 20 0.4989 -0.0523
-1 4 21 0.0640 0.0105
-1 5 1 10.3941 0.1089
-1 5 2 8.3515 -0.0745
-1 5 3 -2.1454 -0.0238
-1 5 4 9.8255 -0.0062
-1 5 5 -7.4203 0.0661
-1 5 6 1.5987 -0.0054
-1 5 7 -4.3305 0.1737
-1 5 8 -1.5998 -0.0006
-1 5 9 -1.1767 0.0528
-1 5 10 0.7206 0.0206
-1 5 11 -0.1138 -0.1151
-1 5 12 3.4851 0.0486
-1 5 13 -1.9175 -0.1937
-1 5 14 1.8639 0.0104
-1 5 15 -2.9366 -0.0943
-1 5 16 -0.9143 -0.0214
-1 5 17 -1.9951 0.0290
-1 5 18 -1.8468 -0.0313
-1 5 19 -0.4319 0.0505
-1 5 20 -0.7291 -0.0438
-1 5 21 0.2724 0.0562
-1 6 1 -2.2842 0.1240
-1 6 2 -3.0689 -0.0301
-1 6 3 -10.4887 -0.0836
-1 6 4 7.2982 0.0724
-1 6 5 -6.5462 -0.1314
-1 6 6 7.0688 -0.0104
-1 6 7 -1.4115 -0.0335
-1 6 8 2.4617 -0.0490
-1 6 9 -2.5362 -0.0086
-1 6 10 -0.1517 0.0089
-1 6 11 -4.3302 -0.0864
-1 6 12 1.3212 0.0984
-1 6 13 -2.7271 -0.0656
-1 6 14 3.6249 0.0955
-1 6 15 -0.6473 0.0390
-1 6 16 2.9172 -0.0284
-1 6 17 -0.0437 0.0784
-1 6 18 0.8673 -0.0435
-1 6 19 0.4911 0.0307
-1 6 20 -0.2621 -0.0062
-1 6 21 -0.0372 -0.0050
-1 7 1 3.5975 0.0811
-1 7 2 5.2973 0.0418
-1 7 3 -6.3123 -0.0723
-1 7 4 9.4370 0.0502
-1 7 5 -11.2638 -0.0900
-1 7 6 7.1910 0.0227
-1 7 7 -5.2808 -0.0203
-1 7 8 4.0806 -0.0099
-1 7 9 0.6621 -0.0000
-1 7 10 3.9820 0.0074
-1 7 11 0.2443 -0.0115
-1 7 12 3.8478 0.0154
-1 7 13 -3.2634 -0.0462
-1 7 14 1.9808 -0.0050
-1 7 15 -3.9010 0.0076
-1 7 16 0.5890 -0.0527
-1 7 17 -2.0191 0.0415
-1 7 18 -0.0549 -0.0828
-1 7 19 0.0407 0.0041
-1 7 20 -0.4395 -0.0210
-1 7 21 0.5767 -0.0028
-1 8 1 -1.8700 0.0187
-1 8 2 3.6348 0.0221
-1 8 3 -6.4051 -0.1083
-1 8 4 10.1408 0.0783
-1 8 5 -8.6768 -0.0842
-1 8 6 8.9567 0.0184
-1 8 7 -7.0444 0.0527
-1 8 8 1.9878 -0.0339
-1 8 9 -4.6373 0.0497
-1 8 10 -1.0367 -0.0450
-1 8 11 -2.3316 -0.0391
-1 8 12 1.4454 -0.0053
-1 8 13 -0.4581 -0.0252
-1 8 14 3.7558 -0.0010
-1 8 15 -0.4523 0.0398
-1 8 16 2.7458 -0.0268
-1 8 17 -1.3396 0.0704
-1 8 18 0.8097 0.0060
-1 8 19 -0.5497 -0.0005
-1 8 20 -0.2225 0.0104
-1 8 21 0.1536 -0.0660
-1 9 1 -0.6975 0.0553
-1 9 2 2.0215 0.0618
-1 9 3 -6.9243 0.0272
-1 9 4 6.5166 0.0462
-1 9 5 -10.1924 0.0269
-1 9 6 8.3887 -0.0251
-1 9 7 -4.6802 0.0645
-1 9 8 4.8924 -0.0636
-1 9 9 0.3602 0.0857
-1 9 10 1.0095 -0.0249
-1 9 11 -0.1943 0.0305
-1 9 12 -0.0825 -0.0059
-1 9 13 -2.3001 -0.0385
-1 9 14 -0.0358 -0.0020
-1 9 15 -2.3875 -0.0204
-1 9 16 0.5997 -0.0376
-1 9 18 0.5146 -0.0474
-1 9 19 -0.2365 -0.0122
-1 9 20 -0.4146 0.0230
-1 9 21 0.6290 0.0106
-1 10 1 0.7095 -0.0064
-1 10 2 0.9212 -0.0166
-1 10 3 -0.8850 -0.0464
-1 10 4 5.6959 -0.0389
-1 10 5 -5.8194 0.0099
-1 10 6 6.0423 -0.0846
-1 10 7 -6.6522 0.0828
-1 10 8 2.2966 -0.0738
-1 10 9 -1.8406 0.0252
-1 10 10 -0.1626 -0.0190
-1 10 11 1.8504 -0.0458
-1 10 12 0.5310 0.0412
-1 10 13 2.5171 -0.0229
-1 10 14 2.0647 0.0397
-1 10 15 0.8363 0.0328
-1 10 16 1.9612 0.0356
-1 10 17 -1.3475 0.0407
-1 10 18 1.3754 0.0347
-1 10 19 -0.8283 -0.0369
-1 10 20 0.3387 -0.0210
-1 11 1 2.1813 0.0503
-1 11 2 -1.9714 -0.0017
-1 11 3 -0.6739 0.0443
-1 11 4 1.2173 0.0030
-1 11 5 -2.8950 0.0605
-1 11 6 5.2163 -0.0217
-1 11 7 -2.8354 0.0831
-1 11 8 2.9481 -0.0086
-1 11 9 -2.1234 0.0668
-1 11 10 -1.0536 0.0433
-1 11 11 -1.3630 -0.0274
-1 11 12 -2.3577 0.0529
-1 11 13 -1.2391 -0.0835
-1 11 14 -2.0989 0.0168
-1 11 15 -0.6825 -0.0391
-1 11 16 -0.4421 -0.0451
-1 11 17 -0.9989 -0.0076
-1 11 18 0.3262 -0.0181
-1 11 19 -1.2597 0.0024
-1 11 20 -0.2466 0.0424
-1 12 2 -2.1819 -0.0341
-1 12 3 2.3504 -0.0226
-1 12 4 -1.1801 -0.0362
-1 12 5 -1.9373 0.0035
-1 12 6 1.3233 -0.0258
-1 12 7 -3.5654 0.0222
-1 12 8 3.1884 0.0062
-1 12 9 -0.8203 -0.0299
-1 12 10 2.0589 0.0319
-1 12 11 1.5712 -0.0624
-1 12 12 1.6701 0.0505
-1 12 13 2.6780 -0.0286
-1 12 14 1.9196 0.0403
-1 12 15 1.6324 0.0422
-1 12 16 1.0246 0.0215
-1 12 17 -0.2796 0.0539
-1 12 18 1.4709 0.0056
-1 12 19 -0.5069 -0.0295
-1 12 20 1.0757 -0.0103
-1 13 1 0.1793 0.0203
-1 13 2 -2.7337 0.0242
-1 13 3 1.9366 -0.0098
-1 13 4 -1.1862 0.0225
-1 13 5 1.6543 -0.0198
-1 13 6 1.8313 -0.0142
-1 13 7 -1.9320 0.0043
-1 13 8 1.7949 0.0022
-1 13 9 -4.0940 0.0256
-1 13 10 0.0440 0.0557
-1 13 11 -3.5698 -0.0060
-1 13 12 -1.7005 0.0533
-1 13 13 -2.6528 -0.0222
-1 13 14 -1.7733 -0.0010
-1 13 15 -0.1753 0.0165
-1 13 16 -1.0721 -0.0586
-1 13 17 0.0558 0.0382
-1 13 18 -0.7850 -0.0177
-1 13 19 -1.3641 0.0015
-1 14 1 1.0911 -0.0217
-1 14 2 0.2188 -0.0219
-1 14 3 1.3715 -0.0488
-1 14 4 -2.0368 -0.0098
-1 14 5 0.1855 -0.0228
-1 14 6 -0.0298 0.0092
-1 14 7 -0.2490 0.0117
-1 14 8 3.5440 0.0057
-1 14 9 -0.1581 -0.0120
-1 14 10 3.8563 -0.0126
-1 14 11 0.6237 -0.0272
-1 14 12 3.5764 -0.0130
-1 14 13 0.8794 -0.0007
-1 14 14 2.5200 -0.0047
-1 14 15 0.3724 0.0477
-1 14 16 0.2985 -0.0044
-1 14 17 0.9489 0.0602
-1 14 18 0.2862 -0.0042
-1 14 19 0.3378 -0.0034
-1 15 1 -2.2364 0.0053
-1 15 2 -0.6620 0.0384
-1 15 3 -0.7271 0.0004
-1 15 4 -0.7879 0.0107
-1 15 5 -0.1463 0.0049
-1 15 6 -1.1013 -0.0446
-1 15 7 -2.1361 0.0266
-1 15 8 -0.7377 -0.0259
-1 15 9 -3.8348 0.0377
-1 15 10 -0.7688 0.0287
-1 15 11 -3.5472 0.0114
-1 15 12 -1.5656 0.0180
-1 15 13 -2.2392 0.0119
-1 15 14 -0.2075 -0.0184
-1 15 15 -0.0186 0.0304
-1 15 16 -0.3239 -0.0273
-1 15 17 0.7228 0.0250
-1 15 18 -1.3204 0.0039
-1 16 1 -0.0380 0.0115
-1 16 2 1.9789 -0.0198
-1 16 3 -0.4499 -0.0092
-1 16 4 0.7514 -0.0394
-1 16 5 0.9398 0.0002
-1 16 6 0.6278 -0.0423
-1 16 7 2.4732 0.0180
-1 16 8 2.4968 -0.0401
-1 16 9 1.7453 -0.0098
-1 16 10 3.3802 -0.0189
-1 16 11 1.0729 -0.0343
-1 16 12 2.2922 0.0067
-1 16 13 0.1928 -0.0203
-1 16 14 0.9999 0.0036
-1 16 15 -0.6806 0.0145
-1 16 16 0.1456 0.0044
-1 16 17 0.8523 0.0251
-1 16 18 -0.4080 0.0113
-1 17 1 -0.3622 0.0094
-1 17 2 1.1253 0.0035
-1 17 3 -1.7682 0.0455
-1 17 4 0.3037 -0.0084
-1 17 5 -1.7161 0.0510
-1 17 6 -2.3962 -0.0322
-1 17 7 -1.4707 0.0285
-1 17 8 -3.2003 -0.0014
-1 17 9 -1.9059 0.0071
-1 17 10 -1.8295 0.0322
-1 17 11 -1.4971 -0.0263
-1 17 12 -1.4893 0.0216
-1 17 13 -0.0440 -0.0259
-1 17 14 -0.0829 0.0037
-1 17 15 0.2410 -0.0061
-1 17 16 0.5195 0.0115
-1 17 17 0.2141 0.0013
-1 18 1 -0.8684 0.0129
-1 18 2 0.3616 -0.0166
-1 18 3 -1.1808 -0.0027
-1 18 4 0.2971 -0.0325
-1 18 5 0.5451 0.0036
-1 18 6 0.1440 -0.0155
-1 18 7 2.8919 -0.0012
-1 18 8 1.1608 0.0043
-1 18 9 2.1180 -0.0334
-1 18 10 2.0455 0.0176
-1 18 11 0.5408 -0.0465
-1 18 12 0.9393 0.0229
-1 18 13 0.3023 -0.0345
-1 18 14 -0.3763 0.0038
-1 18 15 -0.4730 -0.0021
-1 18 16 0.1463 -0.0053
-1 18 17 -0.0722 0.0045
-1 19 1 1.3810 -0.0010
-1 19 2 2.1239 0.0037
-1 19 3 0.3611 0.0218
-1 19 4 0.9073 0.0166
-1 19 5 -0.5520 0.0106
-1 19 6 -2.7148 0.0067
-1 19 7 -1.3417 -0.0159
-1 19 8 -3.7695 0.0309
-1 19 9 -0.8895 -0.0224
-1 19 10 -1.3813 0.0319
-1 19 11 -0.5155 -0.0199
-1 19 12 -0.2584 0.0110
-1 19 13 0.3180 -0.0123
-1 19 14 0.2275 -0.0030
-1 19 15 0.2141 0.0034
-1 19 16 0.9822 0.0024
-1 20 1 -1.2000 0.0078
-1 20 2 -0.6160 -0.0064
-1 20 3 -1.1170 -0.0074
-1 20 4 -0.5354 -0.0017
-1 20 5 1.2064 -0.0010
-1 20 6 0.7872 0.0075
-1 20 7 2.2626 -0.0071
-1 20 9 0.5482 -0.0312
-1 20 10 0.9467 0.0280
-1 20 11 -0.5819 -0.0296
-1 20 12 0.5054 -0.0026
-1 20 13 -0.2826 -0.0142
-1 20 14 -0.5855 -0.0358
-1 20 15 -0.5588 0.0061
-1 21 1 0.6986 -0.0108
-1 21 2 1.8494 -0.0229
-1 21 3 0.3328 -0.0102
-1 21 4 0.0540 0.0020
-1 21 5 -0.6720 0.0009
-1 21 6 -2.9005 0.0076
-1 21 7 -1.6692 0.0154
-1 21 8 -1.9589 0.0189
-1 21 9 -0.7823 -0.0025
-1 21 10 -0.0573 0.0252
-1 21 11 -0.3776 -0.0076
-1 21 12 0.6734 0.0242
-1 21 13 0.0218 0.0136
-1 21 14 0.9061 0.0074
-1 22 1 -0.2060 0.0280
-1 22 2 0.4731 -0.0127
-1 22 3 -0.0259 0.0276
-1 22 4 0.9273 -0.0121
-1 22 5 1.7787 0.0044
-1 22 6 1.0042 -0.0203
-1 22 7 0.6393 -0.0101
-1 22 8 0.8308 -0.0023
-1 22 9 -1.4300 -0.0203
-1 22 10 0.4560 0.0190
-1 22 11 -0.7254 -0.0292
-1 22 12 0.0656 -0.0034
-1 22 13 -0.2582 -0.0291
-1 23 1 -0.0665 -0.0087
-1 23 2 0.2865 -0.0221
-1 23 3 -0.7626 -0.0147
-1 23 4 -0.2198 -0.0163
-1 23 5 -0.3405 0.0008
-1 23 6 -1.2893 0.0056
-1 23 7 0.0682 0.0103
-1 23 8 0.0266 0.0232
-1 23 9 -0.7780 -0.0080
-1 23 10 0.2276 0.0332
-1 23 11 -0.9165 -0.0053
-1 23 12 0.0798 0.0309
-1 24 1 0.6493 -0.0019
-1 24 2 0.7246 0.0085
-1 24 3 0.5123 0.0011
-1 24 4 0.9936 0.0175
-1 24 5 0.5358 -0.0088
-1 24 6 -0.1215 0.0260
-1 24 7 -0.1739 -0.0302
-1 24 8 0.1398 0.0361
-1 24 9 -0.9445 -0.0449
-1 24 10 0.6547 0.0181
-1 25 1 -0.0528 -0.0185
-1 25 2 -0.2590 0.0349
-1 25 3 -0.3926 -0.0415
-1 25 4 0.4122 0.0167
-1 25 5 0.0027 -0.0533
-1 25 6 -0.1055 0.0101
-1 25 7 0.5130 -0.0610
-1 25 8 -0.0414 0.0407
-1 26 1 0.3931 -0.0207
-1 26 2 0.2304 0.0282
-1 26 4 0.5949 0.0592
-1 26 5 0.0367 -0.0188
-1 26 6 0.5534 0.0797
0 0 2 66.4467 0.4574
0 0 4 6.2382 0.3591
0 0 6 -4.2109 0.1236
0 0 8 4.9007 0.0632
0 0 10 7.7134 0.2031
0 0 12 3.4037 0.1861
0 0 14 -0.3780 -0.0591
0 0 16 -0.1302 -0.2038
0 0 18 0.9203 -0.1792
0 0 20 1.7231 -0.0601
0 1 1 -82.8442 -0.3510
0 1 2 17.5219 0.3528
0 1 3 -29.7654 -0.4230
0 1 4 9.4010 0.5206
0 1 5 0.8909 -0.2207
0 1 6 -2.4229 0.2790
0 1 7 -0.0036 -0.0252
0 1 8 -3.9926 0.0594
0 1 9 -5.0641 -0.0034
0 1 10 -1.9742 -0.0925
0 1 11 -5.3252 -0.1183
0 1 12 -0.5242 -0.2238
0 1 13 -0.6727 -0.0806
0 1 14 -0.8502 -0.2986
0 1 15 1.0566 0.0571
0 1 16 -1.1036 -0.1329
0 1 17 -0.5637 0.1172
0 1 18 -1.1079 0.0851
0 1 19 -1.8786 0.0552
0 1 20 -0.5622 0.1380
0 2 0 62.8457 0.2368
0 2 1 -17.1805 0.0093
0 2 2 38.5724 0.5518
0 2 3 -23.9935 -0.4408
0 2 4 4.5130 0.3143
0 2 5 -4.5116 -0.3960
0 2 6 -1.8364 -0.1177
0 2 7 5.1238 -0.1542
0 2 8 3.5589 -0.2542
0 2 9 4.8660 0.0499
0 2 10 5.1058 -0.0509
0 2 11 1.8676 0.1759
0 2 12 2.1621 0.0866
0 2 13 0.6601 0.2606
0 2 14 -0.2039 0.0190
0 2 15 1.9277 0.2044
0 2 16 0.2140 -0.0303
0 2 17 2.3333 -0.0299
0 2 18 1.3019 0.0133
0 2 19 1.4852 -0.1278
0 2 20 1.7574 0.0373
0 2 21 -0.0503 -0.0897
0 3 1 -20.8991 -0.3015
0 3 2 30.0376 0.1870
0 3 3 -9.7376 -0.3044
0 3 4 16.3945 0.3770
0 3 5 -1.2638 -0.0070
0 3 6 -4.0782 0.1931
0 3 7 -0.4977 0.2813
0 3 8 -6.7867 -0.0211
0 3 9 -2.1856 0.2550
0 3 10 -2.6762 -0.1326
0 3 11 -2.1974 0.0390
0 3 12 0.0903 -0.1454
0 3 13 -0.4463 -0.0898
0 3 14 -1.1003 -0.1685
0 3 15 0.0062 -0.0613
0 3 16 -2.2925 -0.0569
0 3 17 -1.1194 -0.0508
0 3 18 -2.6188 0.0776
0 3 19 -1.8247 -0.0823
0 3 20 -1.1619 0.0771
0 3 21 -0.8604 -0.0560
0 4 0 -2.9174 0.0762
0 4 1 -14.2333 -0.0320
0 4 2 0.2387 0.3369
0 4 3 -20.9673 -0.1179
0 4 4 2.4765 0.1687
0 4 5 -5.4560 0.0134
0 4 6 1.2020 -0.2451
0 4 7 3.5186 0.0750
0 4 8 0.9158 -0.3271
0 4 9 3.3117 0.0597
0 4 10 0.5363 -0.1107
0 4 11 -0.2305 0.0348
0 4 12 0.4912 0.0554
0 4 13 -0.9255 0.0514
0 4 14 1.4024 0.0656
0 4 15 1.5554 0.0307
0 4 16 1.9342 0.0489
0 4 17 2.7529 -0.0478
0 4 18 1.6719 0.0978
0 4 19 1.8057 -0.0227
0 4 20 0.9497 0.0438
0 4 21 -0.1278 0.0251
0 5 1 11.0632 -0.0665
0 5 2 17.3785 0.0579
0 5 3 -0.1728 -0.1667
0 5 4 11.6818 0.0198
0 5 5 -3.4337 0.0359
0 5 6 -0.3852 -0.1143
0 5 7 -0.9706 0.2347
0 5 8 -2.0980 -0.1142
0 5 9 0.3471 0.1588
0 5 10 1.4804 0.0121
0 5 11 0.2224 -0.0022
0 5 12 2.3845 0.0857
0 5 13 -1.4951 -0.0911
0 5 14 0.0318 0.0306
0 5 15 -2.4103 -0.0402
0 5 16 -1.1365 0.0036
0 5 17 -1.8605 -0.0480
0 5 18 -1.4527 0.0090
0 5 19 -0.8649 -0.0789
0 5 20 -0.5627 -0.0106
0 5 21 -0.5096 0.0105
0 6 0 -11.8657 -0.0886
0 6 1 -5.5078 -0.1020
0 6 2 -3.1153 0.1287
0 6 3 -11.0080 0.0045
0 6 4 6.8849 0.1125
0 6 5 -7.0381 0.1732
0 6 6 4.7666 -0.0850
0 6 7 -1.8926 0.1485
0 6 8 -0.4045 -0.0864
0 6 9 -1.8112 -0.0095
0 6 10 -1.7988 0.0175
0 6 11 -3.5903 -0.0938
0 6 12 0.8210 0.0711
0 6 13 -2.3870 -0.0615
0 6 14 3.3044 0.0297
0 6 15 0.0397 -0.0270
0 6 16 2.9123 -0.0091
0 6 17 0.8704 0.0159
0 6 18 1.0730 0.0481
0 6 19 0.7325 0.0487
0 6 20 -0.1257 0.0074
0 6 21 0.0114 0.0355
0 7 1 2.3585 -0.0050
0 7 2 6.9975 0.0720
0 7 3 -6.2771 -0.1157
0 7 4 8.8217 0.0401
0 7 5 -8.7594 -0.0359
0 7 6 5.4571 -0.0795
0 7 7 -3.1973 0.0430
0 7 8 3.8066 -0.0555
0 7 9 1.1595 0.0060
0 7 10 4.0035 0.0951
0 7 11 0.2082 -0.0422
0 7 12 2.2962 0.1122
0 7 13 -2.8918 -0.0383
0 7 14 0.2534 0.0215
0 7 15 -3.2360 0.0362
0 7 16 0.4223 -0.0519
0 7 17 -1.3977 0.0090
0 7 18 0.3379 -0.0457
0 7 19 -0.0049 -0.0302
0 7 20 -0.0723 0.0126
0 7 21 -0.1573 0.0346
0 8 0 -0.5858 -0.0303
0 8 1 -1.9209 -0.1241
0 8 2 4.9442 0.0420
0 8 3 -6.5648 -0.0816
0 8 4 11.9939 0.0559
0 8 5 -8.6512 0.0319
0 8 6 8.2488 0.0026
0 8 7 -6.0269 0.0437
0 8 8 0.3114 -0.0107
0 8 9 -3.0700 -0.0442
0 8 10 -1.1292 0.0039
0 8 11 -2.0513 -0.0438
0 8 12 1.9633 0.0303
0 8 13 -1.1577 0.0122
0 8 14 3.2744 -0.0058
0 8 15 -0.3960 0.0323
0 8 16 1.9490 -0.0281
0 8 17 -0.1564 0.0689
0 8 18 0.2876 0.0117
0 8 19 0.5269 0.0397
0 8 20 -0.6044 -0.0060
0 8 21 0.3385 -0.0221
0 9 1 -1.7239 -0.0462
0 9 2 1.9937 0.1061
0 9 3 -7.7547 -0.0827
0 9 4 6.2332 0.0498
0 9 5 -10.1461 -0.0021
0 9 6 8.2129 -0.0579
0 9 7 -4.6308 0.0538
0 9 8 4.8613 -0.0301
0 9 9 0.1431 0.0358
0 9 10 0.5240 0.0574
0 9 11 -0.3528 -0.0038
0 9 12 -1.3617 0.0157
0 9 13 -2.6137 0.0095
0 9 14 -1.0943 -0.0473
0 9 15 -2.5509 0.0325
0 9 16 0.6966 -0.0660
0 9 17 -1.1166 -0.0174
0 9 18 0.7822 -0.0150
0 9 19 -0.0537 -0.0117
0 9 20 -0.3076 0.0470
0 9 21 0.2536 0.0419
0 10 0 -1.3490 0.0013
0 10 1 0.2238 -0.0894
0 10 2 2.3796 0.0167
0 10 3 -2.1390 -0.0288
0 10 4 7.5853 -0.0078
0 10 5 -6.8234 0.0638
0 10 6 6.1053 -0.0638
0 10 7 -5.8078 0.0577
0 10 8 2.0017 -0.0911
0 10 9 -0.1941 -0.0173
0 10 10 0.9197 -0.0466
0 10 11 2.1200 -0.0073
0 10 12 1.7296 0.0175
0 10 13 1.7846 0.0274
0 10 14 1.6930 0.0060
0 10 15 0.6077 0.0291
0 10 16 0.9707 0.0068
0 10 17 -0.2959 0.0186
0 10 18 0.7816 0.0239
0 10 19 0.5197 -0.0210
0 10 20 -0.1022 -0.0057
0 11 1 1.9668 -0.0039
0 11 2 -1.7331 0.0393
0 11 3 -1.6035 0.0040
0 11 4 2.3132 -0.0697
0 11 5 -4.1504 0.0668
0 11 6 6.1057 -0.1325
0 11 7 -3.7998 0.0655
0 11 8 2.5066 -0.0500
0 11 9 -1.8939 0.0106
0 11 10 -2.1121 0.0379
0 11 11 -0.8669 -0.0268
0 11 12 -3.5220 0.0180
0 11 13 -1.8034 -0.0025
0 11 14 -2.5722 -0.0175
0 11 15 -1.5784 -0.0007
0 11 17 -1.3919 -0.0427
0 11 18 0.9545 0.0440
0 11 19 -1.1483 -0.0216
0 11 20 -0.3050 0.0481
0 12 2 -0.9239 -0.0309
0 12 3 1.5462 0.0361
0 12 4 0.1249 -0.0375
0 12 5 -3.0345 0.1071
0 12 6 1.8518 -0.0467
0 12 7 -3.2900 0.0743
0 12 8 3.6543 -0.0391
0 12 9 0.4158 -0.0282
0 12 10 3.2029 0.0044
0 12 11 2.5097 -0.0593
0 12 12 2.4252 0.0372
0 12 13 2.7763 -0.0357
0 12 14 0.8041 0.0067
0 12 15 1.2601 -0.0015
0 12 16 -0.1691 -0.0111
0 12 17 0.0496 -0.0097
0 12 18 1.4500 0.0130
0 12 19 0.3738 -0.0431
0 12 20 1.0861 0.0197
0 13 1 0.0740 0.0472
0 13 2 -2.4144 0.0124
0 13 3 1.4929 0.0663
0 13 4 -0.3607 -0.0458
0 13 5 0.4944 0.0452
0 13 6 1.9026 -0.0664
0 13 7 -3.2623 -0.0212
0 13 8 0.7409 0.0020
0 13 9 -3.9038 -0.0547
0 13 10 -1.0044 0.0512
0 13 11 -2.8263 -0.0370
0 13 12 -2.0856 0.0321
0 13 13 -2.7171 -0.0028
0 13 14 -1.3263 0.0014
0 13 15 -0.8665 0.0027
0 13 16 -0.1345 -0.0231
0 13 17 -0.6677 -0.0079
0 13 18 0.0570 0.0066
0 13 19 -1.3031 -0.0167
0 14 0 2.1365 -0.0182
0 14 1 1.1806 -0.0261
0 14 2 0.6584 -0.0285
0 14 3 1.8675 -0.0020
0 14 4 -1.0934 -0.0112
0 14 5 0.4241 0.0411
0 14 6 1.1840 0.0131
0 14 7 -0.4870 0.0155
0 14 8 4.4469 0.0217
0 14 9 -0.0900 -0.0554
0 14 10 4.5047 0.0251
0 14 11 1.5686 -0.0517
0 14 12 3.4317 0.0106
0 14 13 1.3017 -0.0084
0 14 14 0.7750 -0.0280
0 14 15 -0.0534 0.0200
0 14 16 -1.0668 -0.0453
0 14 17 0.7637 0.0158
0 14 18 0.5023 -0.0190
0 14 19 0.7520 -0.0125
0 15 1 -2.3201 0.0221
0 15 2 -0.4047 0.0021
0 15 3 -0.0480 0.0393
0 15 4 -0.9924 0.0100
0 15 5 0.1558 0.0201
0 15 6 -1.4700 0.0132
0 15 7 -2.9289 -0.0162
0 15 8 -0.8568 0.0371
0 15 9 -4.4257 -0.0239
0 15 10 -0.6205 0.0326
0 15 11 -3.5872 -0.0077
0 15 12 -0.6737 -0.0023
0 15 13 -2.2678 0.0196
0 15 14 0.9194 -0.0199
0 15 15 -0.3800 0.0206
0 15 16 0.0106 -0.0350
0 15 17 0.3929 0.0177
0 15 18 -1.1242 -0.0206
0 16 0 1.2013 0.0035
0 16 1 -0.3535 -0.0090
0 16 2 1.3372 -0.0224
0 16 3 0.0882 0.0053
0 16 4 1.1258 -0.0302
0 16 5 1.6462 0.0280
0 16 6 1.5401 -0.0141
0 16 7 1.8609 0.0103
0 16 8 2.9771 0.0009
0 16 9 0.8763 -0.0290
0 16 10 3.3478 0.0154
0 16 11 1.4807 -0.0088
0 16 12 1.7970 0.0001
0 16 13 0.5065 0.0204
0 16 14 -0.0280 -0.0311
0 16 15 -0.9569 0.0070
0 16 16 -0.8955 -0.0300
0 16 17 0.6538 -0.0168
0 16 18 -0.6608 -0.0195
0 17 1 -0.3240 0.0106
0 17 2 0.9962 -0.0295
0 17 3 -0.4041 0.0376
0 17 4 0.0825 -0.0177
0 17 5 0.0585 0.0387
0 17 6 -2.0658 -0.0132
0 17 7 -1.0063 0.0196
0 17 8 -2.2451 0.0058
0 17 9 -2.9636 0.0050
0 17 10 -0.8387 0.0137
0 17 11 -2.5389 -0.0042
0 17 12 -0.2090 0.0138
0 17 13 -0.4079 0.0125
0 17 14 0.8945 0.0131
0 17 15 0.1511 0.0079
0 17 16 0.2019 0.0118
0 17 17 0.5123 -0.0002
0 18 0 -1.7768 0.0026
0 18 1 -1.0230 0.0201
0 18 2 -0.6378 -0.0385
0 18 3 -1.4472 0.0215
0 18 4 0.4601 -0.0473
0 18 5 1.0549 0.0270
0 18 6 0.5928 -0.0128
0 18 7 3.5198 0.0055
0 18 8 0.9537 0.0068
0 18 9 2.3700 -0.0134
0 18 10 1.3533 0.0104
0 18 11 0.7819 0.0007
0 18 12 0.2559 0.0062
0 18 13 0.2078 -0.0019
0 18 14 -0.5298 0.0073
0 18 15 -0.8487 -0.0292
0 18 16 -0.2346 0.0152
0 19 1 1.1985 0.0112
0 19 2 1.1470 -0.0229
0 19 3 1.0387 0.0193
0 19 4 0.4582 -0.0153
0 19 5 0.7471 0.0048
0 19 6 -2.0489 -0.0030
0 19 7 -0.3724 -0.0138
0 19 8 -2.6969 0.0207
0 19 9 -1.3038 -0.0169
0 19 10 -0.5582 0.0152
0 19 11 -1.2409 -0.0033
0 19 12 0.2853 0.0183
0 19 13 0.3367 0.0138
0 19 14 0.4168 0.0244
0 19 15 0.4869 -0.0022
0 19 16 0.6165 0.0308
0 20 0 -1.4143 0.0032
0 20 1 -1.1781 0.0318
0 20 2 -1.0992 0.0017
0 20 3 -1.3472 0.0071
0 20 4 -0.4591 0.0117
0 20 5 1.7549 -0.0167
0 20 6 0.8041 0.0170
0 20 7 3.8086 -0.0398
0 20 8 0.6561 0.0116
0 20 9 2.1246 -0.0270
0 20 10 0.0394 0.0029
0 20 11 -0.0209 0.0008
0 20 12 -0.0797 -0.0062
0 20 13 -0.4836 -0.0036
0 20 14 -0.3866 0.0005
0 20 15 -0.8822 -0.0162
0 21 1 -0.1068 0.0067
0 21 2 0.6408 -0.0222
0 21 3 0.0096 -0.0099
0 21 4 -0.8883 -0.0028
0 21 5 -0.0360 -0.0153
0 21 6 -1.9420 0.0193
0 21 7 -0.6015 -0.0065
0 21 8 -0.4712 0.0259
0 21 9 -0.3042 -0.0116
0 21 10 0.4124 0.0065
0 21 11 -0.3757 0.0034
0 21 12 0.0949 0.0115
0 21 13 0.2752 0.0242
0 21 14 0.1657 0.0156
0 22 1 -0.7128 0.0248
0 22 2 0.5893 0.0152
0 22 3 -0.3871 0.0217
0 22 4 0.2877 0.0259
0 22 5 1.8730 0.0036
0 22 6 -0.0212 -0.0050
0 22 7 1.5569 -0.0086
0 22 8 0.1956 -0.0246
0 22 9 0.1734 -0.0058
0 22 10 0.5521 -0.0190
0 22 11 0.0758 -0.0124
0 22 12 0.5705 -0.0123
0 22 13 -0.3146 -0.0209
0 23 1 -1.0974 0.0214
0 23 2 -0.2213 -0.0251
0 23 3 -1.4304 0.0091
0 23 4 -0.9595 -0.0259
0 23 5 0.0860 0.0023
0 23 6 -0.7266 -0.0200
0 23 7 0.6248 0.0134
0 23 8 1.1523 -0.0082
0 23 9 -0.3734 0.0145
0 23 10 0.5262 0.0043
0 23 11 -0.6817 0.0145
0 24 0 0.2814 -0.0050
0 24 1 0.0727 -0.0030
0 24 2 0.8679 -0.0001
0 24 3 -0.1668 0.0123
0 24 4 0.3129 0.0122
0 24 5 0.5358 0.0406
0 24 6 -1.1570 0.0047
0 24 7 0.4720 0.0327
0 24 8 -0.0835 -0.0062
0 24 9 -0.0395 -0.0050
0 24 10 1.3612 -0.0183
0 25 1 -0.6379 -0.0015
0 25 2 -0.6695 0.0215
0 25 3 -0.8670 -0.0155
0 25 4 -0.3474 0.0051
0 25 5 -0.1460 -0.0313
0 25 6 -0.5805 -0.0245
0 25 7 0.2356 -0.0281
0 25 8 0.1419 -0.0016
0 26 0 0.1003 0.0204
0 26 1 0.1749 -0.0211
0 26 2 0.1292 0.0288
0 26 4 0.4356 0.0491
0 26 5 0.3544 -0.0131
0 26 6 0.0828 0.0514
1 0 0 98.7128 0.4899
1 0 2 53.4814 0.2744
1 0 4 4.8793 -0.3670
1 0 6 -2.7105 -0.4226
1 0 8 3.4860 -0.0053
1 0 10 6.6053 0.3722
1 0 12 3.0506 0.3397
1 0 14 -0.5654 0.0951
1 0 16 0.5027 -0.0518
1 0 18 2.4858 -0.1140
1 0 20 1.9175 -0.0934
1 1 0 10.2866 -0.2588
1 1 1 -74.5529 -0.5914
1 1 2 22.4559 0.0409
1 1 3 -18.6553 -0.2234
1 1 4 10.9465 0.1390
1 1 5 5.2099 0.2925
1 1 6 -0.4300 0.2532
1 1 7 -1.1354 0.2714
1 1 8 -2.5761 0.3770
1 1 9 -6.9618 -0.1166
1 1 10 -1.5099 0.2393
1 1 11 -5.2078 -0.3035
1 1 12 -0.5318 -0.0543
1 1 13 -0.6962 -0.0912
1 1 14 -1.1052 -0.2501
1 1 15 -0.0080 0.0817
1 1 16 -1.5597 -0.1766
1 1 17 -1.3333 0.0514
1 1 18 -1.3416 -0.0812
1 1 19 -2.4783 0.0089
1 1 20 -0.4467 -0.0312
1 2 0 55.5227 0.4889
1 2 1 -33.8063 0.0873
1 2 2 29.5292 0.4918
1 2 3 -31.3287 -0.1695
1 2 4 2.3202 0.0839
1 2 5 -5.0897 -0.2681
1 2 6 -2.0536 -0.1267
1 2 7 5.3198 -0.3593
1 2 8 2.1233 -0.0331
1 2 9 3.4937 -0.2627
1 2 10 4.5037 0.0974
1 2 11 0.6024 -0.0419
1 2 12 2.1772 0.0376
1 2 13 0.8862 0.1709
1 2 14 -0.2563 -0.0895
1 2 15 2.2249 0.2230
1 2 16 0.6841 -0.0701
1 2 17 2.6448 0.1224
1 2 18 2.3916 0.0404
1 2 19 2.0019 0.0549
1 2 20 1.9082 0.0733
1 3 0 18.2705 -0.0255
1 3 1 -18.2326 -0.4897
1 3 2 37.8311 0.1541
1 3 3 -3.8104 -0.4564
1 3 4 18.3378 0.1182
1 3 5 2.6682 -0.0932
1 3 6 -0.8363 0.1407
1 3 7 0.1313 0.1035
1 3 8 -4.5213 0.2073
1 3 9 -2.5200 0.0304
1 3 10 -2.0685 0.1045
1 3 11 -1.9661 0.0220
1 3 12 0.0163 -0.0582
1 3 13 -0.7585 0.1413
1 3 14 -1.6362 -0.1518
1 3 15 -1.1042 0.1545
1 3 16 -3.2167 -0.0754
1 3 17 -1.8372 -0.0305
1 3 18 -2.9024 -0.0347
1 3 19 -2.0527 -0.1209
1 3 20 -0.8098 -0.0296
1 3 21 -0.9723 -0.0333
1 4 0 -3.1034 0.2440
1 4 1 -29.1822 -0.1422
1 4 2 -1.2954 0.3527
1 4 3 -26.9149 -0.1137
1 4 4 0.0329 0.2316
1 4 5 -4.0448 -0.0032
1 4 6 -1.2724 0.0089
1 4 7 5.0814 -0.0126
1 4 8 -0.6639 -0.0614
1 4 9 2.1283 -0.0133
1 4 10 0.2689 -0.0841
1 4 11 -1.2444 0.0071
1 4 12 0.5806 -0.1281
1 4 13 -0.0662 0.0485
1 4 14 1.1861 -0.1482
1 4 15 1.9943 0.0381
1 4 16 1.8919 -0.0420
1 4 17 2.5878 -0.0101
1 4 18 1.9901 0.1265
1 4 19 1.8059 -0.0018
1 4 20 1.2792 0.0950
1 4 21 -0.1610 -0.0141
1 5 0 9.2233 0.2648
1 5 1 9.5570 -0.2466
1 5 2 19.5956 0.1993
1 5 3 -0.5967 -0.2847
1 5 4 11.0688 -0.1164
1 5 5 -1.9255 -0.0512
1 5 6 0.5168 -0.2114
1 5 7 1.1172 0.0803
1 5 8 -1.6312 -0.0709
1 5 9 2.0999 0.0365
1 5 10 1.1350 0.0099
1 5 11 1.0505 0.0608
1 5 12 2.2102 -0.0172
1 5 13 -1.4372 0.1165
1 5 14 -0.2214 0.0001
1 5 15 -2.9033 0.0968
1 5 16 -1.7834 0.0679
1 5 17 -2.3358 -0.0750
1 5 18 -1.5365 0.0354
1 5 19 -0.9693 -0.1097
1 5 20 -0.1082 -0.0214
1 5 21 -0.2959 0.0390
1 6 0 -9.4158 0.0926
1 6 1 -10.0471 -0.1293
1 6 2 -0.8794 0.1439
1 6 3 -11.7543 -0.0283
1 6 4 5.4739 0.0494
1 6 5 -3.9679 0.1454
1 6 6 2.0994 -0.0844
1 6 7 0.1637 0.1624
1 6 8 -1.7119 -0.0517
1 6 9 -2.0675 0.0331
1 6 10 -1.9827 -0.0140
1 6 11 -3.1917 -0.0462
1 6 12 0.5020 -0.0224
1 6 13 -0.7740 -0.0329
1 6 14 2.6164 -0.0620
1 6 15 0.4321 -0.0365
1 6 16 2.4589 -0.0066
1 6 17 0.1130 -0.0422
1 6 18 1.1280 0.1033
1 6 19 -0.0014 -0.0356
1 6 20 0.5213 0.0217
1 6 21 -0.6108 -0.0061
1 7 0 1.0928 0.1434
1 7 1 1.0176 -0.0940
1 7 2 6.1614 0.1063
1 7 3 -9.0191 -0.0513
1 7 4 7.4768 -0.1132
1 7 5 -9.0086 0.0589
1 7 6 4.3441 -0.1655
1 7 7 -0.9975 0.0429
1 7 8 2.2699 -0.0158
1 7 9 2.8272 -0.0308
1 7 10 2.8112 0.0643
1 7 11 0.4729 -0.0374
1 7 12 2.3603 0.0019
1 7 13 -2.5872 0.0016
1 7 14 0.5028 0.0131
1 7 15 -2.8840 0.0312
1 7 16 -0.0899 0.0312
1 7 17 -1.3850 -0.0422
1 7 18 -0.1971 0.0005
1 7 19 0.0542 -0.0392
1 7 20 0.1459 -0.0079
1 7 21 0.1547 0.0562
1 8 0 0.7575 0.0567
1 8 1 -1.9634 -0.0350
1 8 2 6.3498 0.0900
1 8 3 -5.6503 -0.0160
1 8 4 11.1412 0.0155
1 8 5 -6.8144 0.0584
1 8 6 6.7197 -0.0422
1 8 7 -5.0499 0.0356
1 8 8 0.0543 0.0028
1 8 9 -2.7137 -0.0788
1 8 10 -0.8009 0.0429
1 8 11 -0.7263 -0.0683
1 8 12 1.9527 0.0260
1 8 13 0.6865 0.0003
1 8 14 3.0697 -0.0390
1 8 15 0.0276 0.0178
1 8 16 1.6908 -0.0170
1 8 17 -0.8212 0.0159
1 8 18 0.1521 0.0266
1 8 19 -0.1326 -0.0200
1 8 20 -0.1322 -0.0290
1 8 21 -0.2978 -0.0168
1 9 0 0.1537 0.0812
1 9 1 -2.2511 -0.0581
1 9 2 2.3597 0.0540
1 9 3 -9.5708 -0.0451
1 9 4 6.4385 -0.0515
1 9 5 -10.2992 -0.0167
1 9 6 7.2008 -0.0329
1 9 7 -3.4237 -0.0166
1 9 8 2.7152 0.0769
1 9 9 -0.0390 -0.0132
1 9 10 -0.6974 0.0593
1 9 11 -1.6025 -0.0146
1 9 12 -0.9377 -0.0428
1 9 13 -2.8302 0.0133
1 9 14 -0.5894 -0.0261
1 9 15 -1.7748 0.0317
1 9 16 0.0078 -0.0054
1 9 17 -0.4496 0.0048
1 9 18 -0.5620 -0.0095
1 9 19 0.4372 0.0194
1 9 20 -0.6689 -0.0099
1 9 21 0.5082 0.0362
1 10 0 -1.1800 0.0460
1 10 1 0.3784 -0.0791
1 10 2 2.8142 0.1030
1 10 3 -2.0137 0.0046
1 10 4 7.5874 0.0536
1 10 5 -7.0446 0.0775
1 10 6 6.2699 0.0063
1 10 7 -5.7508 0.0281
1 10 8 2.4464 0.0180
1 10 9 0.4579 -0.0474
1 10 10 0.9888 0.0241
1 10 11 3.4524 0.0041
1 10 12 2.0882 -0.0315
1 10 13 3.1283 0.0475
1 10 14 2.4753 -0.0745
1 10 15 0.6594 0.0180
1 10 16 1.2688 -0.0132
1 10 17 -0.8816 -0.0287
1 10 18 0.4546 0.0088
1 10 19 0.3427 -0.0407
1 10 20 -0.1269 -0.0402
1 11 0 0.0716 0.0893
1 11 1 1.1006 -0.0355
1 11 2 -1.1513 0.0305
1 11 3 -2.9322 -0.0349
1 11 4 3.3472 -0.0735
1 11 5 -4.4268 -0.0096
1 11 6 5.9291 -0.0759
1 11 7 -3.7589 0.0088
1 11 8 0.9014 0.0005
1 11 9 -3.1090 0.0164
1 11 10 -3.1822 -0.0031
1 11 11 -2.5737 0.0131
1 11 12 -3.3517 -0.0419
1 11 13 -1.8111 0.0394
1 11 14 -1.9291 -0.0088
1 11 15 -0.1882 0.0346
1 11 16 -0.0409 0.0367
1 11 17 -0.5421 -0.0035
1 11 18 -0.3539 0.0603
1 11 19 -0.8049 -0.0050
1 11 20 -0.9344 0.0071
1 12 3 1.0295 0.0399
1 12 4 1.1538 -0.0436
1 12 5 -3.7357 0.1116
1 12 6 3.2587 -0.0279
1 12 7 -2.7854 0.0685
1 12 8 3.9958 0.0294
1 12 9 1.4248 0.0112
1 12 10 2.3553 0.0338
1 12 11 3.2309 0.0283
1 12 12 2.2252 -0.0260
1 12 13 2.8800 0.0231
1 12 14 1.4924 -0.0425
1 12 15 0.5001 -0.0158
1 12 16 0.5396 0.0168
1 12 17 -0.8845 -0.0597
1 12 18 1.3869 0.0405
1 12 19 0.0948 -0.0541
1 12 20 0.7384 0.0063
1 13 0 -0.1370 0.0297
1 13 1 -0.6738 0.0068
1 13 2 -2.4679 -0.0121
1 13 3 0.2116 0.0250
1 13 4 0.1323 -0.0763
1 13 5 -0.4374 0.0259
1 13 6 2.1238 -0.0711
1 13 7 -3.7431 0.0039
1 13 8 0.2392 -0.0004
1 13 9 -4.6003 -0.0122
1 13 10 -1.8258 0.0153
1 13 11 -3.5347 -0.0134
1 13 13 -1.6079 0.0084
1 13 14 -0.7354 0.0135
1 13 15 1.1354 0.0137
1 13 16 0.3136 0.0290
1 13 17 -0.1664 -0.0045
1 13 18 -0.2809 0.0453
1 13 19 -1.6227 -0.0233
1 14 0 2.2439 0.0032
1 14 1 0.7562 0.0204
1 14 2 0.7553 -0.0401
1 14 3 1.1923 0.0449
1 14 4 -0.7666 -0.0538
1 14 5 0.1988 0.0302
1 14 6 2.1598 -0.0002
1 14 7 0.1311 -0.0248
1 14 8 4.5243 0.0528
1 14 9 0.4410 -0.0327
1 14 10 3.4440 0.0421
1 14 11 1.2032 0.0146
1 14 12 2.7048 -0.0003
1 14 13 0.1937 0.0093
1 14 14 1.0044 -0.0005
1 14 15 -0.9673 -0.0085
1 14 16 -0.2525 0.0153
1 14 17 -0.0491 -0.0000
1 14 18 0.6567 0.0054
1 14 19 0.1772 -0.0026
1 15 0 0.4569 0.0044
1 15 1 -2.3167 0.0046
1 15 2 -0.4033 -0.0242
1 15 3 -0.6284 0.0034
1 15 4 -1.2069 -0.0362
1 15 5 -0.6444 -0.0138
1 15 6 -0.9099 -0.0001
1 15 7 -3.1591 -0.0388
1 15 8 0.1699 0.0544
1 15 9 -4.1362 -0.0445
1 15 10 -0.7986 0.0302
1 15 11 -3.1135 -0.0224
1 15 12 -1.4369 -0.0162
1 15 13 -0.9351 0.0132
1 15 14 0.9581 -0.0036
1 15 15 1.1570 0.0196
1 15 16 0.5948 0.0085
1 15 17 0.7406 0.0308
1 15 18 -0.7328 0.0034
1 16 0 2.0723 -0.0001
1 16 1 -0.8658 0.0348
1 16 2 0.8721 -0.0066
1 16 3 -0.1981 0.0251
1 16 4 -0.3560 -0.0030
1 16 5 1.4184 -0.0150
1 16 6 0.9780 0.0217
1 16 7 1.3694 -0.0458
1 16 8 3.4173 0.0354
1 16 9 0.2334 -0.0270
1 16 10 3.6186 0.0229
1 16 11 0.4429 0.0152
1 16 12 1.6380 -0.0140
1 16 13 -0.8092 0.0073
1 16 14 0.1355 -0.0172
1 16 15 -1.2582 -0.0056
1 16 16 -0.5145 -0.0085
1 16 17 0.7225 0.0114
1 16 18 -0.8083 -0.0338
1 17 0 0.2990 0.0131
1 17 1 0.0609 0.0123
1 17 2 1.1663 -0.0145
1 17 3 -0.4965 0.0154
1 17 4 -0.3417 -0.0227
1 17 5 -0.4306 -0.0086
1 17 6 -1.9991 -0.0097
1 17 7 -1.1631 -0.0274
1 17 8 -1.3459 0.0115
1 17 9 -2.5868 -0.0229
1 17 10 -0.7473 -0.0105
1 17 11 -1.8461 -0.0014
1 17 12 -0.8104 -0.0282
1 17 13 0.1646 0.0209
1 17 14 0.7617 -0.0007
1 17 15 0.6368 0.0025
1 17 16 0.5436 0.0271
1 17 17 1.0226 0.0158
1 18 0 -0.6043 -0.0060
1 18 1 -0.4106 0.0203
1 18 2 -0.8706 -0.0126
1 18 3 -0.9190 0.0262
1 18 4 -1.0960 -0.0071
1 18 5 0.6529 0.0164
1 18 6 -0.4882 0.0048
1 18 7 2.4324 0.0057
1 18 8 1.7704 -0.0001
1 18 9 1.3113 0.0163
1 18 10 2.9522 -0.0071
1 18 11 -0.2102 0.0170
1 18 12 0.8626 -0.0228
1 18 13 -0.6593 -0.0091
1 18 14 -0.5168 -0.0042
1 18 15 -0.6906 -0.0231
1 18 16 -0.4188 0.0259
1 19 0 -0.3992 -0.0131
1 19 1 1.6396 0.0160
1 19 2 1.1217 -0.0246
1 19 3 0.8234 0.0158
1 19 4 0.0007 -0.0157
1 19 5 0.0879 -0.0078
1 19 6 -2.9704 0.0058
1 19 7 -0.4757 -0.0093
1 19 8 -3.4402 0.0063
1 19 9 -0.8937 0.0084
1 19 10 -0.8453 -0.0314
1 19 11 -0.7836 0.0156
1 19 12 0.3228 -0.0275
1 19 13 0.1615 -0.0036
1 19 14 0.6373 0.0082
1 19 15 0.0887 -0.0455
1 20 0 -0.7140 -0.0131
1 20 1 0.0913 0.0166
1 20 2 -0.8015 -0.0036
1 20 3 -0.0681 0.0174
1 20 4 -0.9556 0.0152
1 20 5 1.1510 -0.0022
1 20 6 -0.1306 0.0179
1 20 7 2.1620 -0.0209
1 20 8 0.6074 0.0070
1 20 9 1.0573 0.0111
1 20 10 1.0879 -0.0052
1 20 11 -0.2227 0.0240
1 20 12 0.5182 -0.0181
1 20 13 -0.1847 -0.0068
1 20 14 -0.4311 0.0076
1 20 15 -0.3957 -0.0282
1 21 0 -0.1103 -0.0112
1 21 1 0.3397 -0.0012
1 21 2 0.7152 -0.0089
1 21 3 0.1668 -0.0332
1 21 4 -1.0859 0.0118
1 21 5 0.0820 -0.0395
1 21 6 -2.6398 0.0323
1 21 7 -0.1920 -0.0077
1 21 8 -1.8620 0.0146
1 21 9 0.0974 0.0176
1 21 10 -0.4917 -0.0247
1 21 11 -0.4496 0.0215
1 21 12 0.0840 -0.0090
1 21 13 -0.3002 -0.0012
1 21 14 0.3172 0.0107
1 22 0 0.5120 -0.0182
1 22 1 -0.1670 -0.0017
1 22 2 1.2927 -0.0036
1 22 3 0.7091 -0.0066
1 22 4 0.1570 0.0254
1 22 5 1.3701 -0.0056
1 22 6 -0.7015 0.0177
1 22 7 -0.1367 0.0029
1 22 8 -0.3428 -0.0038
1 22 9 -0.6853 0.0288
1 22 10 0.5140 -0.0213
1 22 11 0.5080 0.0139
1 22 12 0.6175 -0.0149
1 23 0 0.4687 0.0083
1 23 1 -0.9526 0.0043
1 23 2 0.4733 0.0110
1 23 3 -1.0433 -0.0160
1 23 4 -0.7523 -0.0095
1 23 5 0.8191 -0.0168
1 23 6 -1.2587 -0.0400
1 23 7 0.8843 0.0190
1 23 8 -0.1711 -0.0450
1 23 9 -0.6159 0.0457
1 23 10 -0.3512 -0.0226
1 23 11 -1.3089 0.0352
1 24 0 0.7919 0.0018
1 24 1 0.1285 0.0018
1 24 2 1.7571 -0.0227
1 24 3 0.3954 -0.0031
1 24 4 0.5489 -0.0130
1 24 5 0.9095 0.0425
1 24 6 -0.9353 -0.0229
1 24 7 0.1343 0.0681
1 24 8 -0.0962 -0.0358
1 24 9 -0.3939 0.0437
1 24 10 0.7797 -0.0389
1 25 0 0.1354 -0.0116
1 25 1 -0.5695 -0.0010
1 25 2 0.1525 0.0154
1 25 3 -0.7407 0.0090
1 25 4 -0.1537 -0.0194
1 25 5 0.2070 0.0232
1 25 6 -1.3517 -0.0737
1 25 7 0.2798 0.0404
1 25 8 -0.7447 -0.0586
1 26 0 0.5063 0.0194
1 26 1 0.4538 -0.0074
1 26 4 0.6966 0.0027
1 26 5 1.0228 0.0095
1 26 6 0.5078 -0.0321
2 0 0 83.4752 0.6934
2 0 2 33.7411 0.2482
2 0 4 -5.3947 -0.5524
2 0 6 -3.6319 -0.6690
2 0 8 5.7785 -0.2235
2 0 10 7.1245 0.1795
2 0 12 2.4902 0.1579
2 0 14 0.3086 0.0718
2 0 16 1.5370 0.1424
2 0 18 3.1812 0.1190
2 0 20 2.5223 -0.0168
2 1 0 18.0204 -0.1943
2 1 1 -53.2166 -0.5992
2 1 2 26.8660 -0.3243
2 1 3 -9.4505 0.1743
2 1 4 11.5769 -0.3687
2 1 5 4.8134 0.5280
2 1 6 -0.6706 -0.0330
2 1 7 -0.3324 0.2123
2 1 8 -2.2020 0.2877
2 1 9 -5.2918 -0.1476
2 1 10 -0.6402 0.2801
2 1 11 -4.5086 -0.1512
2 1 12 -0.3990 0.1477
2 1 13 -0.7139 0.0109
2 1 14 -1.3172 0.0340
2 1 15 -0.5661 -0.0083
2 1 16 -1.6215 -0.0444
2 1 17 -2.7237 -0.0837
2 1 18 -1.4504 -0.1689
2 1 19 -3.2080 -0.0484
2 1 20 -0.5308 -0.1247
2 2 0 47.1657 0.2999
2 2 1 -40.6781 0.1304
2 2 2 17.3277 0.2055
2 2 3 -31.6032 0.2794
2 2 4 -4.8906 -0.1182
2 2 5 -7.0558 0.2327
2 2 6 -2.8813 -0.1257
2 2 7 2.5962 -0.1490
2 2 8 3.7619 0.1249
2 2 9 2.4669 -0.3195
2 2 10 4.8031 0.2060
2 2 11 0.5884 -0.2431
2 2 12 1.7941 -0.0147
2 2 13 1.2721 -0.0952
2 2 14 0.5519 -0.1784
2 2 15 2.7632 -0.0059
2 2 16 1.5047 -0.0653
2 2 17 2.9070 0.0945
2 2 18 2.6417 0.0587
2 2 19 1.5568 0.1699
2 2 20 2.0295 0.0071
2 3 0 32.1727 -0.0137
2 3 1 -11.7112 -0.1671
2 3 2 45.2598 -0.1059
2 3 3 -0.7363 0.0003
2 3 4 17.8689 -0.2057
2 3 5 3.0104 -0.0345
2 3 6 -2.8442 0.0095
2 3 7 0.8909 -0.2318
2 3 8 -4.1127 0.1972
2 3 9 -1.7745 -0.2464
2 3 10 -0.0710 0.1640
2 3 11 -1.7994 -0.0060
2 3 12 0.3834 0.0973
2 3 13 -0.6426 0.1990
2 3 14 -2.0644 0.0305
2 3 15 -1.0472 0.1904
2 3 16 -3.2832 -0.0267
2 3 17 -2.1471 0.0268
2 3 18 -3.0337 -0.1083
2 3 19 -2.1201 -0.0343
2 3 20 -0.9332 -0.0557
2 3 21 -0.6081 0.0017
2 4 0 -1.4811 0.0616
2 4 1 -33.7789 -0.2228
2 4 2 -0.9854 0.1010
2 4 3 -24.7585 0.0245
2 4 4 -1.0177 0.1133
2 4 5 -4.2870 0.1352
2 4 6 -1.8802 0.1746
2 4 7 3.1922 -0.0608
2 4 8 -1.0083 0.2549
2 4 9 1.4056 -0.1275
2 4 10 -0.3574 0.1048
2 4 11 -1.4175 -0.0324
2 4 12 0.3390 -0.1442
2 4 13 -0.0822 0.0263
2 4 14 1.7195 -0.2469
2 4 15 2.4760 -0.0223
2 4 16 2.2704 -0.1087
2 4 17 3.0390 -0.0078
2 4 18 1.6334 0.0324
2 4 19 1.3779 0.0555
2 4 20 0.6842 -0.0273
2 4 21 -0.0809 -0.0064
2 5 0 16.6808 0.1719
2 5 1 5.5536 -0.0756
2 5 2 22.8447 0.0815
2 5 3 -1.9310 -0.0136
2 5 4 8.1254 -0.0419
2 5 5 -0.8426 -0.0469
2 5 6 -3.1326 -0.0050
2 5 7 2.1557 -0.1579
2 5 8 -1.8627 0.0257
2 5 9 2.3797 -0.1213
2 5 10 2.3966 -0.0281
2 5 11 1.0397 0.0622
2 5 12 1.8904 -0.0660
2 5 13 -1.0435 0.1650
2 5 14 -0.7391 -0.0197
2 5 15 -2.3555 0.1303
2 5 16 -1.4266 0.0365
2 5 17 -1.9624 -0.0250
2 5 18 -1.1461 0.0315
2 5 19 -0.9209 -0.0319
2 5 20 0.1679 0.0233
2 5 21 -0.3297 0.0521
2 6 0 -6.6548 0.1859
2 6 1 -10.0826 -0.2243
2 6 2 3.6172 0.0783
2 6 3 -8.8906 -0.0040
2 6 4 7.7021 -0.0376
2 6 5 -2.4624 0.1147
2 6 6 1.2142 -0.0155
2 6 7 0.6983 0.0208
2 6 8 -3.6695 0.0848
2 6 9 -1.1838 -0.0222
2 6 10 -2.9186 0.0222
2 6 11 -2.8784 0.0837
2 6 12 0.4386 -0.0777
2 6 13 -1.1280 0.0929
2 6 14 2.7594 -0.1035
2 6 15 0.5374 -0.0319
2 6 16 2.6334 0.0043
2 6 17 0.5607 -0.0698
2 6 18 0.9194 0.0723
2 6 19 -0.2647 -0.0292
2 6 20 -0.0589 -0.0269
2 6 21 -0.8348 -0.0041
2 7 0 2.3127 0.0146
2 7 1 -2.5723 -0.1164
2 7 2 6.1543 -0.0257
2 7 3 -9.7594 0.0236
2 7 4 4.9141 -0.0620
2 7 5 -7.2122 0.0992
2 7 6 1.7595 -0.0389
2 7 7 0.0616 0.0271
2 7 8 1.6120 0.0097
2 7 9 2.5566 -0.0189
2 7 10 2.1813 -0.0036
2 7 11 0.1794 0.0066
2 7 12 0.5643 -0.0510
2 7 13 -2.3998 0.0431
2 7 14 -0.4674 -0.0076
2 7 15 -2.6861 0.0276
2 7 16 0.6091 0.0358
2 7 17 -1.3145 -0.0585
2 7 18 0.8258 0.0641
2 7 19 -0.3211 -0.0272
2 7 20 0.9521 0.0438
2 7 21 -0.2616 0.0443
2 8 0 0.9797 0.1166
2 8 1 -1.6982 -0.0232
2 8 2 8.8362 0.0094
2 8 3 -4.9576 0.1091
2 8 4 12.5850 -0.0724
2 8 5 -5.6425 0.1049
2 8 6 5.3797 -0.0240
2 8 7 -2.9640 -0.0332
2 8 8 -1.2342 0.0371
2 8 9 -0.5929 -0.0770
2 8 10 -0.3203 0.0205
2 8 11 -0.1286 0.0393
2 8 12 2.6094 -0.0010
2 8 13 0.3116 0.0351
2 8 14 3.0053 -0.0136
2 8 15 0.1616 -0.0451
2 8 16 1.5887 0.0171
2 8 17 -0.0700 -0.0408
2 8 18 0.0426 0.0120
2 8 19 -0.0098 -0.0140
2 8 20 -0.3512 -0.0225
2 8 21 -0.7682 0.0097
2 9 0 -0.0113 -0.0188
2 9 1 -3.3041 -0.0521
2 9 2 1.7432 -0.0811
2 9 3 -9.2007 -0.0196
2 9 4 5.5402 -0.0903
2 9 5 -8.9901 0.0011
2 9 6 6.4048 -0.0080
2 9 7 -3.2188 -0.0418
2 9 8 2.0606 0.0757
2 9 9 -0.6082 -0.0574
2 9 10 -2.0655 0.0351
2 9 11 -2.0080 -0.0190
2 9 12 -3.0759 -0.0232
2 9 13 -3.3965 0.0424
2 9 14 -1.6138 0.0153
2 9 15 -2.3306 0.0296
2 9 16 0.7027 0.0330
2 9 17 -0.4937 0.0032
2 9 18 0.3310 0.0369
2 9 19 0.2925 0.0431
2 9 20 -0.1554 0.0054
2 10 0 -1.0024 0.0051
2 10 1 0.2041 -0.0061
2 10 2 4.1012 0.0054
2 10 3 -2.3911 0.0676
2 10 4 7.9830 0.0288
2 10 5 -6.5412 0.0218
2 10 6 5.4367 0.0805
2 10 7 -3.7263 -0.0811
2 10 8 2.7839 0.0706
2 10 9 2.2546 -0.0563
2 10 10 2.7060 0.0200
2 10 11 3.6671 0.0561
2 10 12 3.0212 -0.0254
2 10 13 2.4794 0.0278
2 10 14 1.7880 -0.0330
2 10 15 0.5692 -0.0424
2 10 17 0.1851 -0.0444
2 10 18 -0.0493 -0.0432
2 10 19 1.1342 0.0028
2 10 20 -0.2894 -0.0442
2 11 0 -0.4000 0.0563
2 11 1 0.7532 -0.0442
2 11 2 -1.8073 -0.0027
2 11 3 -3.1374 -0.0348
2 11 4 3.2606 -0.0285
2 11 5 -4.8491 -0.0309
2 11 6 5.7428 0.0134
2 11 7 -4.4565 -0.0704
2 11 8 0.4125 0.0333
2 11 9 -2.9318 -0.0701
2 11 10 -3.8740 -0.0413
2 11 11 -2.1721 0.0098
2 11 12 -4.2182 -0.0737
2 11 13 -2.3589 0.0795
2 11 14 -1.9058 -0.0118
2 11 15 -0.9796 0.0293
2 11 17 -0.4550 -0.0113
2 11 18 0.1701 0.0500
2 11 19 -0.2937 0.0231
2 11 20 -0.9593 -0.0115
2 12 3 0.8060 0.0092
2 12 4 1.7929 0.0297
2 12 5 -3.9011 -0.0030
2 12 6 3.3542 0.0325
2 12 7 -2.0859 -0.0270
2 12 8 4.7332 0.0137
2 12 9 2.0854 0.0165
2 12 10 3.7688 -0.0122
2 12 11 3.1960 0.0731
2 12 12 2.3281 -0.0373
2 12 13 2.0673 0.0374
2 12 14 -0.3383 -0.0266
2 12 15 -0.0903 -0.0169
2 12 16 -0.9183 0.0049
2 12 17 -0.2953 -0.0472
2 12 18 0.9773 0.0151
2 12 19 0.8147 -0.0219
2 13 0 -0.4586 0.0108
2 13 1 -0.6871 -0.0371
2 13 2 -2.2938 -0.0298
2 13 3 -0.1587 0.0068
2 13 4 0.7052 -0.0274
2 13 5 -1.6059 0.0193
2 13 6 1.9881 0.0104
2 13 7 -4.3914 -0.0151
2 13 8 -0.1285 0.0032
2 13 9 -3.5260 -0.0198
2 13 10 -1.4882 -0.0674
2 13 11 -2.3380 0.0223
2 13 12 -1.5215 -0.0678
2 13 13 -1.6529 0.0312
2 13 14 0.2170 -0.0041
2 13 16 1.1297 0.0229
2 13 17 -0.4027 -0.0488
2 13 18 0.4018 0.0241
2 13 19 -0.9082 -0.0289
2 14 0 2.3419 0.0208
2 14 1 0.8493 0.0287
2 14 2 1.5083 0.0299
2 14 3 0.8954 0.0480
2 14 4 0.2134 0.0193
2 14 5 -0.5608 0.0223
2 14 6 2.5038 0.0113
2 14 7 -0.6986 -0.0212
2 14 8 4.3183 -0.0005
2 14 9 0.1582 -0.0018
2 14 10 3.5315 -0.0093
2 14 11 1.5051 0.0384
2 14 12 2.0723 -0.0096
2 14 13 0.0900 0.0072
2 14 14 -0.7875 0.0154
2 14 15 -1.4529 -0.0231
2 14 16 -1.2534 0.0212
2 14 17 -0.4285 -0.0167
2 14 18 0.8062 0.0058
2 15 0 0.6625 -0.0310
2 15 1 -2.5782 -0.0008
2 15 2 0.3230 -0.0588
2 15 3 -0.0939 -0.0013
2 15 4 -0.4330 -0.0171
2 15 5 -0.6910 -0.0117
2 15 6 -0.6938 0.0433
2 15 7 -3.4436 -0.0311
2 15 8 0.2089 0.0360
2 15 9 -3.5472 -0.0231
2 15 10 -0.0846 -0.0324
2 15 11 -2.2780 0.0075
2 15 12 0.0139 -0.0255
2 15 13 -0.9946 -0.0026
2 15 14 1.7350 0.0310
2 15 15 0.1505 -0.0411
2 15 16 0.7734 0.0141
2 15 17 0.1640 -0.0060
2 15 18 -0.0585 -0.0192
2 16 0 2.2772 -0.0204
2 16 1 -1.1661 0.0017
2 16 2 1.4974 0.0081
2 16 3 -0.1848 0.0171
2 16 4 0.5067 0.0347
2 16 5 1.1654 0.0006
2 16 6 1.3200 0.0519
2 16 7 0.2744 -0.0282
2 16 8 2.9202 0.0464
2 16 9 -0.1816 -0.0109
2 16 10 2.9153 0.0206
2 16 11 1.4336 0.0237
2 16 12 0.9023 -0.0096
2 16 13 0.0681 -0.0014
2 16 14 -0.6030 0.0108
2 16 15 -1.3440 -0.0302
2 16 16 -0.8348 0.0058
2 16 17 -0.0502 -0.0048
2 17 0 0.2613 0.0063
2 17 1 -0.8438 0.0023
2 17 2 0.9980 -0.0054
2 17 3 0.4744 -0.0234
2 17 4 -0.1376 0.0174
2 17 5 0.6056 -0.0382
2 17 6 -1.4414 0.0257
2 17 7 -1.6857 -0.0314
2 17 8 -0.8171 0.0014
2 17 9 -3.8459 -0.0154
2 17 10 -0.1978 -0.0264
2 17 11 -2.2586 0.0116
2 17 12 0.0884 -0.0038
2 17 13 0.1750 0.0136
2 17 14 0.9783 0.0226
2 17 15 0.2838 -0.0229
2 17 16 -0.0235 0.0019
2 17 17 0.7080 0.0113
2 18 0 -0.3423 -0.0089
2 18 1 -0.6088 -0.0153
2 18 2 -0.2740 -0.0011
2 18 3 -0.4894 -0.0086
2 18 4 -0.1523 0.0244
2 18 5 1.4654 -0.0068
2 18 6 0.1042 0.0329
2 18 7 2.5688 -0.0006
2 18 8 1.6651 0.0089
2 18 9 1.2879 0.0285
2 18 10 2.3511 -0.0087
2 18 11 0.4184 0.0396
2 18 12 0.4459 -0.0156
2 18 13 -0.0679 0.0163
2 18 14 -0.3451 0.0217
2 18 15 -0.6596 -0.0070
2 18 16 -0.3961 0.0296
2 19 0 -0.8475 0.0147
2 19 1 0.8119 -0.0040
2 19 2 -0.0616 -0.0035
2 19 3 1.1666 -0.0145
2 19 4 -0.0084 -0.0031
2 19 5 0.9362 -0.0163
2 19 6 -1.7019 -0.0001
2 19 7 -0.6795 0.0070
2 19 8 -2.1899 -0.0249
2 19 9 -2.5230 0.0182
2 19 10 -0.1804 -0.0456
2 19 11 -1.9177 0.0213
2 19 12 0.5999 -0.0150
2 19 13 0.1354 0.0088
2 19 14 0.4166 0.0058
2 19 15 0.2876 -0.0367
2 20 0 -1.1805 -0.0083
2 20 1 -0.1208 0.0019
2 20 2 -0.8468 0.0037
2 20 3 0.2369 0.0009
2 20 4 -0.3253 0.0208
2 20 5 1.8794 -0.0135
2 20 6 0.2826 0.0114
2 20 7 3.0171 -0.0134
2 20 8 0.3284 -0.0196
2 20 9 1.4172 0.0369
2 20 10 0.7048 -0.0274
2 20 11 -0.4049 0.0454
2 20 12 0.7026 -0.0098
2 20 13 -0.4162 0.0142
2 20 14 0.3176 0.0316
2 21 0 -0.3187 0.0170
2 21 1 0.0537 0.0121
2 21 2 -0.5920 0.0143
2 21 3 0.1064 -0.0059
2 21 4 -1.0211 0.0089
2 21 5 0.4382 -0.0189
2 21 6 -0.7640 0.0099
2 21 7 0.1156 -0.0105
2 21 8 -0.1637 -0.0218
2 21 9 -0.3385 0.0042
2 21 10 0.0434 -0.0464
2 21 11 -1.0250 0.0187
2 21 12 -0.3520 -0.0067
2 21 13 -0.3243 0.0050
2 22 0 -0.3981 -0.0098
2 22 1 -0.6483 -0.0272
2 22 2 0.6848 0.0127
2 22 3 0.6546 -0.0343
2 22 4 -0.0630 0.0371
2 22 5 1.7672 -0.0126
2 22 6 -0.3727 0.0233
2 22 7 0.9744 0.0125
2 22 8 -0.1424 -0.0129
2 22 9 0.1685 0.0407
2 22 10 0.6284 -0.0391
2 22 11 0.1987 0.0148
2 22 12 0.9283 -0.0154
2 23 0 0.5705 0.0057
2 23 1 -1.5185 0.0074
2 23 2 -0.2547 0.0396
2 23 3 -1.3492 -0.0007
2 23 4 -1.1192 0.0232
2 23 5 0.5043 -0.0089
2 23 6 -0.5247 -0.0230
2 23 7 0.5270 0.0051
2 23 8 0.7080 -0.0538
2 23 9 -0.4110 0.0315
2 23 10 -0.0726 -0.0374
2 23 11 -0.7953 0.0316
2 24 0 0.3860 0.0208
2 24 1 -0.5515 -0.0191
2 24 2 1.4790 0.0008
2 24 3 -0.1173 -0.0233
2 24 4 0.2926 -0.0032
2 24 5 1.4672 0.0344
2 24 6 -0.4181 -0.0371
2 24 7 1.4472 0.0710
2 24 8 0.6279 -0.0578
2 24 9 0.5089 0.0524
2 25 0 0.1208 -0.0141
2 25 1 -1.2901 0.0011
2 25 2 -0.0596 0.0098
2 25 3 -1.1647 0.0204
2 25 4 -0.7147 -0.0098
2 25 5 -0.4223 0.0646
2 25 6 -1.7222 -0.0613
2 25 7 -0.3849 0.0888
2 25 8 -0.8019 -0.0672
2 26 0 0.2640 0.0015
2 26 1 -0.2475 -0.0072
2 26 4 0.5780 -0.0403
2 26 5 1.3396 0.0406
2 26 6 0.4992 -0.1080
3 0 0 56.9657 0.9624
3 0 2 15.8680 0.2272
3 0 4 -7.1007 -0.3305
3 0 6 -3.0889 -0.2477
3 0 8 3.9354 -0.1000
3 0 10 5.6046 -0.1634
3 0 12 2.3026 -0.2495
3 0 14 1.0318 -0.0352
3 0 16 2.8750 0.2245
3 0 18 4.3191 0.2010
3 1 0 20.2779 0.1253
3 1 1 -33.6207 -0.2539
3 1 2 24.6146 -0.2127
3 1 3 3.8623 0.1409
3 1 4 10.5094 -0.4791
3 1 5 7.9808 0.2247
3 1 6 0.5286 -0.3231
3 1 7 -2.2938 0.0687
3 1 8 -1.3898 -0.0986
3 1 9 -6.6685 -0.0259
3 1 10 -0.5395 0.0366
3 1 11 -3.7822 0.0722
3 1 12 -0.5948 0.1843
3 1 13 -0.9686 0.1481
3 1 14 -1.4628 0.2655
3 1 15 -1.5997 -0.0191
3 1 16 -1.5458 0.1671
3 1 17 -3.2122 -0.1630
3 1 18 -0.9224 -0.0662
3 1 19 -3.4622 -0.0802
3 1 20 -0.1592 -0.0758
3 2 0 31.2297 0.2792
3 2 1 -44.0746 0.0134
3 2 2 7.3284 -0.2153
3 2 3 -29.4449 0.3877
3 2 4 -5.0519 -0.3554
3 2 5 -4.2568 0.4274
3 2 6 -2.1451 -0.0128
3 2 7 3.4164 0.1784
3 2 8 2.5541 0.2334
3 2 9 1.0438 0.0351
3 2 10 3.6700 0.1105
3 2 11 -0.4787 -0.1262
3 2 12 1.4415 -0.0843
3 2 13 1.3901 -0.2513
3 2 14 0.7369 -0.0770
3 2 15 2.6862 -0.2184
3 2 16 2.2308 0.0303
3 2 17 2.5898 -0.0151
3 2 18 3.3254 0.0233
3 2 19 1.2364 0.0795
3 2 20 1.6147 -0.0349
3 3 0 35.8022 0.1702
3 3 1 -7.4599 0.2996
3 3 2 39.8619 -0.0204
3 3 3 2.6043 0.3197
3 3 4 14.7718 -0.3172
3 3 5 3.5024 0.0636
3 3 6 -1.0687 -0.2001
3 3 7 -0.2714 -0.2427
3 3 8 -2.5895 0.0060
3 3 9 -2.0193 -0.2798
3 3 10 0.2942 0.0803
3 3 11 -1.0552 -0.0821
3 3 12 0.3128 0.1319
3 3 13 -0.7245 0.0720
3 3 14 -2.2742 0.1640
3 3 15 -1.5684 0.0755
3 3 16 -3.4942 0.0968
3 3 17 -2.0264 0.0326
3 3 18 -2.3772 -0.0550
3 3 19 -1.6484 0.0930
3 3 20 -0.4039 -0.0276
3 4 0 -0.9485 -0.1349
3 4 1 -36.9667 0.0313
3 4 2 0.5232 -0.3937
3 4 3 -21.4529 0.1779
3 4 4 0.2188 -0.2484
3 4 5 0.5439 0.0631
3 4 6 -1.5036 0.1495
3 4 7 4.7777 -0.0892
3 4 8 -1.3438 0.3345
3 4 9 -0.3543 -0.0331
3 4 10 -0.6557 0.1520
3 4 11 -2.5373 0.0010
3 4 12 0.0500 -0.0137
3 4 13 0.2194 -0.0475
3 4 14 1.2379 -0.0564
3 4 15 2.4668 -0.0601
3 4 16 1.8599 -0.0442
3 4 17 2.8754 0.0187
3 4 18 1.3751 -0.0827
3 4 19 1.2755 0.0295
3 4 20 0.3501 -0.1106
3 4 21 -0.2823 -0.0426
3 5 0 18.1437 0.1072
3 5 1 0.5416 0.1512
3 5 2 17.9180 0.0217
3 5 3 -5.5017 0.2027
3 5 4 4.7407 -0.0420
3 5 5 -1.8257 0.0283
3 5 6 -2.7999 0.0984
3 5 7 2.7403 -0.2128
3 5 8 -1.4549 0.1471
3 5 9 3.3186 -0.1914
3 5 10 2.1730 0.0037
3 5 11 1.2562 -0.0213
3 5 12 1.9717 -0.0996
3 5 13 -1.4206 0.0512
3 5 14 -0.7416 -0.0325
3 5 15 -2.5677 0.0370
3 5 16 -2.0653 0.0177
3 5 17 -1.3439 0.0172
3 5 18 -1.2672 -0.0198
3 5 19 0.1385 0.1013
3 5 20 0.2925 -0.0176
3 5 21 0.5112 0.0842
3 6 0 -1.7043 0.0889
3 6 1 -11.3052 0.1096
3 6 2 7.0619 -0.1048
3 6 3 -6.5151 0.0711
3 6 4 7.4947 -0.1192
3 6 5 1.4236 -0.1121
3 6 6 0.4145 0.0420
3 6 7 2.1622 -0.1542
3 6 8 -3.4791 0.1178
3 6 9 -1.5279 -0.0216
3 6 10 -2.2903 0.0115
3 6 11 -2.1330 0.1019
3 6 12 0.6771 -0.0413
3 6 13 0.0692 0.0813
3 6 14 2.5458 -0.0349
3 6 15 0.5037 0.0213
3 6 16 2.1353 0.0150
3 6 17 0.0817 -0.0075
3 6 18 0.5449 -0.0067
3 6 19 -0.5165 -0.0280
3 6 20 -0.0836 -0.0571
3 6 21 -0.9546 0.0045
3 7 0 2.4667 0.0429
3 7 1 -6.0657 -0.0601
3 7 2 4.2502 -0.0626
3 7 3 -13.1785 0.0831
3 7 4 3.2910 -0.0565
3 7 5 -7.4784 0.0509
3 7 6 0.6430 0.0650
3 7 7 1.6084 -0.0569
3 7 8 -0.0358 0.0946
3 7 9 3.0489 -0.0177
3 7 10 0.8453 -0.0430
3 7 11 -0.6078 0.0450
3 7 12 0.4307 -0.1181
3 7 13 -3.0846 0.0355
3 7 14 -0.4667 -0.0231
3 7 15 -2.9394 -0.0107
3 7 16 -0.0942 0.0316
3 7 17 -1.0388 -0.0320
3 7 18 0.4141 0.0359
3 7 19 0.2996 0.0138
3 7 20 1.1155 0.0036
3 7 21 0.2723 0.0006
3 8 0 3.3051 0.0597
3 8 1 -1.4602 0.1234
3 8 2 9.9080 -0.0270
3 8 3 -3.9001 0.1208
3 8 4 11.2162 -0.0656
3 8 5 -3.9960 -0.0002
3 8 6 4.3087 -0.0117
3 8 7 -1.9577 -0.0481
3 8 8 -0.6771 0.0086
3 8 9 0.4210 0.0029
3 8 10 0.5304 -0.0197
3 8 11 1.9873 0.0567
3 8 12 3.2084 -0.0285
3 8 13 2.1668 -0.0012
3 8 14 3.5980 -0.0167
3 8 15 0.0215 -0.0295
3 8 16 1.8374 0.0172
3 8 17 -1.2026 -0.0397
3 8 18 0.1483 -0.0033
3 8 19 -0.7853 -0.0510
3 8 20 0.0917 -0.0053
3 9 0 0.0324 -0.0049
3 9 1 -4.8297 0.0723
3 9 2 1.6673 -0.1185
3 9 3 -10.9576 0.1045
3 9 4 5.0120 -0.0863
3 9 5 -8.5240 0.0098
3 9 6 4.4372 0.0412
3 9 7 -2.2942 -0.0593
3 9 8 -0.4527 0.0647
3 9 9 -1.3282 -0.0137
3 9 10 -3.1761 -0.0424
3 9 11 -3.2602 0.0145
3 9 12 -2.7452 -0.0371
3 9 13 -3.6516 -0.0085
3 9 14 -1.3015 0.0599
3 9 15 -2.0331 -0.0303
3 9 16 0.1722 0.0548
3 9 17 -0.2803 0.0186
3 9 18 -0.1907 0.0217
3 9 19 0.3985 0.0364
3 9 20 0.1214 -0.0126
3 10 0 -0.2499 -0.0556
3 10 1 1.2034 0.0861
3 10 2 4.4951 -0.0627
3 10 3 -1.5460 0.0788
3 10 4 7.3975 -0.0432
3 10 5 -5.8357 -0.0264
3 10 6 5.2689 0.0324
3 10 7 -3.1174 -0.0712
3 10 8 2.9628 0.0681
3 10 9 2.9257 -0.0010
3 10 10 2.3662 0.0377
3 10 11 5.0083 0.0483
3 10 12 3.1828 -0.0162
3 10 13 3.4512 -0.0187
3 10 14 2.7156 -0.0018
3 10 15 -0.0938 -0.0419
3 10 16 0.8461 0.0139
3 10 17 -1.0383 -0.0266
3 10 18 -0.2378 -0.0363
3 10 19 0.5179 0.0041
3 10 20 -0.1214 -0.0352
3 11 0 -0.8411 -0.0499
3 11 1 -0.2570 0.0510
3 11 2 -1.9653 -0.0564
3 11 3 -3.8973 0.0297
3 11 4 2.9510 0.0372
3 11 5 -4.3754 -0.0456
3 11 6 4.4020 0.1171
3 11 7 -4.3381 -0.0699
3 11 8 -0.8762 0.0657
3 11 9 -4.0275 -0.0264
3 11 10 -4.0127 -0.0479
3 11 11 -2.9102 0.0064
3 11 12 -3.4152 -0.0391
3 11 13 -1.3631 -0.0067
3 11 14 -1.0312 0.0180
3 11 15 0.4702 -0.0286
3 11 16 0.6063 0.0162
3 11 17 0.2188 0.0125
3 11 18 -0.5941 -0.0110
3 11 19 -0.0899 0.0249
3 11 20 -0.8487 -0.0458
3 12 2 0.5512 0.0203
3 12 3 1.1385 -0.0018
3 12 4 1.9863 0.0129
3 12 5 -3.6493 -0.0862
3 12 6 3.9467 0.0384
3 12 7 -1.9372 -0.0811
3 12 8 4.2267 0.0443
3 12 9 1.6646 0.0224
3 12 10 2.2500 0.0071
3 12 11 2.8432 0.0735
3 12 12 1.7982 -0.0378
3 12 13 1.6746 0.0300
3 12 14 0.5005 -0.0029
3 12 15 -0.8386 0.0103
3 12 16 -0.3779 0.0343
3 12 17 -1.0285 0.0112
3 12 18 0.2267 0.0232
3 12 19 0.4513 0.0229
3 13 0 -1.1540 -0.0354
3 13 1 -0.9719 -0.0496
3 13 2 -2.4598 -0.0182
3 13 3 -0.6331 -0.0688
3 13 4 1.1368 0.0452
3 13 5 -1.6821 -0.0601
3 13 6 2.3671 0.0722
3 13 7 -4.3385 -0.0064
3 13 8 0.2667 0.0185
3 13 9 -4.0993 0.0390
3 13 10 -1.2427 -0.0467
3 13 11 -2.5956 0.0365
3 13 12 -1.1920 -0.0310
3 13 13 -0.2022 0.0012
3 13 14 0.6815 -0.0104
3 13 15 1.9168 -0.0214
3 13 16 1.0542 -0.0209
3 13 17 0.1916 -0.0130
3 13 18 0.0072 -0.0144
3 13 19 -0.7677 -0.0255
3 14 0 2.4649 0.0199
3 14 1 0.9326 0.0436
3 14 2 1.0123 0.0314
3 14 3 0.2504 0.0117
3 14 4 0.4391 0.0251
3 14 5 -0.9650 -0.0458
3 14 6 3.3289 0.0119
3 14 7 -0.7285 -0.0361
3 14 8 3.9182 -0.0149
3 14 9 -0.5599 0.0465
3 14 10 2.3246 -0.0392
3 14 11 0.0398 0.0609
3 14 12 1.8496 -0.0291
3 14 13 -0.9449 -0.0048
3 14 14 0.4063 0.0292
3 14 15 -1.5034 -0.0112
3 14 16 -0.2601 0.0374
3 14 17 -0.6582 0.0214
3 14 18 0.2824 0.0148
3 15 0 0.3798 0.0074
3 15 1 -3.0798 -0.0029
3 15 2 0.4106 -0.0052
3 15 3 -1.2040 -0.0369
3 15 4 0.1775 0.0004
3 15 5 -1.5648 -0.0358
3 15 6 0.4088 0.0080
3 15 7 -3.3129 -0.0061
3 15 8 1.0413 -0.0105
3 15 9 -3.3241 0.0209
3 15 10 -0.4527 -0.0355
3 15 11 -2.2894 0.0257
3 15 12 -0.7659 -0.0006
3 15 13 -0.4246 -0.0137
3 15 14 1.4373 0.0379
3 15 15 0.7932 -0.0393
3 15 16 1.1055 0.0178
3 15 17 0.0935 0.0109
3 15 18 0.3302 -0.0030
3 16 0 3.4802 -0.0339
3 16 1 -1.0608 0.0119
3 16 2 1.3662 0.0001
3 16 3 -0.6586 -0.0148
3 16 4 0.2053 0.0179
3 16 5 0.6264 -0.0317
3 16 6 2.0497 0.0158
3 16 7 0.1740 -0.0057
3 16 8 3.7418 0.0051
3 16 9 -0.3907 0.0386
3 16 10 3.0326 -0.0126
3 16 11 0.3486 0.0192
3 16 12 0.9945 -0.0126
3 16 13 -0.7948 -0.0448
3 16 14 0.2867 0.0419
3 16 15 -1.0079 -0.0458
3 16 16 0.1768 0.0288
3 16 17 0.0666 0.0063
3 17 0 0.5030 0.0247
3 17 1 -1.7420 0.0117
3 17 2 1.0088 0.0320
3 17 3 -0.9647 -0.0215
3 17 4 -0.6149 0.0275
3 17 5 -0.5122 -0.0367
3 17 6 -1.3607 0.0037
3 17 7 -1.7285 -0.0243
3 17 8 -0.4620 -0.0163
3 17 9 -3.1688 -0.0099
3 17 10 -0.9611 -0.0202
3 17 11 -1.6261 0.0086
3 17 12 -1.1661 0.0032
3 17 13 0.3272 -0.0115
3 17 14 0.5583 0.0255
3 17 15 0.2091 -0.0434
3 17 16 0.5566 0.0160
3 18 0 1.0521 0.0062
3 18 1 0.0054 -0.0158
3 18 2 -0.0689 0.0334
3 18 3 -0.2583 -0.0356
3 18 4 -0.7813 0.0376
3 18 5 0.8431 -0.0260
3 18 6 0.2565 0.0067
3 18 7 1.7864 0.0111
3 18 8 3.0501 -0.0146
3 18 9 0.8342 0.0311
3 18 10 3.3175 -0.0091
3 18 11 -0.0420 0.0013
3 18 12 0.2299 -0.0129
3 18 13 -0.3455 -0.0175
3 18 14 -0.6161 0.0178
3 18 15 -0.1921 -0.0041
3 18 16 -0.1462 0.0192
3 19 0 -0.1063 0.0173
3 19 1 0.5357 -0.0166
3 19 2 0.0710 0.0218
3 19 3 0.1703 -0.0263
3 19 4 -0.9361 0.0252
3 19 5 0.0020 -0.0210
3 19 6 -2.5717 0.0154
3 19 7 -0.5721 0.0161
3 19 8 -2.2164 -0.0168
3 19 9 -1.5321 0.0243
3 19 10 -0.0829 -0.0318
3 19 11 -0.9910 0.0120
3 19 12 0.3645 -0.0195
3 19 13 0.0680 -0.0073
3 19 14 0.3515 -0.0170
3 19 15 -0.0450 -0.0273
3 20 0 -0.6972 0.0096
3 20 1 0.6426 -0.0237
3 20 2 -0.6317 0.0080
3 20 3 0.5830 -0.0112
3 20 4 -0.4630 0.0003
3 20 5 0.6091 -0.0018
3 20 6 0.1139 -0.0146
3 20 7 1.2861 0.0135
3 20 8 0.8735 -0.0173
3 20 9 0.2975 0.0414
3 20 10 1.3800 -0.0068
3 20 11 -0.6710 0.0176
3 20 12 0.4935 -0.0157
3 20 13 -0.1807 0.0020
3 20 14 -0.2543 -0.0045
3 21 0 0.4410 0.0233
3 21 1 0.7952 0.0018
3 21 2 -0.4132 0.0257
3 21 3 0.0398 -0.0001
3 21 4 -1.5546 0.0098
3 21 5 -0.5011 -0.0022
3 21 6 -1.8336 0.0039
3 21 7 -0.3200 0.0088
3 21 8 -0.8193 -0.0230
3 21 9 0.1330 0.0191
3 21 10 0.6227 -0.0293
3 21 11 -0.5725 0.0209
3 21 12 0.5427 -0.0046
3 21 13 -0.5589 0.0059
3 22 0 -0.3962 -0.0023
3 22 1 0.1270 -0.0306
3 22 2 0.8561 -0.0148
3 22 3 1.2547 -0.0298
3 22 4 0.3525 -0.0122
3 22 5 0.9359 -0.0011
3 22 6 0.2770 0.0040
3 22 7 -0.3710 0.0195
3 22 8 0.1745 0.0116
3 22 9 -0.7138 0.0369
3 22 10 0.5326 -0.0146
3 22 11 0.1139 -0.0000
3 23 0 0.8952 0.0071
3 23 1 -0.7396 -0.0111
3 23 2 -0.0286 0.0402
3 23 3 -0.8494 -0.0167
3 23 4 -1.5274 0.0180
3 23 5 -0.4121 -0.0073
3 23 6 -1.8165 -0.0129
3 23 7 -0.8581 0.0089
3 23 8 -0.5161 -0.0259
3 23 9 -0.9997 0.0374
3 23 10 0.1533 -0.0065
3 24 0 0.8515 0.0185
3 24 1 -0.1152 -0.0062
3 24 2 1.8092 0.0029
3 24 3 0.4892 -0.0300
3 24 4 0.8201 -0.0099
3 24 5 1.6773 -0.0054
3 24 6 0.6742 -0.0391
3 24 7 1.1107 0.0195
3 24 8 0.9554 -0.0399
3 24 9 0.1807 0.0238
3 25 0 0.4065 0.0103
3 25 1 -0.8605 0.0068
3 25 2 0.7584 0.0081
3 25 3 -0.8129 0.0022
3 25 4 -0.6786 -0.0088
3 25 5 -0.7669 0.0585
3 25 6 -2.4882 -0.0303
3 25 7 -1.1363 0.0908
3 25 8 -1.6053 -0.0290
3 26 0 0.6002 -0.0291
3 26 3 -0.1415 0.0173
3 26 4 0.7788 -0.0471
3 26 5 1.4574 0.0252
4 0 0 38.7278 0.0478
4 0 2 0.1893 0.0378
4 0 4 -12.3329 0.3082
4 0 6 -1.6150 0.3748
4 0 8 6.3955 0.0672
4 0 10 5.3075 -0.2492
4 0 12 1.8204 -0.3629
4 0 14 1.8970 -0.1693
4 0 16 3.3011 0.0719
4 0 18 4.2155 0.1128
4 1 0 20.5873 0.4061
4 1 1 -16.0603 -0.0617
4 1 2 21.3668 0.1567
4 1 3 6.6019 0.1526
4 1 4 7.2520 -0.0789
4 1 5 5.4825 -0.1024
4 1 6 -0.9404 -0.2289
4 1 7 -1.6486 -0.2190
4 1 8 -1.0434 -0.3914
4 1 9 -4.7666 0.0198
4 1 10 0.4084 -0.3090
4 1 11 -2.9059 0.2526
4 1 12 -0.3495 0.0012
4 1 13 -1.3721 0.1777
4 1 14 -1.3400 0.2120
4 1 15 -2.5473 -0.0468
4 1 16 -1.1714 0.1789
4 1 17 -4.2556 -0.0915
4 1 18 -0.4583 0.0600
4 1 19 -3.2765 -0.0148
4 2 0 21.2930 -0.2219
4 2 1 -36.9428 -0.4488
4 2 2 -0.9812 -0.3237
4 2 3 -21.9961 -0.1087
4 2 4 -7.5252 -0.0966
4 2 5 -3.5218 0.2024
4 2 6 -0.6420 0.0929
4 2 7 2.0267 0.3233
4 2 8 4.1897 0.0583
4 2 9 0.4551 0.3083
4 2 10 3.1390 -0.0421
4 2 11 -0.4523 0.0940
4 2 12 0.9239 -0.0409
4 2 13 1.4341 -0.1183
4 2 14 1.3348 0.0437
4 2 15 2.4870 -0.2037
4 2 16 2.5739 0.0882
4 2 17 1.7029 -0.1205
4 2 18 3.2642 -0.0029
4 2 19 0.1140 -0.0815
4 2 20 1.6825 -0.0717
4 3 0 36.6052 0.2477
4 3 1 -3.6080 0.3343
4 3 2 34.2980 0.0256
4 3 3 1.2955 0.4567
4 3 4 8.1768 -0.1049
4 3 5 1.3452 0.1754
4 3 6 -4.3493 -0.1144
4 3 7 -0.1971 -0.0775
4 3 8 -1.7571 -0.2067
4 3 9 -1.0140 -0.0463
4 3 10 2.2232 -0.1701
4 3 11 -0.4903 -0.0162
4 3 12 0.5792 0.0282
4 3 13 -0.5337 -0.1208
4 3 14 -2.2773 0.1399
4 3 15 -1.6744 -0.1455
4 3 16 -3.0104 0.0895
4 3 17 -2.5535 -0.0113
4 3 18 -1.7020 0.0419
4 3 19 -1.7966 0.1081
4 3 20 0.0858 0.1084
4 4 0 0.9681 -0.2798
4 4 1 -29.7048 -0.0761
4 4 2 2.9013 -0.3912
4 4 3 -13.9312 0.0249
4 4 4 1.5638 -0.2519
4 4 5 1.2722 0.0214
4 4 6 -0.6832 -0.0337
4 4 7 3.2995 -0.0167
4 4 8 -1.3634 0.0587
4 4 9 -0.6680 0.0217
4 4 10 -1.0673 0.0443
4 4 11 -2.2686 0.0249
4 4 12 0.2124 0.1234
4 4 13 0.3308 -0.0290
4 4 14 1.6905 0.1643
4 4 15 2.7459 -0.0569
4 4 16 1.6771 0.0760
4 4 17 2.6663 0.0016
4 4 18 0.7258 -0.1056
4 4 19 0.5309 0.0032
4 4 20 -0.0976 -0.1179
4 5 0 19.0615 -0.2163
4 5 1 -3.5689 0.2432
4 5 2 15.1678 -0.2742
4 5 3 -7.2522 0.2946
4 5 4 -0.2437 -0.0113
4 5 5 -2.1174 0.1075
4 5 6 -5.6651 0.1845
4 5 7 2.4531 -0.0673
4 5 8 -0.9346 0.0834
4 5 9 2.8542 -0.0292
4 5 10 2.8235 -0.0355
4 5 11 0.7803 -0.0342
4 5 12 1.1413 -0.0119
4 5 13 -1.4480 -0.1262
4 5 14 -1.1822 0.0179
4 5 15 -2.1279 -0.1153
4 5 16 -1.8820 -0.0377
4 5 17 -0.8556 0.0188
4 5 18 -1.1319 -0.0475
4 5 19 0.2788 0.1228
4 5 20 0.2624 -0.0158
4 6 0 1.9730 -0.0342
4 6 1 -7.9428 0.1296
4 6 2 11.6649 -0.1322
4 6 3 -3.0398 0.0749
4 6 4 9.4007 -0.0856
4 6 5 2.0375 -0.0983
4 6 6 -0.0042 0.0514
4 6 7 2.1802 -0.1651
4 6 8 -4.1995 0.0596
4 6 9 -0.4912 -0.0719
4 6 10 -1.8320 -0.0174
4 6 11 -1.3488 0.0428
4 6 12 1.7654 0.0225
4 6 13 0.2301 0.0349
4 6 14 3.1720 0.0672
4 6 15 1.1975 0.0178
4 6 16 1.6565 0.0397
4 6 17 0.8977 0.0361
4 6 18 -0.6227 -0.0691
4 6 19 -0.3406 0.0502
4 6 20 -0.9943 -0.0519
4 7 0 2.6864 -0.1496
4 7 1 -9.0176 0.0631
4 7 2 3.4572 -0.1672
4 7 3 -12.9258 0.0582
4 7 4 1.0769 0.0540
4 7 5 -6.2956 -0.0269
4 7 6 -0.8891 0.1431
4 7 7 1.1298 -0.0508
4 7 8 -0.4078 0.0371
4 7 9 1.7802 0.0291
4 7 10 -0.3602 -0.0497
4 7 11 -1.4957 0.0341
4 7 12 -1.5418 -0.0140
4 7 13 -3.5876 -0.0025
4 7 14 -1.1743 0.0009
4 7 15 -2.9325 -0.0156
4 7 16 0.3620 -0.0360
4 7 17 -0.5266 0.0164
4 7 18 0.7149 0.0012
4 7 19 0.4563 0.0311
4 7 20 0.8701 -0.0179
4 8 0 4.7876 -0.0365
4 8 1 -0.6523 0.0208
4 8 2 12.9258 -0.0989
4 8 3 -3.0813 0.0255
4 8 4 12.4033 -0.0321
4 8 5 -2.9261 -0.0524
4 8 6 3.4599 0.0606
4 8 7 -0.1200 -0.0531
4 8 8 -0.9434 0.0062
4 8 9 2.0445 0.0306
4 8 10 1.5110 -0.0580
4 8 11 2.2145 0.0610
4 8 12 4.0880 -0.0185
4 8 13 1.8874 -0.0171
4 8 14 3.7683 0.0261
4 8 15 0.5642 -0.0146
4 8 16 1.4844 0.0030
4 8 17 -0.3295 -0.0062
4 8 18 -0.4542 -0.0312
4 8 19 -0.6292 -0.0033
4 8 20 -0.3104 0.0438
4 9 0 -0.5896 -0.0314
4 9 1 -6.2369 0.0944
4 9 2 0.9131 -0.0641
4 9 3 -10.6032 0.0867
4 9 4 4.2080 0.0319
4 9 5 -7.6696 0.0307
4 9 6 3.7032 0.0438
4 9 7 -2.4911 0.0134
4 9 8 -0.9774 -0.0417
4 9 9 -1.5127 0.0295
4 9 10 -4.2885 -0.0743
4 9 11 -3.2716 0.0150
4 9 12 -4.2193 0.0216
4 9 13 -4.2769 -0.0134
4 9 14 -1.4593 0.0450
4 9 15 -2.6419 -0.0251
4 9 16 1.3109 -0.0056
4 9 17 -0.2369 0.0180
4 9 18 0.7576 0.0144
4 9 19 0.3402 -0.0048
4 9 20 0.1721 0.0127
4 10 0 0.6804 -0.0966
4 10 1 1.2505 0.0757
4 10 2 6.2930 -0.1420
4 10 3 -1.5775 0.0214
4 10 4 7.7580 -0.0733
4 10 5 -4.6519 -0.0657
4 10 6 4.4473 0.0086
4 10 7 -1.1757 -0.0464
4 10 8 2.9999 -0.0140
4 10 9 3.7219 0.0428
4 10 10 3.0484 -0.0268
4 10 11 4.3005 0.0320
4 10 12 3.0503 0.0285
4 10 13 2.3786 -0.0531
4 10 14 1.8022 0.0843
4 10 15 -0.2651 -0.0265
4 10 16 0.3004 0.0221
4 10 17 -0.5125 0.0136
4 10 18 -0.3443 -0.0235
4 10 19 0.4551 0.0320
4 10 20 -0.0598 0.0434
4 11 1 -0.6131 0.0576
4 11 2 -2.5672 -0.0780
4 11 3 -3.6088 0.0733
4 11 4 2.5779 0.0376
4 11 5 -4.0852 0.0388
4 11 6 4.0584 0.0735
4 11 7 -3.9263 0.0054
4 11 8 -0.6567 0.0074
4 11 9 -2.5701 -0.0101
4 11 10 -3.9928 -0.0312
4 11 11 -1.7740 -0.0054
4 11 12 -3.7301 0.0229
4 11 13 -1.9093 -0.0291
4 11 14 -0.5275 0.0229
4 11 15 -0.5980 -0.0525
4 11 16 1.7846 -0.0238
4 11 17 0.2393 -0.0154
4 11 18 0.2985 -0.0411
4 11 19 0.3516 -0.0212
4 12 0 -1.2256 -0.0347
4 12 1 3.4766 0.0886
4 12 2 0.9105 -0.0162
4 12 3 0.9505 -0.0183
4 12 4 1.5864 0.0330
4 12 5 -3.3081 -0.0950
4 12 6 3.2060 0.0349
4 12 7 -1.4980 -0.0649
4 12 8 4.3631 -0.0177
4 12 9 1.5997 -0.0050
4 12 10 2.7264 -0.0203
4 12 11 2.5379 -0.0176
4 12 12 0.9430 0.0210
4 12 13 1.0634 -0.0271
4 12 14 -1.1258 0.0500
4 12 15 -1.0110 0.0279
4 12 16 -1.1188 0.0054
4 12 17 -0.5422 0.0535
4 12 18 0.1003 0.0071
4 12 19 0.5249 0.0476
4 13 0 -2.1557 -0.0595
4 13 1 -0.3035 -0.0051
4 13 2 -2.7299 -0.0221
4 13 3 0.0764 -0.0233
4 13 4 1.0996 0.0602
4 13 5 -1.9014 -0.0339
4 13 6 2.1976 0.0733
4 13 7 -4.1889 -0.0056
4 13 8 0.8476 0.0085
4 13 9 -2.6774 0.0149
4 13 10 -0.2959 -0.0161
4 13 11 -1.5177 0.0178
4 13 12 -0.6468 0.0202
4 13 13 -0.9363 -0.0030
4 13 14 0.7258 -0.0031
4 13 15 0.4818 -0.0083
4 13 16 1.0958 -0.0533
4 13 17 0.2905 0.0008
4 13 18 0.3407 -0.0476
4 14 0 2.4350 -0.0194
4 14 1 1.4938 -0.0131
4 14 2 1.3566 0.0322
4 14 3 0.0215 -0.0498
4 14 4 0.8646 0.0654
4 14 5 -1.5575 -0.0470
4 14 6 3.2622 0.0276
4 14 7 -1.4224 -0.0050
4 14 8 4.0289 -0.0336
4 14 9 -0.7057 0.0188
4 14 10 2.9255 -0.0351
4 14 11 0.5956 -0.0192
4 14 12 1.5329 0.0005
4 14 13 -0.4796 -0.0275
4 14 14 -0.7030 0.0145
4 14 15 -1.2423 0.0229
4 14 16 -0.8327 -0.0332
4 14 17 -0.4112 0.0359
4 14 18 0.2980 -0.0249
4 15 0 -0.4016 -0.0063
4 15 1 -2.8706 0.0180
4 15 2 0.3455 0.0243
4 15 3 -0.8318 -0.0004
4 15 4 0.6493 0.0466
4 15 5 -2.4741 -0.0002
4 15 6 0.5076 0.0165
4 15 7 -4.2414 0.0193
4 15 8 1.2445 -0.0432
4 15 9 -3.2475 0.0297
4 15 10 0.7000 -0.0381
4 15 11 -2.1806 0.0259
4 15 12 0.5693 0.0304
4 15 13 -1.4035 -0.0124
4 15 14 1.3602 0.0412
4 15 15 -0.5352 -0.0163
4 15 16 0.4692 -0.0024
4 15 17 -0.0935 0.0334
4 16 0 3.7487 -0.0282
4 16 1 -1.0196 -0.0310
4 16 2 2.6735 -0.0073
4 16 3 -0.6587 -0.0377
4 16 4 1.8146 -0.0002
4 16 5 0.2137 0.0045
4 16 6 2.6163 -0.0106
4 16 7 -0.5980 0.0399
4 16 8 3.3965 -0.0149
4 16 9 -0.2903 0.0326
4 16 10 2.9270 -0.0167
4 16 11 1.2945 -0.0105
4 16 12 1.0958 -0.0041
4 16 13 -0.2258 -0.0366
4 16 14 0.1073 0.0354
4 16 15 -1.3190 -0.0349
4 16 16 0.0579 0.0005
4 16 17 -0.4851 -0.0207
4 17 0 0.0119 -0.0238
4 17 1 -2.1634 -0.0072
4 17 2 0.7950 0.0202
4 17 3 -0.7929 -0.0098
4 17 4 -0.0392 0.0289
4 17 5 -1.0811 0.0192
4 17 6 -0.7122 -0.0156
4 17 7 -3.0148 0.0369
4 17 8 -0.1120 -0.0399
4 17 9 -3.9660 0.0175
4 17 10 -0.1393 -0.0030
4 17 11 -1.5501 0.0135
4 17 12 0.0983 0.0399
4 17 13 0.3217 -0.0099
4 17 14 0.8512 0.0424
4 17 15 -0.2104 -0.0343
4 17 16 0.1698 0.0276
4 18 0 1.1803 0.0069
4 18 1 -0.6641 -0.0054
4 18 2 1.1178 0.0208
4 18 3 0.2146 -0.0290
4 18 4 0.6582 0.0160
4 18 5 1.6472 -0.0098
4 18 6 0.5701 -0.0176
4 18 7 1.5946 0.0124
4 18 8 1.9545 -0.0253
4 18 9 0.5027 0.0025
4 18 10 1.8684 -0.0051
4 18 11 0.3276 -0.0148
4 18 12 -0.2854 0.0003
4 18 13 -0.1423 -0.0011
4 18 14 -0.4406 0.0248
4 18 15 -0.7945 -0.0076
4 19 0 -0.3118 0.0038
4 19 1 0.1158 -0.0321
4 19 2 -0.2869 0.0203
4 19 3 0.1329 -0.0232
4 19 4 -0.3269 0.0191
4 19 5 0.0622 0.0121
4 19 6 -1.3972 -0.0018
4 19 7 -1.0396 0.0398
4 19 8 -1.1802 -0.0155
4 19 9 -2.0450 0.0071
4 19 10 0.6098 0.0103
4 19 11 -0.4751 -0.0035
4 19 12 0.7523 0.0164
4 19 13 1.0213 0.0146
4 19 14 0.3524 -0.0090
4 20 0 -1.0548 0.0096
4 20 1 -0.1910 -0.0206
4 20 2 -0.3424 0.0049
4 20 3 1.0117 -0.0163
4 20 4 0.6529 -0.0029
4 20 5 2.0239 -0.0120
4 20 6 0.6849 -0.0205
4 20 7 2.1301 -0.0049
4 20 8 -0.0604 -0.0200
4 20 9 -0.1994 0.0053
4 20 10 -0.2025 0.0008
4 20 11 -1.4179 -0.0038
4 20 12 -0.1204 -0.0069
4 20 13 -0.5387 0.0238
4 21 0 0.1894 0.0270
4 21 1 0.5390 -0.0001
4 21 2 -0.9805 0.0205
4 21 3 -0.4641 0.0337
4 21 4 -0.9691 -0.0120
4 21 5 -1.0902 0.0342
4 21 6 -0.6750 -0.0140
4 21 7 -0.6993 0.0018
4 21 8 0.1263 -0.0186
4 21 9 0.0461 -0.0215
4 21 10 1.0149 0.0023
4 21 11 -0.0674 0.0064
4 21 12 0.3095 0.0127
4 22 0 -1.1317 0.0090
4 22 1 -0.1019 -0.0158
4 22 2 0.2479 -0.0027
4 22 3 1.5405 0.0015
4 22 4 1.2127 -0.0165
4 22 5 2.1636 0.0179
4 22 6 1.9116 -0.0095
4 22 7 1.1618 0.0040
4 22 8 0.6853 0.0014
4 22 9 -0.6224 -0.0069
4 22 10 0.1131 -0.0223
4 22 11 -0.9882 -0.0278
4 23 0 0.3537 -0.0206
4 23 1 -0.9515 -0.0048
4 23 2 -0.8211 0.0058
4 23 3 -1.1905 0.0134
4 23 4 -1.5653 -0.0046
4 23 5 -1.4574 0.0233
4 23 6 -1.1529 0.0052
4 23 7 -1.5687 -0.0036
4 23 8 0.1471 0.0098
4 23 9 -0.8036 0.0032
4 23 10 0.3192 0.0212
4 24 0 0.1403 -0.0065
4 24 1 -0.3029 0.0040
4 24 2 0.9072 0.0116
4 24 3 0.3924 -0.0005
4 24 4 0.9901 0.0065
4 24 5 2.2522 -0.0045
4 24 6 1.8765 -0.0252
4 24 7 1.9825 -0.0252
4 24 8 1.8416 -0.0278
4 24 9 0.4001 -0.0264
4 25 0 0.1474 -0.0020
4 25 1 -0.9190 0.0305
4 25 2 0.3818 -0.0061
4 25 3 -0.7641 -0.0004
4 25 4 -0.8655 0.0085
4 25 5 -1.1553 0.0388
4 25 6 -1.9300 0.0297
4 25 7 -1.2212 0.0484
4 26 3 -0.7341 0.0239
4 26 4 0.5772 -0.0198
4 26 5 1.3309 0.0095
5 0 0 20.6748 -0.3195
5 0 2 -4.5856 -0.2661
5 0 4 -7.9122 0.2530
5 0 6 -0.2413 0.5505
5 0 8 4.5674 0.2902
5 0 10 3.7026 -0.0782
5 0 12 1.8875 -0.1914
5 0 14 2.7564 -0.0990
5 0 16 4.2019 -0.0901
5 0 18 4.1149 -0.1112
5 1 0 17.0812 0.3427
5 1 1 -4.8789 0.5029
5 1 2 14.8769 0.4821
5 1 3 10.9068 -0.0737
5 1 4 4.6434 0.3904
5 1 5 4.3233 -0.4466
5 1 6 -0.5999 0.0744
5 1 7 -4.4518 -0.2432
5 1 8 -0.5740 -0.2568
5 1 9 -5.3114 0.0515
5 1 10 0.4846 -0.2851
5 1 11 -1.9471 0.1063
5 1 12 -0.3701 -0.1664
5 1 13 -1.6201 0.0360
5 1 14 -1.1695 -0.0666
5 1 15 -2.8919 -0.0033
5 1 16 -0.7316 0.0074
5 1 17 -3.9298 0.0325
5 1 18 0.2286 0.0878
5 1 19 -2.9876 0.0633
5 2 0 10.8400 -0.0419
5 2 1 -31.0109 -0.3679
5 2 2 -2.6130 -0.1439
5 2 3 -14.2496 -0.3646
5 2 4 -3.8096 0.0200
5 2 5 0.9944 -0.2266
5 2 6 0.4044 0.0980
5 2 7 2.6614 0.1018
5 2 8 2.7574 -0.0682
5 2 9 -1.1950 0.3122
5 2 10 1.9793 -0.1698
5 2 11 -1.2683 0.2214
5 2 12 0.8795 -0.0188
5 2 13 1.3824 0.1057
5 2 14 1.8075 0.1345
5 2 15 2.0677 0.0356
5 2 16 3.4652 0.0920
5 2 17 0.9655 -0.0478
5 2 18 3.7620 -0.0327
5 2 19 -0.4935 -0.1785
5 3 0 29.8854 0.2993
5 3 1 -2.2295 0.1390
5 3 2 22.7676 0.3707
5 3 3 1.5684 -0.0435
5 3 4 4.0234 0.2465
5 3 5 0.4390 -0.0254
5 3 6 -3.1957 0.0272
5 3 7 -1.3116 0.1710
5 3 8 -0.9057 -0.1511
5 3 9 -1.0659 0.2464
5 3 10 2.0079 -0.1472
5 3 11 -0.2823 0.0405
5 3 12 0.2674 -0.0926
5 3 13 -0.9632 -0.1776
5 3 14 -2.2739 -0.0490
5 3 15 -1.9620 -0.1855
5 3 16 -2.4478 0.0055
5 3 17 -2.5107 -0.0416
5 3 18 -0.3193 0.0897
5 3 19 -1.8943 0.0375
5 3 20 0.5549 0.1289
5 4 0 1.8983 0.0562
5 4 1 -25.5114 0.1452
5 4 2 4.8366 -0.0378
5 4 3 -7.3334 0.0320
5 4 4 3.0022 -0.0805
5 4 5 5.8424 -0.1060
5 4 6 -0.2321 -0.1390
5 4 7 3.8680 0.0098
5 4 8 -1.4924 -0.2264
5 4 9 -2.1554 0.1280
5 4 10 -0.8469 -0.1653
5 4 11 -2.3733 0.0494
5 4 12 0.5223 0.1012
5 4 13 0.8672 -0.0280
5 4 14 1.6922 0.2345
5 4 15 2.5087 0.0053
5 4 16 1.8924 0.1294
5 4 17 1.9009 0.0173
5 4 18 1.3262 -0.0331
5 4 19 -0.1156 -0.0555
5 4 20 0.2817 0.0417
5 5 0 14.7228 -0.0980
5 5 1 -7.8614 0.0351
5 5 2 8.5340 -0.0562
5 5 3 -9.4619 -0.0005
5 5 4 -2.1975 0.0143
5 5 5 -2.4364 0.0461
5 5 6 -4.5137 0.0203
5 5 7 2.7328 0.1281
5 5 8 -0.8634 -0.0011
5 5 9 2.6680 0.1634
5 5 10 1.8655 0.0140
5 5 11 -0.2369 0.0061
5 5 12 0.6511 0.0392
5 5 13 -2.4223 -0.1591
5 5 14 -1.5104 0.0336
5 5 15 -2.1451 -0.1526
5 5 16 -2.1942 -0.0154
5 5 17 -0.1227 -0.0015
5 5 18 -0.6170 -0.0388
5 5 19 0.7661 0.0477
5 5 20 0.4386 -0.0483
5 6 0 5.7212 -0.1108
5 6 1 -7.1486 0.2787
5 6 2 12.9217 -0.0688
5 6 3 -0.4618 0.0942
5 6 4 8.4410 0.0027
5 6 5 4.5271 -0.0829
5 6 6 0.1695 0.0067
5 6 7 2.5164 -0.0127
5 6 8 -2.9346 -0.0727
5 6 9 -0.5790 0.0452
5 6 10 -0.6963 -0.0624
5 6 11 -0.1383 -0.0367
5 6 12 2.3483 0.0600
5 6 13 1.1990 -0.0893
5 6 14 3.2136 0.0981
5 6 15 1.0370 0.0027
5 6 16 1.1899 0.0300
5 6 17 0.5502 0.0490
5 6 18 -0.8366 -0.0588
5 6 19 -0.2636 0.0607
5 6 20 -0.8607 0.0279
5 7 0 1.2955 -0.0117
5 7 1 -12.5057 0.1135
5 7 2 1.4086 0.0166
5 7 3 -15.1682 0.0213
5 7 4 0.2401 0.0618
5 7 5 -6.1922 -0.0710
5 7 6 -1.1727 0.0282
5 7 7 1.6271 -0.0426
5 7 8 -1.3801 -0.0090
5 7 9 1.2534 0.0412
5 7 10 -1.1008 0.0005
5 7 11 -2.5323 0.0077
5 7 12 -1.4126 0.0490
5 7 13 -4.1641 -0.0428
5 7 14 -1.4556 0.0247
5 7 15 -2.6342 -0.0260
5 7 16 -0.6940 -0.0240
5 7 17 0.5004 0.0462
5 7 18 0.1580 -0.0323
5 7 19 1.3257 0.0132
5 7 20 0.6541 -0.0824
5 8 0 7.0009 -0.1290
5 8 1 -0.1975 0.0150
5 8 2 13.1256 -0.0514
5 8 3 -2.2604 -0.0981
5 8 4 11.0314 0.0398
5 8 5 -2.0347 -0.1073
5 8 6 3.4722 0.0349
5 8 7 0.0197 0.0355
5 8 8 0.0055 -0.0359
5 8 9 2.4054 0.0861
5 8 10 1.8181 -0.0238
5 8 11 3.4436 -0.0180
5 8 12 4.2232 0.0162
5 8 13 2.6528 -0.0607
5 8 14 3.9862 0.0038
5 8 15 0.1531 0.0420
5 8 16 1.1493 -0.0393
5 8 17 -0.8354 0.0272
5 8 18 -0.8537 -0.0245
5 8 19 -0.4463 0.0112
5 8 20 -0.3647 0.0699
5 9 0 -0.6517 0.0419
5 9 1 -8.3580 0.0765
5 9 2 0.9586 0.0814
5 9 3 -12.2293 0.0366
5 9 4 3.8808 0.1034
5 9 5 -7.3073 -0.0291
5 9 6 2.4461 0.0269
5 9 7 -1.9331 0.0127
5 9 8 -2.0318 -0.0556
5 9 9 -1.8206 0.0664
5 9 10 -3.9106 -0.0452
5 9 11 -3.5691 0.0173
5 9 12 -3.0762 0.0421
5 9 13 -3.7860 -0.0504
5 9 14 -1.2494 0.0114
5 9 15 -1.8719 -0.0190
5 9 16 0.3983 -0.0364
5 9 17 0.3109 0.0403
5 9 18 0.2459 -0.0158
5 9 19 0.6226 -0.0554
5 9 20 0.2795 -0.0195
5 10 0 1.8694 -0.0006
5 10 1 1.5753 0.0192
5 10 2 6.3827 -0.0207
5 10 3 -1.7906 -0.0553
5 10 4 7.0045 -0.0405
5 10 5 -4.7293 -0.0427
5 10 6 4.0067 -0.0705
5 10 7 -1.4268 0.0502
5 10 8 2.1931 -0.0777
5 10 9 3.5648 0.0700
5 10 10 1.9087 -0.0311
5 10 11 4.7490 -0.0230
5 10 12 3.0839 0.0161
5 10 13 2.4432 -0.0521
5 10 14 2.6478 0.0410
5 10 15 -1.1290 0.0296
5 10 16 0.5294 -0.0020
5 10 17 -1.4751 0.0318
5 10 18 -0.6346 0.0281
5 10 19 0.1771 0.0178
5 11 3 -4.0837 0.0304
5 11 4 2.8931 0.0347
5 11 5 -3.2689 0.0110
5 11 6 3.2325 -0.0034
5 11 7 -3.2488 0.0566
5 11 8 -1.1747 -0.0339
5 11 9 -2.7252 0.0672
5 11 10 -3.6970 0.0114
5 11 11 -1.6321 0.0046
5 11 12 -2.8402 0.0678
5 11 13 -0.7926 -0.0719
5 11 14 0.0336 0.0188
5 11 15 0.2320 -0.0394
5 11 16 1.4330 -0.0295
5 11 17 0.2372 0.0090
5 11 18 0.0909 -0.0384
5 11 19 0.1608 -0.0730
5 12 0 -0.9727 -0.0145
5 12 1 3.8383 0.0509
5 12 2 0.2608 -0.0307
5 12 3 0.7237 0.0030
5 12 4 0.9852 -0.0274
5 12 5 -3.2213 0.0004
5 12 6 2.7621 -0.0405
5 12 7 -1.7820 0.0274
5 12 8 2.9584 -0.0357
5 12 9 1.0837 0.0025
5 12 10 1.0602 -0.0013
5 12 11 2.5873 -0.0626
5 12 12 0.9798 0.0167
5 12 13 1.0816 -0.0461
5 12 14 0.4347 0.0222
5 12 15 -1.4432 0.0198
5 12 16 -0.2854 -0.0087
5 12 17 -1.2158 0.0364
5 12 18 -0.3652 0.0381
5 13 0 -2.9468 -0.0194
5 13 1 -0.4736 0.0412
5 13 2 -2.5285 0.0330
5 13 3 0.1305 -0.0152
5 13 4 1.2903 0.0358
5 13 5 -1.2255 -0.0379
5 13 6 2.0599 -0.0086
5 13 7 -3.7991 0.0164
5 13 8 0.7414 -0.0103
5 13 9 -3.1716 0.0193
5 13 10 -0.8788 0.0616
5 13 11 -1.3860 -0.0249
5 13 12 -1.1494 0.0772
5 13 13 0.3686 -0.0378
5 13 14 0.6038 -0.0082
5 13 15 1.3127 0.0307
5 13 16 0.8644 -0.0471
5 13 17 0.2241 0.0540
5 13 18 0.0582 -0.0189
5 14 0 2.4168 -0.0333
5 14 1 2.3367 -0.0170
5 14 2 0.3337 -0.0296
5 14 3 0.2052 -0.0454
5 14 4 0.7126 -0.0024
5 14 5 -1.2587 -0.0291
5 14 6 3.7814 -0.0054
5 14 7 -1.4122 0.0149
5 14 8 3.7040 -0.0074
5 14 9 -1.4373 0.0070
5 14 10 2.0304 0.0136
5 14 11 -0.2441 -0.0540
5 14 12 1.6366 0.0186
5 14 13 -0.5081 -0.0362
5 14 14 0.6264 -0.0101
5 14 15 -0.6490 0.0264
5 14 16 -0.2454 -0.0697
5 14 17 -0.2078 0.0312
5 15 0 -0.8651 0.0261
5 15 1 -3.2724 0.0111
5 15 2 0.1931 0.0630
5 15 3 -1.7779 0.0014
5 15 4 0.7889 0.0296
5 15 5 -2.8909 0.0019
5 15 6 1.0027 -0.0231
5 15 7 -3.9886 0.0136
5 15 8 1.4903 -0.0269
5 15 9 -3.4368 0.0012
5 15 10 0.0224 0.0309
5 15 11 -2.3432 -0.0134
5 15 12 -0.2091 0.0448
5 15 13 -0.7066 -0.0167
5 15 14 1.2128 -0.0051
5 15 15 0.3856 0.0370
5 15 16 0.6768 -0.0151
5 15 17 0.1537 0.0831
5 16 0 3.9118 0.0177
5 16 1 -0.3228 -0.0004
5 16 2 2.1369 -0.0019
5 16 3 -0.8745 -0.0254
5 16 4 2.2675 -0.0349
5 16 5 -0.3972 0.0054
5 16 6 3.9507 -0.0523
5 16 7 -1.0010 0.0390
5 16 8 4.0981 -0.0260
5 16 9 -1.1919 0.0175
5 16 10 2.7684 -0.0067
5 16 11 -0.4713 -0.0329
5 16 12 1.1239 -0.0039
5 16 13 -1.1954 -0.0315
5 16 14 0.5775 0.0045
5 16 15 -0.9001 -0.0201
5 16 16 0.1853 -0.0311
5 17 0 0.5548 -0.0219
5 17 1 -2.7972 -0.0134
5 17 2 0.9093 0.0055
5 17 3 -2.3472 0.0089
5 17 4 -0.3738 -0.0161
5 17 5 -2.0383 0.0427
5 17 6 -0.2577 -0.0420
5 17 7 -2.4231 0.0430
5 17 8 0.6622 -0.0141
5 17 9 -2.8424 0.0104
5 17 10 -0.1236 0.0274
5 17 11 -1.1449 0.0078
5 17 12 -0.0337 0.0109
5 17 13 0.2634 -0.0041
5 17 14 1.4294 0.0026
5 17 15 0.1232 -0.0149
5 17 16 1.1169 0.0403
5 18 0 1.3882 0.0200
5 18 1 -0.1229 0.0224
5 18 2 1.1012 0.0186
5 18 3 -0.1422 0.0037
5 18 4 0.9347 -0.0196
5 18 5 0.5961 0.0235
5 18 6 1.4160 -0.0645
5 18 7 0.5986 0.0272
5 18 8 2.6769 -0.0361
5 18 9 -0.5034 -0.0156
5 18 10 1.6111 0.0045
5 18 11 -1.0148 -0.0353
5 18 12 -0.9696 -0.0107
5 18 13 -1.0555 -0.0022
5 18 14 -0.8005 -0.0059
5 18 15 -0.7789 -0.0196
5 19 0 0.6157 -0.0170
5 19 1 -0.1937 0.0053
5 19 2 -0.1473 -0.0043
5 19 3 -0.9715 0.0030
5 19 4 -1.6379 -0.0010
5 19 5 -0.7353 0.0199
5 19 6 -2.3409 0.0018
5 19 7 -0.3438 0.0349
5 19 8 -0.6783 0.0154
5 19 9 -0.2156 -0.0027
5 19 10 1.3637 0.0300
5 19 11 0.6526 -0.0125
5 19 12 1.0657 -0.0112
5 19 13 0.7163 0.0079
5 19 14 0.7714 -0.0327
5 20 0 -0.7268 0.0077
5 20 1 0.3376 -0.0094
5 20 2 0.1797 -0.0147
5 20 3 0.6783 0.0054
5 20 4 1.0394 -0.0278
5 20 5 1.2127 0.0105
5 20 6 0.9469 -0.0247
5 20 7 1.4520 0.0028
5 20 8 0.1966 0.0161
5 20 9 -0.6920 -0.0169
5 20 10 -0.5409 0.0358
5 20 11 -1.5288 -0.0272
5 20 12 -0.9874 -0.0171
5 20 13 -0.4475 0.0200
5 21 0 0.7082 0.0065
5 21 1 0.8093 -0.0000
5 21 2 -0.8800 -0.0045
5 21 3 -0.9790 0.0175
5 21 4 -2.0961 -0.0226
5 21 5 -2.2956 0.0144
5 21 6 -2.5247 0.0032
5 21 7 -0.9404 -0.0054
5 21 8 -0.4890 0.0194
5 21 9 1.0324 -0.0193
5 21 10 1.7792 0.0363
5 21 11 0.6952 0.0089
5 22 0 -0.7863 0.0273
5 22 1 0.5878 0.0047
5 22 2 0.7547 -0.0120
5 22 3 1.3458 0.0325
5 22 4 1.8928 -0.0396
5 22 5 1.3607 0.0270
5 22 6 2.2958 -0.0066
5 22 7 0.5515 -0.0095
5 22 8 0.5339 0.0393
5 22 9 -0.7273 -0.0288
5 22 10 -0.2393 0.0052
5 22 11 -0.4234 -0.0397
5 23 0 0.1974 -0.0203
5 23 1 -0.0865 -0.0093
5 23 2 -0.7295 -0.0222
5 23 3 -0.9483 -0.0080
5 23 4 -1.8201 -0.0362
5 23 5 -2.5096 0.0114
5 23 6 -2.0706 0.0107
5 23 7 -2.3203 -0.0038
5 23 8 -0.3837 0.0448
5 23 9 -0.8604 0.0111
5 23 10 0.8061 0.0495
5 24 0 0.2967 -0.0258
5 24 1 0.3305 0.0255
5 24 2 0.8157 -0.0090
5 24 3 0.5749 0.0189
5 24 4 1.1725 -0.0098
5 24 5 1.4648 -0.0185
5 24 6 1.8396 -0.0095
5 24 7 0.7375 -0.0555
5 24 8 1.1274 0.0140
5 25 0 0.0979 0.0006
5 25 1 0.0637 0.0632
5 25 2 0.7870 -0.0160
5 25 3 -0.2707 -0.0081
5 25 4 -0.5872 -0.0025
5 25 5 -1.2422 0.0002
5 25 6 -1.6479 0.0423
5 25 7 -1.2750 0.0009
5 26 3 -0.4125 0.0167
5 26 4 0.4553 0.0026
6 0 0 10.6032 -1.0677
6 0 2 -8.8516 -0.4182
6 0 4 -6.6880 0.2165
6 0 6 3.2099 0.2729
6 0 8 6.5759 0.1220
6 0 10 2.9227 0.1645
6 0 12 1.4888 0.2016
6 0 14 2.9270 0.0609
6 0 16 3.6463 -0.1306
6 0 18 3.2454 -0.1599
6 1 0 14.5388 -0.1440
6 1 1 0.4250 0.2742
6 1 2 9.9792 0.1487
6 1 3 6.0820 0.0493
6 1 4 1.2415 0.3563
6 1 5 0.7334 -0.1438
6 1 6 -1.7024 0.2855
6 1 7 -3.7626 -0.0967
6 1 8 0.0694 0.0900
6 1 9 -3.6317 0.0022
6 1 10 1.1505 0.0027
6 1 11 -1.5207 -0.0411
6 1 12 -0.3124 -0.1313
6 1 13 -2.1663 -0.1057
6 1 14 -1.0495 -0.2510
6 1 15 -3.6444 -0.0254
6 1 16 -0.5039 -0.2005
6 1 17 -4.2689 0.1009
6 1 18 0.3774 0.0014
6 1 19 -2.1588 0.0847
6 2 0 5.7880 -0.3857
6 2 1 -20.6571 -0.1253
6 2 2 -4.9035 0.1425
6 2 3 -7.6487 -0.3682
6 2 4 -3.2964 0.3722
6 2 5 1.2043 -0.3461
6 2 6 2.4154 0.0909
6 2 7 1.7194 -0.1834
6 2 8 3.9746 -0.1910
6 2 9 -1.2107 -0.0828
6 2 10 1.6217 -0.1142
6 2 11 -0.8452 0.0407
6 2 12 0.8456 0.0667
6 2 13 1.4303 0.2235
6 2 14 2.0260 0.0692
6 2 15 1.7506 0.2299
6 2 16 3.2207 -0.0060
6 2 17 0.1029 0.0544
6 2 18 3.4278 -0.0320
6 2 19 -1.0098 -0.0904
6 3 0 25.6283 -0.1581
6 3 1 -1.5915 -0.3227
6 3 2 14.8686 -0.0144
6 3 3 -0.6266 -0.3307
6 3 4 -1.8735 0.2197
6 3 5 -0.7692 -0.1080
6 3 6 -5.2123 0.2030
6 3 7 -0.7098 0.1671
6 3 8 0.2630 0.0330
6 3 9 -0.5059 0.2693
6 3 10 2.9501 -0.0194
6 3 11 -0.4758 0.1080
6 3 12 -0.0721 -0.0700
6 3 13 -1.2062 -0.0517
6 3 14 -2.2958 -0.1473
6 3 15 -2.4025 -0.0624
6 3 16 -1.7917 -0.1124
6 3 17 -3.3606 -0.0127
6 3 18 0.5140 0.0566
6 3 19 -2.2705 -0.0764
6 4 0 4.0287 0.1401
6 4 1 -15.9929 -0.1026
6 4 2 5.8790 0.4078
6 4 3 -2.0896 -0.1876
6 4 4 2.8210 0.3016
6 4 5 5.0448 -0.0782
6 4 6 -0.2863 -0.0686
6 4 7 2.8289 0.0314
6 4 8 -1.2763 -0.2895
6 4 9 -1.5740 -0.0028
6 4 10 -0.1915 -0.1903
6 4 11 -1.5919 -0.0214
6 4 12 1.3595 0.0048
6 4 13 1.1302 0.0364
6 4 14 1.9472 0.0554
6 4 15 2.4817 0.0558
6 4 16 1.5913 0.0261
6 4 17 0.7961 -0.0038
6 4 18 1.2724 0.0299
6 4 19 -1.2214 -0.0346
6 5 0 12.9497 -0.1271
6 5 1 -9.7213 -0.1884
6 5 2 5.1118 -0.0930
6 5 3 -8.9272 -0.2120
6 5 4 -5.7146 0.0267
6 5 5 -1.9929 -0.0443
6 5 6 -5.8276 -0.0513
6 5 7 2.2600 0.1428
6 5 8 -0.1864 -0.1374
6 5 9 1.7949 0.1877
6 5 10 1.9034 -0.0409
6 5 11 -0.9200 0.0534
6 5 12 -0.0682 0.0740
6 5 13 -2.5539 -0.0415
6 5 14 -1.4812 0.0465
6 5 15 -2.0712 -0.0432
6 5 16 -1.4144 -0.0098
6 5 17 -0.5304 0.0034
6 5 18 0.2356 -0.0050
6 5 19 0.0178 -0.0842
6 5 20 0.7729 -0.0503
6 6 0 9.0269 -0.0516
6 6 1 -3.3746 -0.1216
6 6 2 15.3720 0.0734
6 6 3 1.3866 -0.0977
6 6 4 8.4209 0.0802
6 6 5 3.8787 0.0702
6 6 6 -0.4770 -0.0166
6 6 7 2.2587 0.1461
6 6 8 -2.8001 -0.0935
6 6 9 0.1530 0.0444
6 6 10 0.2792 -0.0456
6 6 11 0.0037 -0.0556
6 6 12 3.2012 0.0293
6 6 13 0.9832 -0.0671
6 6 14 3.3177 0.0393
6 6 15 1.4200 -0.0307
6 6 16 0.5660 -0.0003
6 6 17 0.5326 -0.0159
6 6 18 -1.3378 -0.0162
6 6 19 -0.7287 0.0709
6 6 20 -0.8271 0.1051
6 7 0 1.1311 -0.0327
6 7 1 -13.6493 0.0888
6 7 2 0.8591 0.0434
6 7 3 -13.4064 -0.0374
6 7 4 -1.1162 0.0704
6 7 5 -5.2515 -0.0401
6 7 6 -1.5512 -0.0769
6 7 7 0.5436 0.0316
6 7 8 -1.0029 -0.1394
6 7 9 0.3430 0.0253
6 7 10 -1.5006 -0.0154
6 7 11 -2.5735 -0.0410
6 7 12 -2.0226 0.0982
6 7 13 -4.1076 -0.0267
6 7 14 -1.1478 0.0288
6 7 15 -2.4850 0.0141
6 7 16 -0.0930 -0.0098
6 7 17 0.6507 0.0408
6 7 18 0.2291 -0.0141
6 7 19 1.1162 -0.0360
6 7 20 0.2148 -0.0989
6 8 0 8.7568 -0.0792
6 8 1 0.3078 -0.1159
6 8 2 15.0804 -0.0072
6 8 3 -1.9798 -0.1339
6 8 4 10.9597 0.0578
6 8 5 -1.7774 -0.0129
6 8 6 2.7065 0.0387
6 8 7 0.4538 0.0651
6 8 8 0.0845 -0.0200
6 8 9 2.3920 0.0181
6 8 10 2.2578 0.0006
6 8 11 2.5009 -0.0584
6 8 12 4.0829 0.0343
6 8 13 2.0589 -0.0319
6 8 14 3.3355 0.0120
6 8 15 0.9328 0.0321
6 8 16 0.4203 -0.0473
6 8 17 0.1122 -0.0046
6 8 18 -1.3464 -0.0045
6 8 19 -0.2958 0.0528
6 8 20 -0.5532 0.0853
6 9 0 -0.7712 -0.0050
6 9 1 -8.7080 -0.0586
6 9 2 1.3696 0.0992
6 9 3 -10.7033 -0.0870
6 9 4 4.1310 0.1032
6 9 5 -6.2651 -0.0202
6 9 6 2.9003 -0.0261
6 9 7 -1.9560 0.0608
6 9 8 -1.4489 -0.0738
6 9 9 -1.3899 0.0347
6 9 10 -4.0543 0.0138
6 9 11 -3.1519 -0.0150
6 9 12 -3.4673 0.0682
6 9 13 -3.9657 -0.0044
6 9 14 -0.9763 -0.0373
6 9 15 -1.8579 0.0497
6 9 16 0.8984 -0.0485
6 9 17 0.7034 0.0338
6 9 18 0.2492 -0.0069
6 9 19 0.7626 -0.0876
6 10 0 3.0155 0.0686
6 10 1 0.6191 -0.0668
6 10 2 7.5462 0.0775
6 10 3 -2.9317 -0.0930
6 10 4 6.7819 0.0697
6 10 5 -4.6582 -0.0052
6 10 6 3.1133 -0.0019
6 10 7 -0.8808 0.0498
6 10 8 1.9864 -0.0694
6 10 9 3.3912 0.0093
6 10 10 2.1317 -0.0485
6 10 11 3.7242 -0.0515
6 10 12 2.5500 0.0164
6 10 13 1.7263 -0.0148
6 10 14 1.4869 0.0192
6 10 15 -0.5062 0.0388
6 10 16 -0.1019 -0.0528
6 10 17 -0.6193 0.0107
6 10 18 -0.6402 0.0362
6 10 19 0.1814 0.0323
6 11 0 -2.1093 0.0355
6 11 1 -1.7639 -0.0786
6 11 2 -0.7727 0.0588
6 11 3 -3.3059 -0.0403
6 11 4 3.7621 -0.0014
6 11 5 -2.6456 0.0355
6 11 6 3.8095 -0.0848
6 11 7 -2.3157 0.0806
6 11 8 -0.6407 -0.0609
6 11 9 -1.2059 0.0384
6 11 10 -3.7957 0.0254
6 11 11 -1.2409 0.0113
6 11 12 -3.0104 0.0424
6 11 13 -1.8532 -0.0001
6 11 14 0.3766 -0.0143
6 11 15 -0.5823 0.0303
6 11 16 2.0272 -0.0075
6 11 17 0.4628 -0.0013
6 11 18 0.4557 -0.0042
6 11 19 0.4130 -0.1056
6 12 0 -0.2117 -0.0108
6 12 1 3.1211 -0.0728
6 12 2 0.9270 0.0047
6 12 3 -0.4125 -0.0387
6 12 4 0.7321 0.0254
6 12 5 -3.2209 0.0648
6 12 6 2.0123 -0.0225
6 12 7 -1.2849 0.0844
6 12 8 2.9270 -0.0483
6 12 9 1.6496 -0.0078
6 12 10 1.2483 -0.0073
6 12 11 2.7859 -0.0648
6 12 12 0.1197 0.0327
6 12 13 0.7252 -0.0118
6 12 14 -0.6717 0.0131
6 12 15 -1.4494 0.0102
6 12 16 -0.4000 -0.0485
6 12 17 -0.9641 -0.0135
6 12 18 0.1220 0.0316
6 13 0 -3.8418 0.0374
6 13 1 -0.0510 0.0340
6 13 2 -2.5471 0.0309
6 13 3 0.8444 0.0349
6 13 4 1.2166 -0.0257
6 13 5 -1.1280 0.0381
6 13 6 1.9073 -0.0693
6 13 7 -3.3022 0.0371
6 13 8 1.0897 -0.0353
6 13 9 -1.8275 -0.0186
6 13 10 -0.6319 0.0449
6 13 11 -0.6349 -0.0349
6 13 12 -1.1335 0.0396
6 13 13 -0.5708 -0.0105
6 13 14 0.5553 -0.0096
6 13 15 0.1123 0.0422
6 13 16 1.1273 0.0013
6 13 17 0.2988 0.0276
6 13 18 0.4176 0.0175
6 14 0 2.6061 -0.0202
6 14 1 2.2965 -0.0532
6 14 2 0.8204 -0.0205
6 14 3 0.0470 -0.0267
6 14 4 0.6531 -0.0012
6 14 5 -1.0635 0.0331
6 14 6 3.0949 -0.0116
6 14 7 -1.2199 0.0410
6 14 8 3.6681 0.0019
6 14 9 -0.7236 -0.0319
6 14 10 2.1426 0.0445
6 14 11 0.7514 -0.0705
6 14 12 0.5337 0.0497
6 14 13 -0.2138 0.0053
6 14 14 -0.7769 -0.0074
6 14 15 -0.9588 0.0344
6 14 16 -0.6823 -0.0840
6 14 17 -0.3197 -0.0069
6 15 0 -1.7183 -0.0144
6 15 1 -2.4447 -0.0100
6 15 2 -0.2001 0.0042
6 15 3 -1.1518 0.0238
6 15 4 0.8081 -0.0039
6 15 5 -3.4470 0.0376
6 15 6 1.0422 -0.0130
6 15 7 -4.4031 0.0172
6 15 8 2.0074 -0.0042
6 15 9 -2.8939 -0.0257
6 15 10 1.2309 0.0410
6 15 11 -1.6179 -0.0295
6 15 12 0.6764 0.0280
6 15 13 -0.8451 -0.0067
6 15 14 0.9323 -0.0141
6 15 15 0.1175 0.0493
6 15 16 0.2328 -0.0061
6 16 0 3.8201 0.0471
6 16 1 -0.7699 -0.0109
6 16 2 2.9468 0.0144
6 16 3 -0.7656 0.0120
6 16 4 3.0116 -0.0232
6 16 5 -0.5040 0.0363
6 16 6 3.5378 -0.0275
6 16 7 -1.5930 0.0124
6 16 8 3.3194 0.0066
6 16 9 -1.2209 -0.0363
6 16 10 2.4585 0.0172
6 16 11 0.0040 -0.0294
6 16 12 0.7714 0.0050
6 16 13 -1.1855 0.0295
6 16 14 -0.3496 -0.0106
6 16 15 -1.5464 0.0097
6 16 16 -0.6791 -0.0454
6 17 0 -0.2629 -0.0190
6 17 1 -2.3081 -0.0367
6 17 2 0.7930 -0.0164
6 17 3 -2.2831 0.0042
6 17 4 0.5461 -0.0362
6 17 5 -3.0797 0.0533
6 17 6 0.7704 -0.0350
6 17 7 -3.4712 0.0398
6 17 8 1.5554 0.0047
6 17 9 -2.8515 -0.0045
6 17 10 1.3968 0.0323
6 17 11 -0.6215 0.0074
6 17 12 1.4325 -0.0083
6 17 13 0.4787 0.0248
6 17 14 1.4971 -0.0114
6 17 15 0.2697 0.0155
6 18 0 1.3337 -0.0072
6 18 1 -0.7469 0.0140
6 18 2 1.8831 -0.0113
6 18 3 0.4940 0.0299
6 18 4 1.9195 -0.0225
6 18 5 1.2494 0.0370
6 18 6 1.4047 -0.0377
6 18 7 0.0257 0.0028
6 18 8 1.4833 -0.0068
6 18 9 -1.2986 -0.0342
6 18 10 0.6415 0.0123
6 18 11 -1.2763 0.0050
6 18 12 -0.6414 -0.0116
6 18 13 -1.3493 0.0570
6 18 14 -0.3834 -0.0085
6 19 0 -0.3568 -0.0104
6 19 1 -0.3923 0.0217
6 19 2 -0.1987 -0.0187
6 19 3 -1.1950 0.0234
6 19 4 -0.7518 -0.0301
6 19 5 -1.1819 0.0322
6 19 6 -1.4709 -0.0217
6 19 7 -1.1202 0.0161
6 19 8 -0.0470 0.0090
6 19 9 -0.5140 -0.0336
6 19 10 1.9876 0.0284
6 19 11 1.0582 -0.0123
6 19 12 1.5698 -0.0205
6 19 13 1.0586 0.0364
6 20 0 -0.7488 -0.0294
6 20 1 -0.0882 0.0228
6 20 2 0.3503 -0.0327
6 20 3 1.4255 0.0282
6 20 4 1.5625 -0.0062
6 20 5 2.9080 0.0023
6 20 6 1.0854 0.0033
6 20 7 2.1580 -0.0222
6 20 8 -0.6646 0.0232
6 20 9 -1.2992 -0.0346
6 20 10 -1.4330 0.0291
6 20 11 -2.0980 -0.0114
6 20 12 -0.5737 -0.0115
6 21 0 -0.0129 -0.0110
6 21 1 0.1765 0.0059
6 21 2 -0.7277 -0.0268
6 21 3 -1.3067 0.0273
6 21 4 -1.1747 -0.0336
6 21 5 -2.0480 0.0076
6 21 6 -1.9173 0.0037
6 21 7 -0.6522 -0.0397
6 21 8 -0.3585 0.0222
6 21 9 1.0414 -0.0557
6 21 10 1.3077 0.0409
6 21 11 0.8229 0.0043
6 22 0 -1.0621 0.0163
6 22 1 0.4209 0.0150
6 22 2 0.2924 0.0156
6 22 3 1.3182 0.0407
6 22 4 2.1556 0.0085
6 22 5 2.2735 0.0101
6 22 6 2.4982 0.0162
6 22 7 1.4382 -0.0354
6 22 8 0.0583 0.0277
6 22 9 -0.9330 -0.0511
6 22 10 -0.5860 -0.0086
6 23 0 -0.3930 -0.0178
6 23 1 -0.4905 -0.0090
6 23 2 -0.7377 -0.0192
6 23 3 -1.0964 -0.0002
6 23 4 -0.9447 -0.0200
6 23 5 -2.0624 0.0074
6 23 6 -0.7596 0.0286
6 23 7 -1.1272 -0.0342
6 23 8 0.3718 0.0397
6 23 9 -0.0686 -0.0248
6 24 0 -0.3714 -0.0469
6 24 1 0.2623 0.0030
6 24 2 0.1657 0.0034
6 24 3 0.1929 0.0141
6 24 4 1.2359 0.0205
6 24 5 1.1899 -0.0147
6 24 6 1.7641 0.0150
6 24 7 0.5288 -0.0486
6 24 8 0.8414 0.0179
6 25 0 -0.5174 -0.0141
6 25 1 0.1116 0.0716
6 25 2 0.2985 -0.0121
6 25 3 -0.2431 0.0003
6 25 4 -0.3171 0.0191
6 25 5 -0.8878 -0.0168
6 25 6 -0.2858 0.0533
7 0 0 2.9878 0.0460
7 0 2 -4.9183 -0.0915
7 0 4 -0.8454 -0.2932
7 0 6 4.3261 -0.2972
7 0 8 5.2214 -0.1030
7 0 10 2.0740 0.1351
7 0 12 1.8281 0.2629
7 0 14 3.5507 0.1858
7 0 16 4.1225 0.0013
7 0 18 2.4923 -0.0584
7 1 0 9.9715 -0.4458
7 1 1 3.9295 0.1489
7 1 2 5.5534 -0.2230
7 1 3 5.5004 -0.1551
7 1 4 0.5820 -0.0395
7 1 5 -2.0226 -0.0148
7 1 6 -0.9243 0.1522
7 1 7 -6.5304 0.1766
7 1 8 0.3344 0.3340
7 1 9 -3.8954 0.0423
7 1 10 0.8521 0.3308
7 1 11 -0.9420 -0.1808
7 1 12 -0.4520 0.0440
7 1 13 -2.0943 -0.1567
7 1 14 -0.9324 -0.1781
7 1 15 -3.1718 -0.0050
7 1 16 -0.3014 -0.1781
7 1 17 -3.3377 0.0487
7 1 18 0.4805 -0.0682
7 1 19 -1.6493 0.0259
7 2 0 1.4470 0.1996
7 2 1 -14.5028 0.5409
7 2 2 -2.5153 0.2609
7 2 3 -2.4733 0.2463
7 2 4 0.0037 0.0881
7 2 5 3.3730 -0.0891
7 2 6 2.6569 -0.0515
7 2 7 1.1644 -0.2675
7 2 8 2.9053 -0.0648
7 2 9 -2.3541 -0.3113
7 2 10 1.2144 0.0016
7 2 11 -0.8172 -0.1709
7 2 12 1.0878 0.0249
7 2 13 1.5930 0.0683
7 2 14 2.4255 -0.0347
7 2 15 1.5910 0.1764
7 2 16 3.8259 -0.0659
7 2 17 -0.0910 0.0892
7 2 18 3.2319 -0.0085
7 2 19 -0.9586 0.0241
7 3 0 16.7161 -0.3003
7 3 1 -0.9403 -0.2313
7 3 2 7.0066 -0.0385
7 3 3 0.1713 -0.4500
7 3 4 -2.4316 0.0443
7 3 5 -0.8870 -0.2114
7 3 6 -3.5164 0.0889
7 3 7 -1.4926 0.0464
7 3 8 0.4282 0.2058
7 3 9 -0.9377 0.0551
7 3 10 2.1225 0.2174
7 3 11 -0.7322 -0.0042
7 3 12 -0.4993 0.0227
7 3 13 -1.2480 0.0914
7 3 14 -2.3582 -0.1144
7 3 15 -1.9416 0.1472
7 3 16 -1.2191 -0.0723
7 3 17 -2.8115 0.0558
7 3 18 1.4713 0.0123
7 3 19 -2.1335 -0.1130
7 4 0 4.4087 0.2326
7 4 1 -11.0612 0.1883
7 4 2 5.6655 0.3536
7 4 3 2.4263 0.0391
7 4 4 2.3686 0.2280
7 4 5 7.2774 -0.0370
7 4 6 -0.6472 0.0595
7 4 7 2.4341 -0.0050
7 4 8 -1.3164 -0.0152
7 4 9 -2.4971 -0.0233
7 4 10 0.1466 -0.0263
7 4 11 -1.3368 -0.0447
7 4 12 1.3850 -0.0887
7 4 13 1.4461 0.0031
7 4 14 1.7769 -0.1523
7 4 15 2.1271 0.0490
7 4 16 1.9942 -0.1071
7 4 17 -0.1040 0.0002
7 4 18 1.9570 0.0551
7 4 19 -1.8340 0.0076
7 5 0 7.2159 0.1853
7 5 1 -11.3935 -0.1769
7 5 2 0.6750 0.2849
7 5 3 -8.2411 -0.2426
7 5 4 -5.3801 0.0679
7 5 5 -0.8754 -0.0974
7 5 6 -4.4955 -0.1309
7 5 7 2.5708 0.0091
7 5 8 -0.5031 -0.0679
7 5 9 1.1506 0.0024
7 5 10 1.3714 0.0216
7 5 11 -1.6884 0.0108
7 5 12 0.1023 -0.0037
7 5 13 -2.6112 0.0975
7 5 14 -1.5687 -0.0232
7 5 15 -1.4848 0.1035
7 5 16 -1.1184 0.0275
7 5 17 -0.1680 0.0402
7 5 18 1.3960 0.0114
7 5 19 -0.2601 -0.1362
7 6 0 10.4644 0.0058
7 6 1 -2.4896 -0.0912
7 6 2 13.7989 0.0939
7 6 3 3.0545 -0.0843
7 6 4 6.4177 0.0617
7 6 5 5.0453 0.0565
7 6 6 -0.3515 -0.0102
7 6 7 1.9756 0.1700
7 6 8 -1.8900 -0.0077
7 6 9 -0.2230 0.1107
7 6 10 0.5658 0.0328
7 6 11 0.1348 0.0000
7 6 12 2.9627 -0.0179
7 6 13 0.6997 -0.0181
7 6 14 3.1459 -0.0593
7 6 15 0.6578 -0.0096
7 6 16 0.8383 -0.0450
7 6 17 -0.1750 -0.0323
7 6 18 -0.4641 0.0255
7 6 19 -0.9405 0.0618
7 7 0 -0.1813 0.1389
7 7 1 -15.5104 -0.0293
7 7 2 -0.0203 0.1745
7 7 3 -13.2267 -0.0341
7 7 4 -0.9283 -0.0116
7 7 5 -4.0215 0.0077
7 7 6 -1.1913 -0.1401
7 7 7 0.8837 0.0208
7 7 8 -1.1366 -0.0564
7 7 9 -0.2083 -0.0189
7 7 10 -1.0491 0.0283
7 7 11 -2.8714 -0.0269
7 7 12 -1.0543 0.0115
7 7 13 -3.8335 0.0076
7 7 14 -1.0867 -0.0190
7 7 15 -2.0811 0.0131
7 7 16 -0.5705 0.0576
7 7 17 0.7491 0.0136
7 7 18 0.3994 0.0039
7 7 19 0.8614 -0.0593
7 8 0 9.5461 0.0156
7 8 1 -0.4102 0.0102
7 8 2 13.1417 0.0841
7 8 3 -2.0895 -0.0257
7 8 4 8.5396 0.0363
7 8 5 -1.7302 0.0470
7 8 6 2.5389 -0.0477
7 8 7 -0.1810 0.0819
7 8 8 0.5646 -0.0265
7 8 9 2.0786 0.0086
7 8 10 2.0051 0.0423
7 8 11 2.7235 -0.0608
7 8 12 3.8375 0.0162
7 8 13 1.7855 0.0027
7 8 14 3.4183 -0.0342
7 8 15 0.2096 0.0246
7 8 16 0.5482 -0.0402
7 8 17 -0.1470 -0.0417
7 8 18 -1.0041 0.0370
7 8 19 0.1084 0.0574
7 9 0 -0.3371 -0.0186
7 9 1 -9.8340 -0.0945
7 9 2 2.3163 0.0395
7 9 3 -10.4928 -0.0957
7 9 4 4.4176 -0.0131
7 9 5 -5.0538 -0.0506
7 9 6 2.6928 -0.0376
7 9 7 -1.5108 0.0017
7 9 8 -1.3844 0.0323
7 9 9 -1.7498 0.0056
7 9 10 -3.2509 0.0738
7 9 11 -3.0964 -0.0065
7 9 12 -2.5924 0.0241
7 9 13 -3.0044 -0.0056
7 9 14 -1.2790 -0.0465
7 9 15 -1.0099 0.0491
7 9 16 -0.1253 0.0212
7 9 17 0.8445 0.0231
7 9 18 -0.0542 -0.0012
7 9 19 0.5957 -0.0840
7 10 0 3.7419 0.1053
7 10 1 -0.1146 -0.0480
7 10 2 6.2790 0.1342
7 10 3 -3.9845 -0.0384
7 10 4 5.2526 0.0612
7 10 5 -5.3424 0.0350
7 10 6 2.4967 -0.0253
7 10 7 -1.6052 0.0336
7 10 8 1.2321 -0.0105
7 10 9 3.1912 -0.0270
7 10 10 1.5655 0.0140
7 10 11 3.9900 -0.0386
7 10 12 2.9135 -0.0114
7 10 13 1.6965 0.0342
7 10 14 1.8354 -0.0581
7 10 15 -0.7915 0.0331
7 10 16 -0.4550 -0.0708
7 10 17 -0.7605 -0.0196
7 10 18 -0.9725 0.0614
7 11 0 -1.7104 0.1094
7 11 1 -2.7414 -0.0677
7 11 2 0.7522 0.1110
7 11 3 -3.6694 -0.0915
7 11 4 4.4556 -0.0004
7 11 5 -2.1336 -0.0597
7 11 6 3.4340 -0.0610
7 11 7 -1.9577 -0.0073
7 11 8 -1.1526 -0.0041
7 11 9 -1.4100 0.0019
7 11 10 -3.7597 0.0288
7 11 11 -1.0034 0.0029
7 11 12 -2.3388 -0.0230
7 11 13 -0.5916 -0.0063
7 11 14 0.3552 -0.0410
7 11 15 0.4463 0.0560
7 11 16 1.2765 0.0220
7 11 17 0.5158 0.0236
7 11 18 0.2066 0.0013
7 12 0 0.3858 0.0483
7 12 1 2.9855 -0.1129
7 12 2 0.3371 0.0385
7 12 3 -1.1079 -0.0247
7 12 4 0.4319 0.0001
7 12 5 -3.5587 0.0705
7 12 6 1.7879 -0.0398
7 12 7 -1.6179 0.0618
7 12 8 1.7600 0.0045
7 12 9 1.5887 0.0013
7 12 10 0.1842 0.0236
7 12 11 2.7552 0.0133
7 12 12 0.5398 -0.0099
7 12 13 0.4689 0.0508
7 12 14 0.3078 -0.0309
7 12 15 -1.7226 -0.0054
7 12 16 -0.4075 -0.0300
7 12 17 -1.3011 -0.0353
7 12 18 -0.3116 0.0573
7 13 0 -3.6377 0.0879
7 13 1 -0.7665 -0.0105
7 13 2 -1.5985 0.0619
7 13 3 0.3834 -0.0224
7 13 4 1.4343 -0.0320
7 13 5 -0.6997 -0.0024
7 13 6 1.3828 -0.0728
7 13 7 -2.9603 0.0190
7 13 8 0.2083 -0.0192
7 13 9 -1.9337 -0.0174
7 13 10 -1.5315 0.0273
7 13 11 0.1416 -0.0289
7 13 12 -1.1084 -0.0308
7 13 13 0.9612 -0.0241
7 13 14 1.0350 -0.0402
7 13 15 0.8550 0.0202
7 13 16 1.3778 0.0261
7 13 17 -0.0561 0.0138
7 14 0 2.5002 0.0365
7 14 1 2.6288 0.0107
7 14 2 -0.2089 -0.0025
7 14 3 0.0323 0.0417
7 14 4 0.4453 -0.0319
7 14 5 -0.9048 0.0381
7 14 6 3.2464 -0.0443
7 14 7 -1.3296 0.0189
7 14 8 3.0284 0.0018
7 14 9 -1.2146 -0.0150
7 14 10 0.9341 0.0316
7 14 11 0.2064 -0.0084
7 14 12 0.2170 0.0155
7 14 13 -0.2568 0.0313
7 14 14 -0.1144 -0.0024
7 14 15 -0.8629 -0.0054
7 14 16 -0.5164 -0.0228
7 14 17 -0.6237 -0.0239
7 15 0 -0.8587 0.0000
7 15 1 -2.7672 -0.0286
7 15 2 0.3106 -0.0243
7 15 3 -1.4555 -0.0011
7 15 4 0.5437 -0.0455
7 15 5 -2.7751 0.0121
7 15 6 0.7909 -0.0177
7 15 7 -3.5811 0.0005
7 15 8 1.6167 0.0213
7 15 9 -2.7316 -0.0240
7 15 10 0.3344 0.0406
7 15 11 -1.0105 -0.0248
7 15 12 0.0914 -0.0223
7 15 13 0.4653 -0.0190
7 15 14 1.2317 -0.0358
7 15 15 1.0720 0.0171
7 15 16 0.8323 0.0134
7 16 0 3.4744 0.0455
7 16 1 -0.3846 0.0185
7 16 2 2.0427 0.0206
7 16 3 -1.1504 0.0438
7 16 4 3.2322 -0.0165
7 16 5 -1.1189 0.0211
7 16 6 4.3443 -0.0171
7 16 7 -2.0200 -0.0120
7 16 8 3.4299 0.0150
7 16 9 -2.0707 -0.0265
7 16 10 1.7302 0.0123
7 16 11 -1.1072 0.0016
7 16 12 0.2815 -0.0095
7 16 13 -1.1513 0.0321
7 16 14 -0.3531 -0.0204
7 16 15 -0.7012 -0.0154
7 17 0 0.8039 0.0360
7 17 1 -2.6157 -0.0091
7 17 2 0.9981 -0.0066
7 17 3 -2.8921 -0.0009
7 17 4 0.0291 -0.0396
7 17 5 -3.1514 0.0038
7 17 6 0.9501 -0.0088
7 17 7 -2.7920 -0.0180
7 17 8 1.9465 0.0304
7 17 9 -2.2219 -0.0251
7 17 10 1.1793 0.0087
7 17 11 -0.6369 0.0046
7 17 12 1.0562 -0.0666
7 17 13 0.3868 0.0206
7 17 14 1.5914 -0.0378
7 18 0 1.2454 -0.0012
7 18 1 -0.1608 -0.0180
7 18 2 1.7000 -0.0011
7 18 3 -0.3267 0.0188
7 18 4 2.3758 -0.0076
7 18 5 -0.0775 0.0299
7 18 6 2.5942 -0.0093
7 18 7 -0.7181 0.0039
7 18 8 2.3149 0.0239
7 18 9 -1.8666 -0.0161
7 18 10 0.5117 0.0178
7 18 11 -2.0359 0.0278
7 18 12 -0.8974 -0.0340
7 18 13 -1.3596 0.0578
7 19 0 0.2149 -0.0012
7 19 1 -0.3367 0.0442
7 19 2 -0.3080 -0.0205
7 19 3 -1.2488 0.0109
7 19 4 -1.7799 -0.0175
7 19 5 -1.3616 -0.0102
7 19 6 -1.8037 0.0070
7 19 7 -0.8795 -0.0163
7 19 8 0.5691 0.0231
7 19 9 0.0865 -0.0283
7 19 10 2.3734 0.0039
7 19 11 0.7198 -0.0034
7 19 12 1.5415 -0.0597
7 20 0 -0.5017 -0.0147
7 20 1 0.3314 0.0248
7 20 2 0.4941 -0.0342
7 20 3 0.4643 0.0339
7 20 4 1.0936 -0.0070
7 20 5 1.7399 0.0089
7 20 6 0.9196 0.0185
7 20 7 1.5527 -0.0073
7 20 8 -0.1540 0.0480
7 20 9 -1.2467 -0.0210
7 20 10 -1.0740 0.0327
7 20 11 -1.7291 -0.0097
7 21 0 0.1329 -0.0302
7 21 1 0.6609 0.0180
7 21 2 -0.6184 -0.0415
7 21 3 -0.6907 -0.0083
7 21 4 -1.8896 -0.0147
7 21 5 -1.6426 -0.0291
7 21 6 -2.6951 0.0319
7 21 7 -0.1056 -0.0328
7 21 8 -0.1028 0.0364
7 21 9 1.4640 -0.0256
7 21 10 1.8967 0.0405
7 21 11 0.4582 0.0041
7 22 0 -0.4613 0.0156
7 22 1 0.5778 0.0084
7 22 2 0.5956 0.0061
7 22 3 0.5327 0.0199
7 22 4 1.3483 0.0061
7 22 5 1.1409 -0.0150
7 22 6 0.9130 0.0335
7 22 7 0.5548 -0.0286
7 22 8 -0.8242 0.0579
7 22 9 -0.7771 -0.0273
7 22 10 -0.4758 0.0188
7 23 0 -0.5973 0.0124
7 23 1 -0.0050 -0.0124
7 23 2 -0.4280 0.0139
7 23 3 -0.7963 -0.0474
7 23 4 -0.9117 0.0124
7 23 5 -1.7693 -0.0316
7 23 6 -0.9504 0.0362
7 23 7 -0.3876 -0.0313
7 23 8 0.5679 0.0306
7 23 9 0.2629 -0.0112
7 24 0 0.1507 -0.0293
7 24 1 0.5605 -0.0219
7 24 2 0.4957 0.0114
7 24 3 0.2028 -0.0341
7 24 4 1.0003 0.0252
7 24 5 0.3003 -0.0477
7 24 6 0.4161 0.0366
7 24 7 -0.6835 -0.0290
7 25 0 -0.7778 0.0093
7 25 1 0.2881 0.0508
7 25 2 0.4903 0.0247
7 25 3 -0.5719 -0.0328
7 25 4 -0.1762 0.0365
7 25 5 -0.9898 -0.0443
7 25 6 -0.1341 0.0323
8 0 0 -0.6697 0.3991
8 0 2 -5.0063 0.3807
8 0 4 1.2404 -0.0338
8 0 6 7.4526 -0.3934
8 0 8 6.4954 -0.3183
8 0 10 1.4905 -0.0285
8 0 12 1.4542 0.1135
8 0 14 3.0535 0.0892
8 0 16 3.2111 0.0977
8 0 18 1.6761 0.1171
8 1 0 7.5743 -0.3293
8 1 1 2.7871 -0.5667
8 1 2 3.1963 -0.4840
8 1 3 0.5275 0.0216
8 1 4 -0.3720 -0.4224
8 1 5 -3.9154 0.3383
8 1 6 -0.5682 -0.1217
8 1 7 -5.7169 0.2189
8 1 8 1.1984 0.1813
8 1 9 -2.9552 0.0304
8 1 10 1.0343 0.2676
8 1 11 -0.9780 -0.0335
8 1 12 -0.5407 0.1653
8 1 13 -2.5024 -0.0192
8 1 14 -0.8804 0.0812
8 1 15 -3.8297 -0.0196
8 1 16 -0.3661 0.0105
8 1 17 -3.2560 -0.0424
8 1 18 0.2139 -0.0447
8 1 19 -0.5869 -0.0520
8 2 0 -0.3378 -0.0023
8 2 1 -7.9673 0.3097
8 2 2 -3.1514 0.1578
8 2 3 -1.2350 0.3490
8 2 4 0.6032 0.0382
8 2 5 1.3545 0.2512
8 2 6 4.4083 -0.0760
8 2 7 0.0037 -0.0428
8 2 8 3.8373 0.0168
8 2 9 -2.0018 -0.2666
8 2 10 1.0002 0.1340
8 2 11 -0.3384 -0.2143
8 2 12 0.8285 0.0352
8 2 13 1.5630 -0.1084
8 2 14 1.9576 -0.1106
8 2 15 1.4348 -0.0698
8 2 16 2.9763 -0.0814
8 2 17 -0.3858 -0.0349
8 2 18 2.3651 0.0273
8 2 19 -0.7268 0.1058
8 3 0 12.1742 -0.3833
8 3 1 -0.9987 -0.1009
8 3 2 2.5653 -0.4048
8 3 3 -0.8574 0.0746
8 3 4 -4.5068 -0.2522
8 3 5 -1.0623 0.0692
8 3 6 -3.1506 -0.0430
8 3 7 -0.9371 -0.1341
8 3 8 1.8710 0.0972
8 3 9 -0.6169 -0.2191
8 3 10 2.3966 0.1310
8 3 11 -0.5894 -0.0730
8 3 12 -0.8480 0.1049
8 3 13 -1.1007 0.1397
8 3 14 -2.4208 0.0708
8 3 15 -2.2719 0.1718
8 3 16 -1.0167 0.0443
8 3 17 -3.0211 0.0543
8 3 18 1.5342 0.0044
8 3 19 -1.5761 -0.1189
8 4 0 4.9814 -0.1654
8 4 1 -4.1912 -0.1338
8 4 2 4.5918 -0.0244
8 4 3 3.5342 -0.0586
8 4 4 1.1424 0.0170
8 4 5 5.0775 0.0836
8 4 6 -0.8398 0.0953
8 4 7 1.6771 0.0058
8 4 8 -0.8672 0.2147
8 4 9 -1.8700 -0.1065
8 4 10 0.5473 0.1946
8 4 11 -1.0726 -0.0468
8 4 12 1.1942 -0.0393
8 4 13 1.5748 0.0206
8 4 14 0.9815 -0.1981
8 4 15 2.2427 -0.0089
8 4 16 1.1089 -0.1487
8 4 17 -0.8848 -0.0425
8 4 18 1.5442 0.0439
8 4 19 -2.2719 0.0635
8 5 0 4.8376 0.0105
8 5 1 -10.0610 0.0246
8 5 2 -1.8591 0.0081
8 5 3 -6.0887 0.0453
8 5 4 -7.0755 0.0037
8 5 5 -0.2099 -0.0082
8 5 6 -4.5843 -0.0187
8 5 7 2.2914 -0.1454
8 5 8 0.2198 -0.0215
8 5 9 0.9351 -0.1931
8 5 10 1.5744 -0.0278
8 5 11 -1.3357 -0.0465
8 5 12 0.0707 -0.0371
8 5 13 -2.0201 0.1253
8 5 14 -1.3970 -0.0430
8 5 15 -1.3760 0.1304
8 5 16 -0.6794 -0.0060
8 5 17 -0.8211 0.0477
8 5 18 1.7318 -0.0284
8 5 19 -0.8255 -0.1315
8 6 0 11.3902 0.0493
8 6 1 0.3052 -0.2547
8 6 2 13.2093 0.0273
8 6 3 3.3154 -0.1132
8 6 4 4.8342 -0.0255
8 6 5 3.9087 0.0634
8 6 6 -1.1936 0.0120
8 6 7 1.9163 0.0115
8 6 8 -1.5695 0.0982
8 6 9 0.0527 -0.0522
8 6 10 1.1506 0.0806
8 6 11 -0.4908 0.0335
8 6 12 2.8309 -0.0452
8 6 13 0.3811 0.1037
8 6 14 2.4761 -0.0660
8 6 15 1.0304 0.0171
8 6 16 0.4320 -0.0403
8 6 17 -0.4707 -0.0297
8 6 18 -0.1072 0.0215
8 6 19 -1.4747 0.0845
8 7 0 0.0179 -0.0132
8 7 1 -13.7725 -0.1016
8 7 2 0.0853 -0.0387
8 7 3 -10.0099 -0.0337
8 7 4 -1.5072 -0.0542
8 7 5 -2.9134 0.0459
8 7 6 -1.1540 -0.0447
8 7 7 0.3173 0.0202
8 7 8 -0.7975 -0.0070
8 7 9 -0.3974 -0.0491
8 7 10 -1.0246 -0.0016
8 7 11 -2.5768 -0.0067
8 7 12 -0.7815 -0.0432
8 7 13 -3.7698 0.0484
8 7 14 -0.2926 -0.0545
8 7 15 -2.4145 0.0205
8 7 16 0.0497 0.0427
8 7 17 -0.0964 -0.0078
8 7 18 0.3767 -0.0257
8 7 19 0.0890 -0.0476
8 8 0 10.3589 0.1186
8 8 1 -0.8063 0.0236
8 8 2 12.9873 0.0687
8 8 3 -2.4283 0.0909
8 8 4 6.9877 -0.0116
8 8 5 -1.7721 0.0932
8 8 6 1.5822 -0.0238
8 8 7 -0.0668 -0.0343
8 8 8 0.8597 0.0108
8 8 9 1.7847 -0.0883
8 8 10 2.4421 0.0041
8 8 11 1.8653 -0.0129
8 8 12 3.4778 -0.0212
8 8 13 1.4243 0.0650
8 8 14 2.8943 -0.0046
8 8 15 0.6263 -0.0315
8 8 16 0.6479 0.0043
8 8 17 -0.0618 -0.0751
8 8 18 -0.4655 0.0434
8 8 19 -0.2712 0.0884
8 9 0 0.1647 -0.0767
8 9 1 -8.6557 -0.0740
8 9 2 3.3313 -0.0934
8 9 3 -7.8378 -0.0272
8 9 4 4.5291 -0.0824
8 9 5 -3.7492 0.0424
8 9 6 2.9637 -0.0233
8 9 7 -1.3792 0.0172
8 9 8 -0.9751 0.0379
8 9 9 -1.4742 -0.0412
8 9 10 -3.3273 0.0374
8 9 11 -3.0562 -0.0139
8 9 12 -2.5981 -0.0210
8 9 13 -3.2830 0.0289
8 9 14 -0.7288 -0.0372
8 9 15 -1.1811 0.0512
8 9 16 0.4555 0.0601
8 9 17 0.7134 -0.0246
8 9 18 -0.0411 -0.0060
8 10 0 4.6195 -0.0140
8 10 1 -1.1952 -0.0083
8 10 2 6.6670 0.0135
8 10 3 -4.5973 0.0354
8 10 4 4.5966 0.0347
8 10 5 -4.8796 0.0337
8 10 6 1.8803 0.0545
8 10 7 -1.0878 -0.0471
8 10 8 1.3417 0.0633
8 10 9 3.1057 -0.0605
8 10 10 1.7134 0.0242
8 10 11 3.2541 0.0123
8 10 12 1.9977 0.0132
8 10 13 1.4616 0.0586
8 10 14 0.5699 -0.0181
8 10 15 -0.1037 -0.0164
8 10 16 -0.8319 -0.0480
8 10 17 -0.4142 -0.0313
8 10 18 -0.6896 0.0515
8 11 0 -1.9141 0.0739
8 11 1 -2.1475 -0.0208
8 11 2 1.3710 0.0318
8 11 3 -2.5790 -0.0120
8 11 4 4.7329 -0.0166
8 11 5 -1.7749 0.0082
8 11 6 3.6384 0.0000
8 11 7 -1.3928 -0.0394
8 11 8 -0.9984 0.0341
8 11 9 -0.4268 -0.0753
8 11 10 -3.7021 -0.0100
8 11 11 -0.9054 -0.0131
8 11 12 -2.0509 -0.0749
8 11 13 -1.0710 0.0240
8 11 14 0.5025 -0.0391
8 11 15 0.6235 0.0539
8 11 16 1.3301 0.0212
8 11 17 1.1652 -0.0168
8 11 18 0.2028 -0.0298
8 12 0 0.8664 0.0032
8 12 1 2.0908 -0.0864
8 12 2 1.0404 0.0398
8 12 3 -1.8038 -0.0284
8 12 4 0.6284 0.0589
8 12 5 -3.1209 0.0091
8 12 6 1.5647 0.0427
8 12 7 -0.6126 -0.0186
8 12 8 1.7090 0.0502
8 12 9 2.4596 -0.0239
8 12 10 -0.1645 0.0203
8 12 11 2.4602 0.0542
8 12 12 -0.7493 0.0065
8 12 13 -0.1187 0.0788
8 12 14 -1.0209 0.0042
8 12 15 -1.4647 -0.0005
8 12 16 -0.7525 -0.0162
8 12 17 -0.9302 0.0002
8 13 0 -4.1116 0.0247
8 13 1 0.2425 -0.0553
8 13 2 -1.4296 -0.0203
8 13 3 1.0471 -0.0241
8 13 4 1.5872 -0.0226
8 13 5 -0.9344 0.0203
8 13 6 1.4456 0.0075
8 13 7 -2.6357 0.0084
8 13 8 0.2245 0.0202
8 13 9 -0.6932 -0.0246
8 13 10 -1.3466 -0.0161
8 13 11 0.7456 0.0179
8 13 12 -0.7405 -0.0738
8 13 13 0.3150 0.0139
8 13 14 0.9914 -0.0186
8 13 15 0.4516 -0.0129
8 13 16 1.3682 0.0244
8 14 0 2.4307 0.0387
8 14 1 1.5570 0.0157
8 14 2 0.0513 0.0367
8 14 3 -0.2409 0.0411
8 14 4 0.1407 0.0243
8 14 5 -0.3061 0.0151
8 14 6 2.4638 -0.0056
8 14 7 -0.4147 -0.0076
8 14 8 2.8376 -0.0042
8 14 9 -0.0087 -0.0191
8 14 10 0.5611 -0.0078
8 14 11 0.8392 0.0279
8 14 12 -0.9748 0.0012
8 14 13 -0.4469 0.0535
8 14 14 -1.0526 0.0307
8 14 15 -1.2827 -0.0180
8 14 16 -0.3993 0.0200
8 15 0 -1.2026 -0.0316
8 15 1 -1.5137 -0.0161
8 15 2 0.4213 -0.0733
8 15 3 -0.7054 0.0027
8 15 4 0.8301 -0.0369
8 15 5 -3.0254 0.0157
8 15 6 0.8637 0.0149
8 15 7 -3.6664 0.0098
8 15 8 1.7624 0.0060
8 15 9 -1.9977 0.0056
8 15 10 0.8477 -0.0119
8 15 11 -0.2750 0.0193
8 15 12 0.1198 -0.0378
8 15 13 0.2052 0.0018
8 15 14 0.4545 0.0203
8 15 15 0.5385 -0.0152
8 16 0 3.5446 -0.0222
8 16 1 -1.5809 -0.0014
8 16 2 2.2402 -0.0113
8 16 3 -0.8979 0.0407
8 16 4 2.8995 0.0052
8 16 5 -0.5247 0.0111
8 16 6 3.4587 0.0265
8 16 7 -1.6486 -0.0125
8 16 8 3.0254 0.0232
8 16 9 -1.3799 -0.0016
8 16 10 1.6678 -0.0033
8 16 11 -0.2454 0.0441
8 16 12 -0.0311 -0.0039
8 16 13 -0.7402 0.0421
8 16 14 -0.8223 0.0077
8 17 0 0.1710 0.0431
8 17 1 -2.0812 0.0044
8 17 2 1.3554 0.0048
8 17 3 -2.7442 -0.0080
8 17 4 1.2341 -0.0124
8 17 5 -3.9265 -0.0153
8 17 6 1.6275 0.0046
8 17 7 -3.6313 -0.0313
8 17 8 2.0821 0.0005
8 17 9 -2.1524 -0.0172
8 17 10 1.6835 -0.0272
8 17 11 -0.1244 0.0186
8 17 12 1.0818 -0.0557
8 17 13 0.4733 0.0383
8 18 0 1.1982 -0.0261
8 18 1 -0.9691 -0.0290
8 18 2 1.5713 -0.0028
8 18 3 0.0879 -0.0065
8 18 4 2.3034 0.0287
8 18 5 0.1556 -0.0124
8 18 6 2.5436 0.0390
8 18 7 -1.0971 -0.0208
8 18 8 2.0463 0.0323
8 18 9 -1.9103 -0.0023
8 18 10 0.5249 0.0032
8 18 11 -1.5720 0.0558
8 18 12 -0.2659 -0.0250
8 18 13 -0.9851 0.0637
8 19 0 -0.6329 0.0169
8 19 1 -0.3583 0.0036
8 19 2 0.2938 0.0069
8 19 3 -0.9840 -0.0132
8 19 4 -0.0121 0.0056
8 19 5 -1.4832 -0.0216
8 19 6 -0.4796 0.0074
8 19 7 -1.7123 -0.0284
8 19 8 0.8296 0.0065
8 19 9 -0.4230 -0.0247
8 19 10 2.1909 -0.0010
8 19 11 0.8504 0.0160
8 19 12 1.3152 -0.0348
8 20 0 -0.9293 -0.0222
8 20 1 0.0111 0.0277
8 20 2 -0.3935 -0.0085
8 20 3 0.7912 0.0115
8 20 4 0.4266 0.0317
8 20 5 1.9959 -0.0304
8 20 6 0.7333 0.0260
8 20 7 0.9353 -0.0300
8 20 8 -0.3296 0.0137
8 20 9 -1.8618 -0.0239
8 20 10 -0.9010 0.0068
8 20 11 -1.7657 -0.0056
8 21 0 -0.4398 -0.0107
8 21 1 0.2225 0.0151
8 21 2 -0.1901 -0.0229
8 21 3 -0.1354 0.0044
8 21 4 -0.6901 0.0015
8 21 5 -0.2916 -0.0166
8 21 6 -1.4402 0.0202
8 21 7 0.5115 -0.0382
8 21 8 0.3428 0.0090
8 21 9 1.0934 -0.0395
8 21 10 1.2183 0.0292
8 22 0 -0.7193 -0.0238
8 22 1 0.5618 -0.0047
8 22 2 -0.1457 0.0221
8 22 3 0.7429 -0.0048
8 22 4 0.7955 0.0390
8 22 5 1.6159 -0.0337
8 22 6 0.3251 0.0278
8 22 7 0.3905 -0.0239
8 22 8 -1.1932 0.0238
8 22 9 -1.4017 -0.0251
8 23 0 -0.8317 0.0195
8 23 1 -0.6331 -0.0095
8 23 2 -0.5975 0.0433
8 23 3 -0.7212 -0.0321
8 23 4 -0.7830 0.0509
8 23 5 -0.5062 -0.0284
8 23 6 -0.1574 0.0308
8 23 7 1.0219 -0.0502
8 23 8 1.0227 -0.0052
8 24 0 0.1133 -0.0315
8 24 1 0.4246 -0.0571
8 24 2 0.5849 0.0497
8 24 3 0.3238 -0.0749
8 24 4 1.2459 0.0634
8 24 5 0.7625 -0.0519
8 24 6 0.2522 0.0403
8 24 7 -0.3347 -0.0078
8 25 0 -0.9903 0.0043
8 25 1 -0.1462 0.0139
8 25 2 -0.0545 0.0608
8 25 3 -0.9039 -0.0425
8 25 4 -0.4807 0.0858
8 25 5 -0.6889 -0.0461
9 0 0 -1.4012 1.1698
9 0 2 -1.0399 0.4661
9 0 4 3.3882 -0.1206
9 0 6 6.5688 -0.1745
9 0 8 5.0040 -0.1060
9 0 10 1.1501 -0.1878
9 0 12 1.8105 -0.2161
9 0 14 3.7384 -0.0911
9 0 16 3.7823 0.0835
9 0 18 1.0035 0.1359
9 1 0 4.7626 0.2562
9 1 1 3.5873 -0.3372
9 1 2 2.2723 -0.0362
9 1 3 0.3864 -0.1300
9 1 4 0.8414 -0.2771
9 1 5 -5.3797 0.0606
9 1 6 0.5943 -0.2492
9 1 7 -6.9630 0.0777
9 1 8 1.3713 -0.1039
9 1 9 -2.6424 0.0221
9 1 10 0.7514 -0.0298
9 1 11 -0.4864 0.0414
9 1 12 -0.4870 0.0765
9 1 13 -2.0515 0.1005
9 1 14 -0.7490 0.2211
9 1 15 -3.1504 0.0335
9 1 16 -0.2993 0.1859
9 1 17 -2.4479 -0.0687
9 1 18 0.0739 0.0085
9 1 19 -0.3957 -0.0531
9 2 0 -0.5727 0.4553
9 2 1 -5.2461 0.0417
9 2 2 -0.5834 -0.1020
9 2 3 0.0369 0.2822
9 2 4 2.0530 -0.3621
9 2 5 0.9463 0.2730
9 2 6 3.8567 -0.1009
9 2 7 -1.5168 0.1802
9 2 8 2.8748 0.1474
9 2 9 -2.7095 0.1187
9 2 10 0.6255 0.1000
9 2 11 -0.1937 0.0091
9 2 12 0.8838 -0.0490
9 2 13 1.5407 -0.1905
9 2 14 2.5782 -0.0568
9 2 15 1.4380 -0.2423
9 2 16 3.5245 0.0077
9 2 17 -0.1176 -0.1352
9 2 18 1.6254 0.0482
9 2 19 -0.3615 0.0844
9 3 0 6.2059 0.2395
9 3 1 -0.6194 0.2867
9 3 2 0.3544 0.1095
9 3 3 -0.3128 0.3090
9 3 4 -2.2528 -0.1520
9 3 5 -1.5091 0.1516
9 3 6 -1.1479 -0.1872
9 3 7 -1.7574 -0.1057
9 3 8 1.9125 -0.0683
9 3 9 -0.8148 -0.2340
9 3 10 1.8847 -0.0239
9 3 11 -0.2619 -0.1294
9 3 12 -0.8641 0.0387
9 3 13 -0.5569 0.0338
9 3 14 -2.4525 0.1462
9 3 15 -1.5110 0.0516
9 3 16 -0.7059 0.1685
9 3 17 -2.0567 -0.0072
9 3 18 1.6652 0.0364
9 3 19 -1.0437 -0.0900
9 4 0 4.3715 -0.1313
9 4 1 -1.2315 0.1205
9 4 2 3.8494 -0.3761
9 4 3 5.3817 0.1648
9 4 4 1.0677 -0.3313
9 4 5 5.1590 0.0688
9 4 6 -0.7107 0.0107
9 4 7 0.5223 0.0070
9 4 8 -0.8759 0.2439
9 4 9 -2.4770 0.0391
9 4 10 0.1863 0.1858
9 4 11 -0.9058 0.0301
9 4 12 0.6178 0.0089
9 4 13 1.7247 -0.0362
9 4 14 0.8822 -0.0343
9 4 15 2.2206 -0.0511
9 4 16 1.4184 -0.0237
9 4 17 -0.8703 -0.0261
9 4 18 1.4875 0.0715
9 4 19 -1.9260 0.0735
9 5 0 0.3660 0.1154
9 5 1 -9.3795 0.2030
9 5 2 -3.6961 0.0934
9 5 3 -4.6910 0.2285
9 5 4 -5.5338 -0.0297
9 5 5 0.4122 0.0899
9 5 6 -3.5258 0.0210
9 5 7 1.9851 -0.1106
9 5 8 -0.2087 0.1220
9 5 9 0.2827 -0.1746
9 5 10 1.4649 0.0450
9 5 11 -1.3270 -0.0599
9 5 12 0.2061 -0.0665
9 5 13 -1.1852 0.0179
9 5 14 -1.9167 -0.0637
9 5 15 -0.2867 0.0134
9 5 16 -0.7397 -0.0060
9 5 17 -0.3199 0.0092
9 5 18 2.0787 -0.0571
9 5 19 -1.0097 -0.0890
9 6 0 9.8029 0.0287
9 6 1 1.1001 0.1559
9 6 2 10.0199 -0.0570
9 6 3 4.2827 0.1218
9 6 4 3.3046 -0.0806
9 6 5 4.2379 -0.0273
9 6 6 -0.8898 0.0089
9 6 7 1.6853 -0.1107
9 6 8 -1.2403 0.0946
9 6 9 -0.0211 -0.0501
9 6 10 0.9583 0.0516
9 6 11 -0.4822 0.0328
9 6 12 2.4766 -0.0334
9 6 13 0.1784 0.0781
9 6 14 2.2656 -0.0035
9 6 15 0.8272 0.0483
9 6 16 0.7353 -0.0085
9 6 17 -0.3712 0.0627
9 6 18 0.6262 0.0147
9 7 0 -1.1668 0.0114
9 7 1 -13.3195 -0.0929
9 7 2 -0.1283 -0.0614
9 7 3 -8.4776 0.0191
9 7 4 -1.0158 -0.0751
9 7 5 -1.7229 0.0328
9 7 6 -1.0903 0.0662
9 7 7 0.3706 -0.0280
9 7 8 -1.1669 0.1523
9 7 9 -1.0309 -0.0254
9 7 10 -0.6884 0.0470
9 7 11 -2.7601 0.0463
9 7 12 -0.3444 -0.0845
9 7 13 -3.2665 0.0177
9 7 14 -0.6401 -0.0521
9 7 15 -1.9606 -0.0313
9 7 16 -0.2008 0.0445
9 7 17 -0.3097 -0.0064
9 7 18 0.7277 -0.0831
9 8 0 9.3795 0.0826
9 8 1 -1.7800 0.1264
9 8 2 10.0572 0.0288
9 8 3 -2.4380 0.1245
9 8 4 4.9813 -0.0472
9 8 5 -1.4193 0.0114
9 8 6 1.4125 -0.0413
9 8 7 -0.1143 -0.0565
9 8 8 0.8210 0.0188
9 8 9 1.7794 -0.0151
9 8 10 2.3016 0.0007
9 8 11 1.8559 0.0368
9 8 12 3.7039 -0.0370
9 8 13 0.8779 0.0547
9 8 14 3.3369 -0.0134
9 8 15 -0.1925 -0.0434
9 8 16 1.1336 0.0193
9 8 17 -0.3858 -0.0212
9 8 18 0.0290 0.0438
9 9 0 0.6619 -0.0108
9 9 1 -9.1497 0.0425
9 9 2 3.9910 -0.0923
9 9 3 -7.2558 0.0733
9 9 4 4.0688 -0.0748
9 9 5 -2.8338 0.0197
9 9 6 2.2382 0.0381
9 9 7 -1.2306 -0.0502
9 9 8 -1.1386 0.0673
9 9 9 -1.8128 -0.0267
9 9 10 -2.7055 -0.0108
9 9 11 -2.7614 0.0142
9 9 12 -2.0528 -0.0613
9 9 13 -2.4528 -0.0138
9 9 14 -0.8753 0.0107
9 9 15 -1.0265 -0.0069
9 9 16 0.4361 0.0904
9 9 17 0.2389 -0.0452
9 9 18 0.5222 -0.0488
9 10 0 4.4676 -0.0727
9 10 1 -1.9917 0.0566
9 10 2 5.1439 -0.0982
9 10 3 -4.6232 0.0675
9 10 4 3.4464 -0.0957
9 10 5 -4.3834 0.0005
9 10 6 1.5440 -0.0172
9 10 7 -1.0825 -0.0408
9 10 8 0.7844 0.0717
9 10 9 2.8420 0.0096
9 10 10 1.3849 0.0427
9 10 11 2.8763 0.0562
9 10 12 2.2315 0.0092
9 10 13 1.0871 0.0343
9 10 14 0.8222 -0.0185
9 10 15 -0.5192 -0.0368
9 10 16 -0.9037 0.0051
9 10 17 -0.7528 0.0058
9 11 0 -1.2798 -0.0125
9 11 1 -2.7889 0.0902
9 11 2 2.0895 -0.0399
9 11 3 -2.9308 0.0419
9 11 4 4.1585 -0.0098
9 11 5 -1.5842 -0.0282
9 11 6 2.4433 0.0579
9 11 7 -1.2788 -0.0818
9 11 8 -1.8181 0.0593
9 11 9 -0.3850 -0.0526
9 11 10 -3.3350 -0.0218
9 11 11 -0.1093 -0.0124
9 11 12 -1.2543 -0.0558
9 11 13 0.2796 -0.0377
9 11 14 0.2614 0.0027
9 11 15 1.2077 0.0031
9 11 16 0.7823 -0.0045
9 11 17 0.9172 -0.0237
9 12 0 0.1522 0.0049
9 12 1 2.0670 0.0649
9 12 2 -0.2250 -0.0087
9 12 3 -1.8662 0.0385
9 12 4 0.4084 -0.0213
9 12 5 -2.9824 -0.0422
9 12 6 1.6251 0.0003
9 12 7 -0.4695 -0.0768
9 12 8 0.8505 0.0567
9 12 9 2.4623 -0.0273
9 12 10 -0.9087 0.0087
9 12 11 1.9382 0.0477
9 12 12 -0.3936 -0.0230
9 12 13 -0.2366 0.0248
9 12 14 -0.5817 0.0025
9 12 15 -1.0179 -0.0078
9 12 16 -1.1113 0.0234
9 13 0 -3.4080 -0.0318
9 13 1 0.3757 -0.0248
9 13 2 -0.8028 -0.0370
9 13 3 0.9328 -0.0516
9 13 4 1.1937 0.0164
9 13 5 -0.6005 -0.0417
9 13 6 0.3467 0.0559
9 13 7 -2.3163 -0.0256
9 13 8 -1.2202 0.0524
9 13 9 -0.4216 -0.0016
9 13 10 -1.9941 0.0051
9 13 11 1.5662 0.0330
9 13 12 -0.3650 -0.0438
9 13 13 1.2679 -0.0150
9 13 14 0.9920 0.0032
9 13 15 0.7057 -0.0343
9 13 16 0.8836 -0.0169
9 14 0 1.1094 0.0222
9 14 1 1.9136 0.0739
9 14 2 -1.5513 0.0160
9 14 3 -0.3521 0.0385
9 14 4 -0.0314 0.0077
9 14 5 -0.4540 -0.0433
9 14 6 2.6269 -0.0093
9 14 7 -0.3054 -0.0354
9 14 8 2.1274 -0.0054
9 14 9 0.0982 -0.0029
9 14 10 -0.3738 -0.0374
9 14 11 0.6969 0.0332
9 14 12 -0.6886 -0.0424
9 14 13 0.0180 0.0007
9 14 14 -0.1475 0.0158
9 14 15 -0.5266 -0.0530
9 15 0 0.1058 -0.0000
9 15 1 -1.2253 0.0381
9 15 2 0.6444 -0.0325
9 15 3 -0.3468 0.0043
9 15 4 -0.0315 -0.0005
9 15 5 -1.9965 -0.0232
9 15 6 -0.1060 0.0139
9 15 7 -2.9746 -0.0119
9 15 8 0.6502 -0.0139
9 15 9 -1.8825 0.0178
9 15 10 -0.1296 -0.0272
9 15 11 0.1087 0.0240
9 15 12 -0.2669 -0.0407
9 15 13 0.6785 -0.0132
9 15 14 0.4955 0.0406
9 16 0 2.8588 -0.0555
9 16 1 -1.3091 0.0164
9 16 2 1.2958 -0.0339
9 16 3 -1.4423 0.0197
9 16 4 2.8580 -0.0041
9 16 5 -1.0242 -0.0149
9 16 6 3.7523 0.0157
9 16 7 -1.4789 0.0137
9 16 8 2.8287 0.0010
9 16 9 -1.4690 0.0435
9 16 10 0.9767 -0.0231
9 16 11 -0.4730 0.0469
9 16 12 -0.1770 -0.0230
9 16 13 0.0729 -0.0141
9 16 14 -0.2776 -0.0099
9 17 0 1.8622 0.0112
9 17 1 -1.9184 0.0446
9 17 2 1.4380 0.0019
9 17 3 -2.3433 0.0047
9 17 4 0.5318 0.0108
9 17 5 -3.2748 -0.0317
9 17 6 1.2709 0.0149
9 17 7 -3.1954 -0.0322
9 17 8 1.7422 -0.0134
9 17 9 -2.0803 0.0037
9 17 10 1.1452 -0.0390
9 17 11 -0.2702 0.0118
9 17 12 0.6272 -0.0472
9 17 13 0.4439 0.0117
9 18 0 1.0628 0.0019
9 18 1 -0.9744 -0.0159
9 18 2 1.3954 0.0202
9 18 3 -1.3590 -0.0237
9 18 4 2.3417 0.0257
9 18 5 -1.3934 -0.0241
9 18 6 3.0955 0.0225
9 18 7 -1.4037 -0.0045
9 18 8 2.3900 0.0085
9 18 9 -1.7992 0.0065
9 18 10 0.1793 -0.0151
9 18 11 -1.5705 0.0212
9 18 12 -0.7226 -0.0408
9 19 0 0.4571 -0.0108
9 19 1 0.2876 -0.0041
9 19 2 0.3709 0.0114
9 19 3 -0.3147 -0.0393
9 19 4 -0.1257 0.0439
9 19 5 -1.4048 -0.0354
9 19 6 0.1409 0.0426
9 19 7 -1.7722 -0.0079
9 19 8 1.4004 0.0241
9 19 9 -0.3437 0.0101
9 19 10 2.0068 0.0107
9 19 11 0.4636 0.0080
9 20 0 -0.7092 0.0146
9 20 1 0.0759 -0.0081
9 20 2 -0.2087 0.0108
9 20 3 -0.4391 -0.0160
9 20 4 -0.0962 0.0182
9 20 5 0.2673 -0.0258
9 20 6 0.5515 0.0128
9 20 7 -0.0514 -0.0062
9 20 8 0.0649 0.0136
9 20 9 -1.5417 -0.0169
9 20 10 -0.7658 0.0103
9 21 0 -0.3719 0.0095
9 21 1 0.9646 0.0123
9 21 2 -0.3634 -0.0037
9 21 3 0.4235 -0.0261
9 21 4 -1.0448 0.0224
9 21 5 -0.3216 -0.0198
9 21 6 -1.0770 0.0229
9 21 7 0.3930 -0.0024
9 21 8 1.1091 0.0111
9 21 9 1.0141 -0.0142
9 21 10 1.4899 0.0356
9 22 0 -0.0939 -0.0131
9 22 1 0.8346 -0.0214
9 22 2 0.2308 0.0018
9 22 3 0.8377 -0.0174
9 22 4 0.2003 0.0032
9 22 5 1.0971 -0.0169
9 22 6 -0.5541 0.0183
9 22 7 -0.3500 0.0161
9 22 8 -1.2168 0.0461
9 22 9 -1.1083 -0.0018
9 23 0 -0.9368 0.0222
9 23 1 -0.2433 -0.0115
9 23 2 -0.7552 0.0497
9 23 3 -0.7448 -0.0525
9 23 4 -1.5407 0.0474
9 23 5 -0.7716 -0.0266
9 23 6 -0.8058 0.0072
9 23 7 0.7360 -0.0180
9 23 8 1.0002 -0.0024
9 24 0 0.5461 -0.0114
9 24 1 0.5802 -0.0442
9 24 2 0.8107 0.0387
9 24 3 1.1330 -0.0950
9 24 4 1.0042 0.0361
9 24 5 1.0419 -0.0587
9 24 6 -0.3667 0.0339
9 25 0 -0.6026 0.0131
9 25 2 0.2167 0.0887
9 25 3 -1.2034 -0.0614
9 25 4 -0.8185 0.0935
10 0 0 -2.2853 -0.0965
10 0 2 -1.9673 0.0452
10 0 4 3.2205 0.2624
10 0 6 6.9882 0.3063
10 0 8 4.4486 0.1369
10 0 10 0.5257 -0.0793
10 0 12 1.4008 -0.2145
10 0 14 3.1048 -0.2028
10 0 16 3.1902 -0.0428
10 0 18 0.9511 0.0326
10 1 0 3.8074 0.4697
10 1 1 1.3410 -0.1228
10 1 2 1.5298 0.2535
10 1 3 -1.3189 0.2039
10 1 4 0.6831 0.1019
10 1 5 -4.4295 0.0242
10 1 6 1.1958 -0.0678
10 1 7 -5.0161 -0.1906
10 1 8 1.8891 -0.2581
10 1 9 -1.7060 -0.0642
10 1 10 0.7285 -0.3078
10 1 11 -0.6440 0.1327
10 1 12 -0.4342 -0.0829
10 1 13 -2.6840 0.1382
10 1 14 -0.7165 0.1373
10 1 15 -4.1399 0.0244
10 1 16 -0.4508 0.1328
10 1 17 -2.4018 -0.0078
10 1 18 -0.1571 0.0114
10 2 0 -0.5696 -0.1613
10 2 1 -3.0376 -0.6109
10 2 2 -0.8396 -0.2175
10 2 3 -0.9188 -0.2994
10 2 4 2.3346 -0.0941
10 2 5 -0.7289 0.0157
10 2 6 4.5747 0.0446
10 2 7 -1.9906 0.1957
10 2 8 2.8384 0.0630
10 2 9 -2.2511 0.2781
10 2 10 0.1753 0.0200
10 2 11 -0.1538 0.2004
10 2 12 0.5207 -0.0185
10 2 13 1.2955 -0.0427
10 2 14 2.1597 0.0252
10 2 15 1.2024 -0.1734
10 2 16 2.8089 0.0484
10 2 17 -0.2926 -0.1346
10 2 18 1.0510 0.0238
10 2 19 -0.0478 0.0684
10 3 0 4.3474 0.3220
10 3 1 -1.6775 0.1384
10 3 2 -1.3745 0.0661
10 3 3 -1.5841 0.3966
10 3 4 -2.7558 0.0010
10 3 5 -1.8104 0.2076
10 3 6 -0.1179 -0.0490
10 3 7 -1.3585 -0.0298
10 3 8 2.8682 -0.1848
10 3 9 -0.3483 -0.0329
10 3 10 1.8058 -0.2218
10 3 11 0.0625 0.0221
10 3 12 -0.9163 -0.0344
10 3 13 -0.9222 -0.0623
10 3 14 -2.3004 0.1081
10 3 15 -2.3183 -0.1368
10 3 16 -0.6689 0.1174
10 3 17 -1.9259 -0.0889
10 3 18 1.2112 0.0272
10 3 19 -0.1916 -0.0788
10 4 0 4.6767 -0.1610
10 4 1 1.5815 -0.2271
10 4 2 3.4640 -0.2788
10 4 3 4.4526 -0.0573
10 4 4 1.1600 -0.2149
10 4 5 3.3443 0.0391
10 4 6 -0.0167 -0.0775
10 4 7 0.2909 0.0057
10 4 8 -0.1242 -0.0163
10 4 9 -2.0153 0.0231
10 4 10 0.3194 -0.0059
10 4 11 -0.8763 0.0458
10 4 12 0.1814 0.0451
10 4 13 1.8361 0.0038
10 4 14 0.1416 0.1431
10 4 15 2.0865 -0.0404
10 4 16 0.5072 0.1060
10 4 17 -1.2848 -0.0330
10 4 18 0.9337 0.1092
10 5 0 -0.7513 -0.1673
10 5 1 -7.4816 0.1138
10 5 2 -5.0984 -0.2804
10 5 3 -3.7067 0.1940
10 5 4 -6.0831 -0.0923
10 5 5 -0.0116 0.1000
10 5 6 -3.0476 0.0830
10 5 7 1.5194 0.0149
10 5 8 0.2305 0.0514
10 5 9 0.2925 0.0252
10 5 10 1.3414 -0.0107
10 5 11 -1.0319 0.0298
10 5 12 0.0434 0.0101
10 5 13 -1.0418 -0.0856
10 5 14 -1.8823 -0.0085
10 5 15 -0.3412 -0.1137
10 5 16 -0.7640 -0.0557
10 5 17 -0.5134 -0.0550
10 5 18 1.5005 -0.0949
10 6 0 9.3499 -0.0006
10 6 1 2.6404 0.0839
10 6 2 8.5780 -0.0771
10 6 3 3.8527 0.0980
10 6 4 2.3163 -0.0697
10 6 5 3.3746 -0.0177
10 6 6 -0.9385 -0.0126
10 6 7 1.9474 -0.1517
10 6 8 -0.5420 -0.0061
10 6 9 0.1887 -0.1189
10 6 10 1.5532 -0.0467
10 6 11 -0.6657 -0.0166
10 6 12 2.2251 0.0007
10 6 13 0.6168 0.0335
10 6 14 1.3011 0.0965
10 6 15 1.3675 0.0105
10 6 16 -0.0313 0.0304
10 6 17 -0.4800 0.0876
10 6 18 0.6523 0.0115
10 7 0 -1.0715 -0.1154
10 7 1 -10.3085 0.0080
10 7 2 -0.3282 -0.1745
10 7 3 -6.0603 0.0217
10 7 4 -1.4780 -0.0139
10 7 5 -1.4335 0.0072
10 7 6 -1.2146 0.1005
10 7 7 0.3281 -0.0155
10 7 8 -1.2306 0.0407
10 7 9 -0.8354 0.0037
10 7 10 -0.7763 -0.0150
10 7 11 -2.9055 0.0361
10 7 12 -0.2232 -0.0137
10 7 13 -3.5419 -0.0151
10 7 14 -0.3355 0.0113
10 7 15 -2.0104 -0.0254
10 7 16 -0.1754 -0.0167
10 7 17 -0.5111 0.0044
10 7 18 0.3181 -0.1548
10 8 0 9.3144 0.0011
10 8 1 -1.9686 -0.0022
10 8 2 9.4112 -0.0589
10 8 3 -2.3402 0.0146
10 8 4 4.0972 -0.0329
10 8 5 -1.0007 -0.0562
10 8 6 1.0241 0.0408
10 8 7 0.4041 -0.0799
10 8 8 1.0076 0.0371
10 8 9 1.6402 -0.0036
10 8 10 2.4741 -0.0355
10 8 11 1.3585 0.0447
10 8 12 3.3089 -0.0148
10 8 13 0.9753 0.0124
10 8 14 2.9387 0.0316
10 8 15 0.1068 -0.0818
10 8 16 1.1655 0.0231
10 8 17 -0.7120 0.0332
10 9 0 1.4226 0.0324
10 9 1 -7.6225 0.0741
10 9 2 4.4195 -0.0180
10 9 3 -5.6802 0.0956
10 9 4 3.3656 0.0358
10 9 5 -2.3717 0.0542
10 9 6 1.7578 0.0414
10 9 7 -0.8509 -0.0191
10 9 8 -1.0349 -0.0498
10 9 9 -1.3384 -0.0186
10 9 10 -2.3105 -0.0805
10 9 11 -2.8419 0.0080
10 9 12 -1.5948 -0.0300
10 9 13 -2.9608 0.0035
10 9 14 -0.2957 0.0429
10 9 15 -1.4756 0.0021
10 9 16 0.9569 0.0344
10 9 17 0.0727 -0.0708
10 10 0 5.0056 -0.0839
10 10 1 -3.0513 0.0306
10 10 2 5.8447 -0.1146
10 10 3 -4.3932 0.0172
10 10 4 3.3531 -0.0504
10 10 5 -3.1423 -0.0412
10 10 6 1.2994 0.0341
10 10 7 -0.1415 -0.0332
10 10 8 0.8557 0.0289
10 10 9 2.6080 0.0385
10 10 10 1.1337 -0.0254
10 10 11 1.9708 0.0421
10 10 12 1.2457 0.0275
10 10 13 0.9282 -0.0246
10 10 14 0.4168 0.0303
10 10 15 -0.2729 -0.0484
10 10 16 -0.3657 0.0326
10 10 17 -1.0373 0.0575
10 11 0 -0.7385 -0.0858
10 11 1 -1.8626 0.0653
10 11 2 2.4880 -0.0905
10 11 3 -2.1868 0.0928
10 11 4 3.7137 -0.0007
10 11 5 -1.4680 0.0682
10 11 6 2.0188 0.0496
10 11 7 -0.9006 -0.0033
10 11 8 -1.7257 0.0104
10 11 9 0.1277 -0.0034
10 11 10 -2.6023 -0.0260
10 11 11 -0.2552 0.0167
10 11 12 -0.7289 0.0160
10 11 13 -0.2633 -0.0134
10 11 14 0.1239 0.0471
10 11 15 0.9390 -0.0103
10 11 16 0.6645 -0.0530
10 12 0 0.0613 -0.0474
10 12 1 1.0915 0.1023
10 12 2 0.2696 -0.0314
10 12 3 -1.8509 0.0344
10 12 4 0.4404 0.0076
10 12 5 -1.9048 -0.0419
10 12 6 1.2972 0.0222
10 12 7 0.8719 -0.0546
10 12 8 0.7137 0.0107
10 12 9 2.9822 -0.0312
10 12 10 -1.2130 -0.0362
10 12 11 1.2586 -0.0158
10 12 12 -1.1515 0.0120
10 12 13 -0.4187 -0.0512
10 12 14 -0.9658 0.0435
10 12 15 -0.3534 0.0019
10 12 16 -0.7554 0.0173
10 13 0 -3.9274 -0.0967
10 13 1 2.1439 0.0154
10 13 2 -0.8781 -0.0773
10 13 3 1.6337 0.0171
10 13 4 1.3162 0.0275
10 13 5 -0.8087 0.0212
10 13 6 0.4122 0.0576
10 13 7 -1.8878 -0.0014
10 13 8 -1.3746 0.0357
10 13 9 0.5024 0.0067
10 13 10 -1.7400 0.0185
10 13 11 1.4595 0.0480
10 13 12 -0.2666 0.0278
10 13 13 0.2985 0.0070
10 13 14 0.2254 0.0587
10 13 15 0.3361 -0.0207
10 14 0 0.2609 -0.0518
10 14 1 1.5710 0.0221
10 14 2 -1.7786 -0.0259
10 14 3 0.3021 -0.0196
10 14 4 -0.5591 0.0242
10 14 5 0.5431 -0.0424
10 14 6 1.7616 0.0247
10 14 7 0.8447 -0.0020
10 14 8 1.6481 0.0070
10 14 9 1.1259 -0.0085
10 14 10 -0.7744 -0.0208
10 14 11 0.8114 0.0000
10 14 12 -1.1007 -0.0055
10 14 13 -0.1122 -0.0258
10 14 14 -0.2218 0.0243
10 15 0 -0.9594 -0.0154
10 15 1 0.4796 0.0521
10 15 2 0.2170 -0.0157
10 15 3 0.3051 0.0262
10 15 4 0.2767 0.0373
10 15 5 -1.9953 -0.0019
10 15 6 -0.0226 0.0108
10 15 7 -2.5008 -0.0021
10 15 8 0.4205 -0.0374
10 15 9 -0.8535 0.0099
10 15 10 0.0121 -0.0252
10 15 11 0.4560 0.0241
10 15 12 -0.4863 -0.0044
10 15 13 0.0021 0.0210
10 15 14 -0.4434 0.0769
10 16 0 2.1992 -0.0657
10 16 1 -1.6271 0.0114
10 16 2 0.8006 -0.0513
10 16 3 -0.2920 -0.0059
10 16 4 1.8908 -0.0035
10 16 5 0.0567 -0.0173
10 16 6 2.6864 0.0186
10 16 7 -0.6912 0.0290
10 16 8 2.4177 -0.0055
10 16 9 -0.8496 0.0313
10 16 10 0.8329 -0.0069
10 16 11 -0.2467 0.0284
10 16 12 -0.3587 0.0023
10 16 13 -0.0449 -0.0142
10 17 0 1.3296 -0.0397
10 17 1 -1.3449 0.0123
10 17 2 1.7064 -0.0136
10 17 3 -2.0073 0.0082
10 17 4 1.5804 0.0161
10 17 5 -3.1127 0.0049
10 17 6 1.4402 0.0016
10 17 7 -2.9778 0.0113
10 17 8 1.4324 -0.0227
10 17 9 -1.5248 0.0228
10 17 10 1.3995 -0.0089
10 17 11 0.1923 0.0171
10 17 12 0.5362 0.0011
10 17 13 0.4502 0.0411
10 18 0 0.4803 -0.0191
10 18 1 -1.5433 0.0317
10 18 2 0.7426 0.0079
10 18 3 -0.7445 -0.0160
10 18 4 1.7945 0.0135
10 18 5 -1.1519 -0.0359
10 18 6 2.7769 0.0012
10 18 7 -1.4811 -0.0196
10 18 8 2.1737 -0.0216
10 18 9 -1.6743 -0.0220
10 18 10 0.3202 -0.0093
10 18 11 -1.3590 -0.0081
10 18 12 -0.4195 -0.0036
[truncated: 2,735,447 more chars]
